# Supplementary material for: Reference datasets of tufA and UPA markers to identify algae in metabarcoding surveys
Source: Data Brief. 2017 Feb 13;11:273–6. doi: 10.1016/j.dib.2017.02.013 (PMC5320050; doi:10.1016/j.dib.2017.02.013)
Supplement: Supplementary file 1 — Supplementary material [file mmc1.zip]

Archive with 11 entries (7 files):
- Data/
- Data/Data/
- Data/Data/.DS_Store
- Data/Data/Supplementary_File1_tufA_reference_sequences.fna
- Data/Data/Supplementary_File2_tufA_id_to_taxonomy_map.txt
- Data/Data/Supplementary_File3_UPA_reference_sequences.fna
- Data/Data/Supplementary_File4_UPA_id_to_taxonomy_map.txt
- Data/Data/Supplementary_File5_gb_2_RDP.py
- Data/__MACOSX/
- Data/__MACOSX/Data/
- Data/__MACOSX/Data/._.DS_Store
