# Supplementary material for: Reference datasets of tufA and UPA markers to identify algae in metabarcoding surveys
Source: Data Brief. 2017 Feb 13;11:273–6. doi: 10.1016/j.dib.2017.02.013 (PMC5320050; doi:10.1016/j.dib.2017.02.013)
Supplement: Supplementary file 1 — Supplementary material [file mmc1.zip › Data/Data/Supplementary_File2_tufA_id_to_taxonomy_map.txt]

KM186529	d_Eukaryota;k_Viridiplantae;p_Chlorophyta;c_Ulvophyceae;o_Bryopsidales;f_Caulerpaceae;g_Caulerpa;s_Caulerpa_filicoides_var_andamanensis
KF993456	d_Eukaryota;k_Viridiplantae;p_Chlorophyta;c_Trebouxiophyceae;o_Prasiolales;f_Prasiolaceae;g_Prasiola;s_Prasiola_furfuracea
CSU09426	d_Eukaryota;k_Viridiplantae;p_Chlorophyta;c_Trebouxiophyceae;o_Chlorellales;f_Chlorellaceae;g_Chlorella;s_Chlorella_sp_n1a
AY391372	d_Eukaryota;k_Plantae;p_Rhodophyta;c_Bangiophyceae;o_Cyanidiales;f_Cyanidiaceae;g_Cyanidium;s_Cyanidium_sp_Sybil_cave
KM462873	d_Eukaryota;k_Viridiplantae;p_Chlorophyta;c_Trebouxiophyceae;o_Neocystis;f_x;g_Neocystis;s_Neocystis_brevis
AM502941	d_Eukaryota;k_Haptophyceae;p_Syracosphaerales;c_Syracosphaeraceae;o_Coronosphaera;f_x;g_Coronosphaera;s_Coronosphaera_mediterranea
CP003170	d_Procaryota;k_Bacteria;p_Actinobacteria;c_x;o_Micromonosporales;f_Micromonosporaceae;g_Actinoplanes;s_Actinoplanes_sp_SE50/110
EF660222	d_Eukaryota;k_Plantae;p_Rhodophyta;c_Stylonematophyceae;o_Stylonematales;f_Stylonemataceae;g_Stylonema;s_Stylonema_cornucervi
CP009241	d_Procaryota;k_Bacteria;p_Firmicutes;c_x;o_Bacilli;f_Bacillales;g_Paenibacillus;s_Paenibacillus_sp_FSL_H70357
KP308096	d_Eukaryota;k_Plantae;p_Rhodophyta;c_Florideophyceae;o_Gigartinales;f_Choreocolacaceae;g_Choreocolax;s_Choreocolax_polysiphoniae
KJ700459	d_Eukaryota;k_Plantae;p_Rhodophyta;c_Bangiophyceae;o_Cyanidiales;f_Cyanidiaceae;g_Galdieria;s_Galdieria_sulphuraria
CP002347	d_Procaryota;k_Bacteria;p_Deferribacteres;c_x;o_Deferribacterales;f_Deferribacteraceae;g_Deferribacteraceae;s_Calditerrivibrio_nitroreducens_DSM_19672
NC_018418	d_Procaryota;k_Bacteria;p_Proteobacteria;c_x;o_Gammaproteobacteria;f_Oceanospirillales;g_CandidatusCarsonella;s_Candidatus_Carsonella_ruddii_PC_isolate_NHV
JN984857	d_Eukaryota;k_Euglenozoa;p_Euglenida;c_Euglenales;o_Phacaceae;f_Phacus;g_Phacus;s_Phacus_alatus
CP010432	d_Procaryota;k_Bacteria;p_Firmicutes;c_x;o_Bacilli;f_Lactobacillales;g_Lactobacillus;s_Lactobacillus_acidophilus
KC404213	d_Eukaryota;k_Haptophyceae;p_Isochrysidales;c_Noelaerhabdaceae;o_Emiliania;f_x;g_Emiliania;s_Emiliania_huxleyi
JN984858	d_Eukaryota;k_Euglenozoa;p_Euglenida;c_Euglenales;o_Phacaceae;f_Phacus;g_Phacus;s_Phacus_pusillus
JQ302990	d_Eukaryota;k_Viridiplantae;p_Chlorophyta;c_Ulvophyceae;o_Ulvales;f_Pringsheimiella;g_Pringsheimiella;s_Ulvella_scutata
CP011144	d_Procaryota;k_Bacteria;p_Proteobacteria;c_x;o_Gammaproteobacteria;f_Xanthomonadales;g_Pseudoxanthomonas;s_Pseudoxanthomonas_suwonensis
CP011073	d_Procaryota;k_Bacteria;p_Bacteroidetes;c_x;o_Bacteroidia;f_Bacteroidales;g_Bacteroides;s_Bacteroides_fragilis
DQ652399	d_Eukaryota;k_Viridiplantae;p_Chlorophyta;c_Ulvophyceae;o_Bryopsidales;f_Caulerpaceae;g_Caulerpa;s_Caulerpa_sertularioides
NC_018028	d_Procaryota;k_Bacteria;p_Proteobacteria;c_x;o_Gammaproteobacteria;f_Pseudomonadales;g_Pseudomonas;s_Pseudomonas_stutzeri_CCUG_29243
KC661427	d_Eukaryota;k_Viridiplantae;p_Chlorophyta;c_Ulvophyceae;o_Ulvales;f_Ulvaceae;g_Ulva;s_Ulva_erecta
CP007166	d_Procaryota;k_Bacteria;p_Proteobacteria;c_x;o_Gammaproteobacteria;f_Xanthomonadales;g_Xanthomonas;s_Xanthomonas_oryzae_pv_oryzae_PXO86
HQ610322	d_Eukaryota;k_Viridiplantae;p_Chlorophyta;c_Ulvophyceae;o_Ulvales;f_Ulvaceae;g_Ulva;s_Ulva_intestinalis
KF993449	d_Eukaryota;k_Viridiplantae;p_Chlorophyta;c_Trebouxiophyceae;o_Prasiolales;f_Prasiolaceae;g_Prasiola;s_Prasiola_calophylla
KC509521	d_Eukaryota;k_Stramenopiles;p_Bacillariophyta;c_Coscinodiscophyceae;o_Coscinodiscophycidae;f_Coscinodiscales;g_Coscinodiscus;s_Coscinodiscus_radiatus
KP685794	d_Eukaryota;k_Viridiplantae;p_Chlorophyta;c_Ulvophyceae;o_Bryopsidales;f_Codiaceae;g_Codium;s_Codium_megalophysum
CP010975	d_Procaryota;k_Bacteria;p_Proteobacteria;c_x;o_Gammaproteobacteria;f_Oceanospirillales;g_Kangiella;s_Kangiella_geojedonensis
HQ610237	d_Eukaryota;k_Viridiplantae;p_Chlorophyta;c_Ulvophyceae;o_Ulvales;f_Ulvaceae;g_Blidingia;s_Blidingia_marginata
FO818640	d_Procaryota;k_Bacteria;p_Cyanobacteria;c_x;o_Oscillatoriophycideae;f_Oscillatoriales;g_Arthrospira;s_Arthrospira_sp_PCC_8005
KM462867	d_Eukaryota;k_Viridiplantae;p_Chlorophyta;c_Pedinophyceae;o_Pedinomonadales;f_Pedinomonadaceae;g_Pedinomonas;s_Pedinomonas_tuberculata
VBU09448	d_Eukaryota;k_Stramenopiles;p_PXclade;c_Xanthophyceae;o_Vaucheriales;f_Vaucheriaceae;g_Vaucheria;s_Vaucheria_bursata
AM502971	d_Eukaryota;k_Haptophyceae;p_Coccolithales;c_Pleurochrysidaceae;o_Pleurochrysis;f_x;g_Pleurochrysis;s_Pleurochrysis_gayraliae
CP010905	d_Procaryota;k_Bacteria;p_Firmicutes;c_x;o_Clostridia;f_Clostridiales;g_Peptoclostridium;s_Peptoclostridium_difficile_630
FJ432656	d_Eukaryota;k_Viridiplantae;p_Chlorophyta;c_Ulvophyceae;o_Bryopsidales;f_Bryopsidaceae;g_Pseudochlorodesmis;s_Pseudochlorodesmis_sp_HV1204
KM462880	d_Eukaryota;k_Viridiplantae;p_Chlorophyta;c_Trebouxiophyceae;o_Planctonema;f_x;g_Planctonema;s_Planctonema_lauterbornii
FJ432659	d_Eukaryota;k_Viridiplantae;p_Chlorophyta;c_Ulvophyceae;o_Bryopsidales;f_Udoteaceae;g_Rhipiliopsis;s_Rhipiliopsis_profunda
KF993444	d_Eukaryota;k_Viridiplantae;p_Chlorophyta;c_Trebouxiophyceae;o_Prasiolales;f_Prasiolaceae;g_Prasiola;s_Prasiola_meridionalis
KM462865	d_Eukaryota;k_Viridiplantae;p_Chlorophyta;c_Trebouxiophyceae;o_Chlorella;f_x;g_Chlorella;s_Chlorella_mirabilis
AF038000	d_Eukaryota;k_Stramenopiles;p_PXclade;c_Xanthophyceae;o_Mischococcales;f_Ophiocytiaceae;g_Ophiocytium;s_Ophiocytium_majus
KC479643	d_Eukaryota;k_Viridiplantae;p_Chlorophyta;c_Ulvophyceae;o_environmentalsamples;f_x;g_environmentalsamples;s_uncultured_Ulvophyceae
HQ700713	d_Eukaryota;k_Viridiplantae;p_Chlorophyta;c_Chlorophyceae;o_Chaetophorales;f_Schizomeridaceae;g_Schizomeris;s_Schizomeris_leibleinii
KF195537	d_Eukaryota;k_Viridiplantae;p_Chlorophyta;c_Ulvophyceae;o_Ulvales;f_Ulvaceae;g_Ulva;s_Ulva_sp_JCU2
AF038003	d_Eukaryota;k_Stramenopiles;p_PXclade;c_Phaeophyceae;o_Laminariales;f_Alariaceae;g_Undaria;s_Undaria_pinnatifida
KM438452	d_Eukaryota;k_Viridiplantae;p_Chlorophyta;c_Trebouxiophyceae;o_Xylochloris;f_x;g_Xylochloris;s_Xylochloris_irregularis
ODU09440	d_Eukaryota;k_Stramenopiles;p_Chrysophyceae;c_Chromulinales;o_Chromulinaceae;f_Ochromonas;g_Ochromonas;s_Ochromonas_danica
CP011368	d_Procaryota;k_Bacteria;p_Tenericutes;c_x;o_Mollicutes;f_Mycoplasmataceae;g_Mycoplasma;s_Mycoplasma_canis
FJ535858	d_Eukaryota;k_Viridiplantae;p_Chlorophyta;c_Ulvophyceae;o_Dasycladales;f_Polyphysaceae;g_Halicoryne;s_Halicoryne_wrightii
CP007619	d_Procaryota;k_Bacteria;p_Bacteroidetes;c_x;o_Bacteroidia;f_Bacteroidales;g_Bacteroides;s_Bacteroides_dorei
KP685924	d_Eukaryota;k_Viridiplantae;p_Chlorophyta;c_Ulvophyceae;o_Bryopsidales;f_Codiaceae;g_Codium;s_Codium_dwarkense
CP008714	d_Procaryota;k_Bacteria;p_Proteobacteria;c_x;o_Gammaproteobacteria;f_Xanthomonadales;g_Xanthomonas;s_Xanthomonas_translucens_pv_undulosa
JN029340	d_Eukaryota;k_Viridiplantae;p_Chlorophyta;c_Ulvophyceae;o_Ulvales;f_Ulvaceae;g_Ulva;s_Ulva_torta
AY221730	d_Eukaryota;k_Euglenozoa;p_Euglenida;c_Euglenales;o_Phacaceae;f_Phacus;g_Phacus;s_Phacus_smulkowskianus
CP008920	d_Procaryota;k_Bacteria;p_Proteobacteria;c_x;o_Gammaproteobacteria;f_Enterobacteriales;g_Providencia;s_Providencia_stuartii
CP011043	d_Procaryota;k_Bacteria;p_Actinobacteria;c_x;o_Micrococcales;f_Microbacteriaceae;g_Clavibacter;s_Clavibacter_michiganensis_subsp_insidiosus
FM956037	d_Eukaryota;k_Viridiplantae;p_Chlorophyta;c_Ulvophyceae;o_Bryopsidales;f_Caulerpaceae;g_Caulerpa;s_Caulerpa_brownii
GU592570	d_Eukaryota;k_Viridiplantae;p_Chlorophyta;c_Ulvophyceae;o_environmentalsamples;f_x;g_environmentalsamples;s_uncultured_Ulvophyceae
KJ746598	d_Eukaryota;k_Viridiplantae;p_Chlorophyta;c_prasinophytes;o_Prasinococcales;f_Prasinoderma;g_Prasinoderma;s_Prasinoderma_coloniale
JN817654	d_Eukaryota;k_Viridiplantae;p_Chlorophyta;c_Ulvophyceae;o_Bryopsidales;f_Caulerpaceae;g_Caulerpa;s_Caulerpa_fergusonii
KP685781	d_Eukaryota;k_Viridiplantae;p_Chlorophyta;c_Ulvophyceae;o_Bryopsidales;f_Codiaceae;g_Codium;s_Codium_fragile
CP011509	d_Procaryota;k_Bacteria;p_Proteobacteria;c_x;o_Deltaproteobacteria;f_Myxococcales;g_Archangium;s_Archangium_gephyra
JQ302982	d_Eukaryota;k_Viridiplantae;p_Chlorophyta;c_Ulvophyceae;o_Ulvales;f_Ulvellaceae;g_Ulvella;s_Ulvella_gigas
KP685947	d_Eukaryota;k_Viridiplantae;p_Chlorophyta;c_Ulvophyceae;o_Bryopsidales;f_Codiaceae;g_Codium;s_Codium_cf_latum_MAS5064
JQ303003	d_Eukaryota;k_Viridiplantae;p_Chlorophyta;c_Ulvophyceae;o_Ulvales;f_Ulvellaceae;g_Ulvella;s_Ulvella_wittrockii
HQ610241	d_Eukaryota;k_Viridiplantae;p_Chlorophyta;c_Ulvophyceae;o_Ulvales;f_Ulvaceae;g_Blidingia;s_Blidingia_sp_5GWS
HQ292748	d_Eukaryota;k_Viridiplantae;p_Chlorophyta;c_Chlorophyceae;o_Sphaeropleales;f_Pseudomuriellaceae;g_Pseudomuriella;s_Pseudomuriella_engadinensis
HM140222	d_Eukaryota;k_Viridiplantae;p_Chlorophyta;c_Ulvophyceae;o_environmentalsamples;f_x;g_environmentalsamples;s_uncultured_Ulvophyceae
JQ281888	d_Eukaryota;k_Viridiplantae;p_Chlorophyta;c_Chlorophyceae;o_Sphaeropleales;f_Bracteacoccaceae;g_Bracteacoccus;s_Bracteacoccus_minor
GU592537	d_Eukaryota;k_Viridiplantae;p_Chlorophyta;c_Ulvophyceae;o_Bryopsidales;f_Udoteaceae;g_Flabellia;s_Flabellia_petiolata
CP009962	d_Procaryota;k_Bacteria;p_Proteobacteria;c_x;o_Betaproteobacteria;f_Burkholderiales;g_Collimonas;s_Collimonas_arenae
AF545600	d_Eukaryota;k_Plantae;p_Rhodophyta;c_Stylonematophyceae;o_Stylonematales;f_Stylonemataceae;g_Stylonema;s_Stylonema_alsidii
AP012334	d_Procaryota;k_Bacteria;p_Actinobacteria;c_x;o_Bifidobacteriales;f_Bifidobacteriaceae;g_Scardovia;s_Scardovia_inopinata_JCM_12537
EF587500	d_Eukaryota;k_Viridiplantae;p_Chlorophyta;c_Chlorophyceae;o_Chlamydomonadales;f_Chlamydomonadaceae;g_Chlamydomonas;s_Chlamydomonas_moewusii
AY673996	d_Eukaryota;k_Plantae;p_Rhodophyta;c_Florideophyceae;o_Gracilariales;f_Gracilariaceae;g_Gracilaria;s_Gracilaria_tenuistipitata_var_liui
CP006256	d_Procaryota;k_Bacteria;p_Proteobacteria;c_x;o_Gammaproteobacteria;f_Pseudomonadales;g_Pseudomonassyringae;s_Pseudomonas_syringae_pv_syringae_HS191
AY454421	d_Eukaryota;k_Viridiplantae;p_Chlorophyta;c_Ulvophyceae;o_Ulvales;f_Bolbocoleon;g_Bolbocoleon;s_Bolbocoleon_piliferum
AY221728	d_Eukaryota;k_Euglenozoa;p_Euglenida;c_Euglenales;o_Euglenaceae;f_Euglena;g_Euglena;s_Euglena_mutabilis
GU592561	d_Eukaryota;k_Viridiplantae;p_Chlorophyta;c_Ulvophyceae;o_environmentalsamples;f_x;g_environmentalsamples;s_uncultured_Ulvophyceae
LK022448	d_Eukaryota;k_Viridiplantae;p_Chlorophyta;c_Ulvophyceae;o_Bryopsidales;f_Derbesiaceae;g_Derbesia;s_Derbesia_sp_2_HV2014
CP003182	d_Procaryota;k_Bacteria;p_Proteobacteria;c_x;o_Alphaproteobacteria;f_Rhodospirillales;g_Granulibacter;s_Granulibacter_bethesdensis_CGDNIH4
KM462866	d_Eukaryota;k_Viridiplantae;p_Chlorophyta;c_Trebouxiophyceae;o_Prasiolales;f_Prasiolalesincertaesedis;g_Pabia;s_Pabia_signiensis
JN029354	d_Eukaryota;k_Viridiplantae;p_Chlorophyta;c_Ulvophyceae;o_Ulvales;f_Ulvaceae;g_Umbraulva;s_Umbraulva_sp_1Aus
CP010429	d_Procaryota;k_Bacteria;p_Bacteroidetes;c_x;o_Cytophagia;f_Cytophagales;g_Spirosoma;s_Spirosoma_radiotolerans
LK022440	d_Eukaryota;k_Viridiplantae;p_Chlorophyta;c_Ulvophyceae;o_Bryopsidales;f_Bryopsidaceae;g_Bryopsis;s_Bryopsis_sp_21_FL2013
AY826354	d_Eukaryota;k_Viridiplantae;p_Chlorophyta;c_Ulvophyceae;o_Bryopsidales;f_Halimedaceae;g_Halimeda;s_Halimeda_cuneata
GQ396287	d_Eukaryota;k_Cryptophyta;p_Pyrenomonadales;c_Geminigeraceae;o_Proteomonas;f_x;g_Proteomonas;s_Proteomonas_sulcata
KP685766	d_Eukaryota;k_Viridiplantae;p_Chlorophyta;c_Ulvophyceae;o_Bryopsidales;f_Codiaceae;g_Codium;s_Codium_bursa
CP006809	d_Procaryota;k_Bacteria;p_Firmicutes;c_x;o_Bacilli;f_Lactobacillales;g_Lactobacillus;s_Lactobacillus_gasseri_130918
CP009046	d_Procaryota;k_Bacteria;p_Firmicutes;c_x;o_Bacilli;f_Bacillales;g_Staphylococcus;s_Staphylococcus_epidermidis
CP007457	d_Procaryota;k_Bacteria;p_Actinobacteria;c_x;o_Bifidobacteriales;f_Bifidobacteriaceae;g_Bifidobacterium;s_Bifidobacterium_pseudolongum_PV82
CP006030	d_Procaryota;k_Bacteria;p_Firmicutes;c_x;o_Bacilli;f_Lactobacillales;g_Enterococcus;s_Enterococcus_faecium_T110
CP011371	d_Procaryota;k_Bacteria;p_Proteobacteria;c_x;o_Betaproteobacteria;f_Burkholderiales;g_Burkholderiales;s_[Polyangium_brachysporum
PSU09449	d_Eukaryota;k_Plantae;p_Rhodophyta;c_Bangiophyceae;o_Porphyridiales;f_Porphyridiaceae;g_Porphyridium;s_Porphyridium_aerugineum
CP005975	d_Procaryota;k_Bacteria;p_Proteobacteria;c_x;o_Gammaproteobacteria;f_Pseudomonadales;g_Pseudomonas;s_Pseudomonas_fluorescens_PICF7
CP011452	d_Procaryota;k_Bacteria;p_Proteobacteria;c_x;o_Alphaproteobacteria;f_Sphingomonadales;g_Altererythrobacter;s_Altererythrobacter_atlanticus
KC573041	d_Eukaryota;k_Haptophyceae;p_Pavlovales;c_Pavlovaceae;o_Pavlova;f_x;g_Pavlova;s_Pavlova_lutheri
KC479636	d_Eukaryota;k_Viridiplantae;p_Chlorophyta;c_Ulvophyceae;o_environmentalsamples;f_x;g_environmentalsamples;s_uncultured_Ulvophyceae
KP685886	d_Eukaryota;k_Viridiplantae;p_Chlorophyta;c_Ulvophyceae;o_Bryopsidales;f_Codiaceae;g_Codium;s_Codium_geppiorum
AP014683	d_Procaryota;k_Bacteria;p_Proteobacteria;c_x;o_Betaproteobacteria;f_Burkholderiales;g_Burkholderiales;s_Burkholderiales_bacterium_GJE10
FJ968741	d_Eukaryota;k_Viridiplantae;p_Chlorophyta;c_Trebouxiophyceae;o_Chlorellales;f_Chlorellalesincertaesedis;g_Parachlorella;s_Parachlorella_kessleri
KM462885	d_Eukaryota;k_Viridiplantae;p_Chlorophyta;c_Trebouxiophyceae;o_Dicloster;f_x;g_Dicloster;s_Dicloster_acuatus
AP014680	d_Procaryota;k_Bacteria;p_Firmicutes;c_x;o_Bacilli;f_Lactobacillales;g_Lactobacillus;s_Lactobacillus_hokkaidonensis_JCM_18461
CP006842	d_Procaryota;k_Bacteria;p_Actinobacteria;c_x;o_Corynebacteriales;f_Corynebacteriaceae;g_Corynebacterium;s_Corynebacterium_glyciniphilum_AJ_3170
GU592541	d_Eukaryota;k_Viridiplantae;p_Chlorophyta;c_Ulvophyceae;o_Bryopsidales;f_Halimedaceae;g_Halimeda;s_Halimeda_sp_1_KH2010
SNU09447	d_Eukaryota;k_Plantae;p_Rhodophyta;c_Compsopogonophyceae;o_Erythropeltidales;f_Erythropeltidaceae;g_Smithora;s_Smithora_naiadum
KP685949	d_Eukaryota;k_Viridiplantae;p_Chlorophyta;c_Ulvophyceae;o_Bryopsidales;f_Codiaceae;g_Codium;s_Codium_capitatum
KM464717	d_Eukaryota;k_Viridiplantae;p_Chlorophyta;c_Ulvophyceae;o_Trentepohliales;f_Trentepohliaceae;g_Trentepohlia;s_Trentepohlia_annulata
NC_016077	d_Procaryota;k_Bacteria;p_Firmicutes;c_x;o_Negativicutes;f_Selenomonadales;g_Acidaminococcus;s_Acidaminococcus_intestini_RyCMR95
AM502970	d_Eukaryota;k_Haptophyceae;p_Coccolithales;c_Pleurochrysidaceae;o_Pleurochrysis;f_x;g_Pleurochrysis;s_Pleurochrysis_elongata
AP014704	d_Procaryota;k_Bacteria;p_Proteobacteria;c_x;o_Alphaproteobacteria;f_Rhizobiales;g_Methylobacterium;s_Methylobacterium_aquaticum
AM502972	d_Eukaryota;k_Haptophyceae;p_Coccolithales;c_Pleurochrysidaceae;o_Pleurochrysis;f_x;g_Pleurochrysis;s_Pleurochrysis_placolithoides
NC_002677	d_Procaryota;k_Bacteria;p_Actinobacteria;c_x;o_Corynebacteriales;f_Mycobacteriaceae;g_Mycobacterium;s_Mycobacterium_leprae_TN
JQ281882	d_Eukaryota;k_Viridiplantae;p_Chlorophyta;c_Chlorophyceae;o_Sphaeropleales;f_Bracteacoccaceae;g_Bracteacoccus;s_Bracteacoccus_bullatus
EF595321	d_Eukaryota;k_Viridiplantae;p_Chlorophyta;c_Ulvophyceae;o_Ulvales;f_Ulvellaceae;g_Ulvella;s_Ulvella_sp_1BER2007
AM502969	d_Eukaryota;k_Haptophyceae;p_Prymnesiales;c_Prymnesiaceae;o_Prymnesium;f_x;g_Prymnesium;s_Prymnesium_simplex
CP011268	d_Procaryota;k_Bacteria;p_candidatedivisionSR1;c_x;o_x;f_x;g_candidatedivisionSR1;s_candidate_division_SR1_bacterium_Aalborg_AAW1
JX977846	d_Eukaryota;k_Viridiplantae;p_Chlorophyta;c_Chlorophyceae;o_Chlamydomonadales;f_Volvocaceae;g_Pleodorina;s_Pleodorina_starrii
CP010827	d_Procaryota;k_Bacteria;p_Actinobacteria;c_x;o_Corynebacteriales;f_Corynebacteriaceae;g_Corynebacterium;s_Corynebacterium_singulare
CR954199	d_Eukaryota;k_Viridiplantae;p_Chlorophyta;c_prasinophytes;o_Mamiellophyceae;f_Mamiellales;g_Ostreococcus;s_Ostreococcus_tauri
CP007769	d_Procaryota;k_Bacteria;p_Proteobacteria;c_x;o_Epsilonproteobacteria;f_Campylobacterales;g_Campylobacter;s_Campylobacter_sp_RM16704
CP007562	d_Procaryota;k_Bacteria;p_Firmicutes;c_x;o_Bacilli;f_Lactobacillales;g_Streptococcus;s_Streptococcus_pyogenes
DQ652365	d_Eukaryota;k_Viridiplantae;p_Chlorophyta;c_Ulvophyceae;o_Bryopsidales;f_Caulerpaceae;g_Caulerpa;s_Caulerpa_ashmeadii
EF660202	d_Eukaryota;k_Plantae;p_Rhodophyta;c_Bangiophyceae;o_Porphyridiales;f_Porphyridiaceae;g_Chroodactylon;s_Chroodactylon_ornatum
KM462878	d_Eukaryota;k_Viridiplantae;p_Chlorophyta;c_Trebouxiophyceae;o_Choricystis;f_x;g_Choricystis;s_Choricystis_parasitica
AB561084	d_Eukaryota;k_Viridiplantae;p_Chlorophyta;c_prasinophytes;o_Prasinococcales;f_Prasinococcus;g_Prasinococcus;s_Prasinococcus_capsulatus
CP011597	d_Procaryota;k_Bacteria;p_Proteobacteria;c_x;o_Gammaproteobacteria;f_Enterobacteriales;g_Klebsiella;s_Klebsiella_oxytoca
NC_016043	d_Procaryota;k_Bacteria;p_Proteobacteria;c_x;o_Betaproteobacteria;f_Burkholderiales;g_Taylorella;s_Taylorella_asinigenitalis_MCE3
CP011303	d_Procaryota;k_Bacteria;p_Proteobacteria;c_x;o_Gammaproteobacteria;f_Enterobacteriales;g_Serratia;s_Serratia_liquefaciens
AF352840	d_Eukaryota;k_Viridiplantae;p_Chlorophyta;c_Chlorophyceae;o_Chlamydomonadales;f_Chlamydomonadaceae;g_Polytoma;s_Polytoma_oviforme
AB367940	d_Eukaryota;k_Alveolata;p_Dinophyceae;c_Gymnodiniales;o_Gymnodiniaceae;f_Lepidodinium;g_Lepidodinium;s_Lepidodinium_chlorophorum
KC145532	d_Eukaryota;k_Viridiplantae;p_Chlorophyta;c_Chlorophyceae;o_Sphaeropleales;f_Schroederiaceae;g_Schroederia;s_Schroederia_setigera
CP006720	d_Procaryota;k_Bacteria;p_Tenericutes;c_x;o_Mollicutes;f_Entomoplasmatales;g_Spiroplasma;s_Spiroplasma_mirum_ATCC_29335
DQ652519	d_Eukaryota;k_Viridiplantae;p_Chlorophyta;c_Ulvophyceae;o_Bryopsidales;f_Caulerpaceae;g_Caulerpa;s_Caulerpa_microphysa
KM438428	d_Eukaryota;k_Viridiplantae;p_Chlorophyta;c_Trebouxiophyceae;o_Microthamniales;f_Microthamnion;g_Microthamnion;s_Microthamnion_kuetzingianum
AF545593	d_Eukaryota;k_Plantae;p_Rhodophyta;c_Compsopogonophyceae;o_Erythropeltidales;f_Erythrotrichiaceae;g_Erythrotrichia;s_Erythrotrichia_carnea
NC_008512	d_Procaryota;k_Bacteria;p_Proteobacteria;c_x;o_Gammaproteobacteria;f_Oceanospirillales;g_CandidatusCarsonella;s_Candidatus_Carsonella_ruddii_PV
CP010433	d_Procaryota;k_Bacteria;p_Actinobacteria;c_x;o_Bifidobacteriales;f_Bifidobacteriaceae;g_Bifidobacterium;s_Bifidobacterium_animalis
KC598085	d_Eukaryota;k_Stramenopiles;p_Eustigmatophyceae;c_Eustigmatales;o_Monodopsidaceae;f_Nannochloropsis;g_Nannochloropsis;s_Nannochloropsis_granulata
DQ652506	d_Eukaryota;k_Viridiplantae;p_Chlorophyta;c_Ulvophyceae;o_Bryopsidales;f_Caulerpaceae;g_Caulerpa;s_Caulerpa_paspaloides
AB899302	d_Eukaryota;k_Viridiplantae;p_Chlorophyta;c_Ulvophyceae;o_Bryopsidales;f_Halimedaceae;g_Halimeda;s_Halimeda_discoidea
JN984860	d_Eukaryota;k_Euglenozoa;p_Euglenida;c_Euglenales;o_Euglenaceae;f_Euglena;g_Euglena;s_Euglena_satelles
FP476056	d_Procaryota;k_Bacteria;p_Bacteroidetes;c_x;o_Flavobacteriia;f_Flavobacteriales;g_Zobellia;s_Zobellia_galactanivorans
HG322949	d_Procaryota;k_Bacteria;p_Proteobacteria;c_x;o_Betaproteobacteria;f_Burkholderiales;g_Janthinobacterium;s_Janthinobacterium_agaricidamnosum_NBRC_102515_=_DSM_9628
CP011313	d_Procaryota;k_Bacteria;p_Proteobacteria;c_x;o_Gammaproteobacteria;f_Enterobacteriales;g_Klebsiella;s_Klebsiella_pneumoniae_subsp_pneumoniae
KM438439	d_Eukaryota;k_Viridiplantae;p_Chlorophyta;c_Trebouxiophyceae;o_Chlorellales;f_Chlorellaceae;g_Pseudochlorella;s_Pseudochlorella_pringsheimii
JX463040	d_Eukaryota;k_Viridiplantae;p_Chlorophyta;c_Ulvophyceae;o_Bryopsidales;f_Codiaceae;g_Codium;s_Codium_duthieae
KM438410	d_Eukaryota;k_Viridiplantae;p_Chlorophyta;c_Trebouxiophyceae;o_Choricystis;f_x;g_Choricystis;s_Choricystis_parasitica
KJ958479	d_Eukaryota;k_Stramenopiles;p_Bacillariophyta;c_Coscinodiscophyceae;o_Chaetocerotophycidae;f_Chaetocerotales;g_Chaetoceros;s_Chaetoceros_simplex
CP010327	d_Procaryota;k_Bacteria;p_Bacteroidetes;c_x;o_Flavobacteriia;f_Flavobacteriales;g_Myroides;s_Myroides_sp_A21
CP000031	d_Procaryota;k_Bacteria;p_Proteobacteria;c_x;o_Alphaproteobacteria;f_Rhodobacterales;g_Ruegeria;s_Ruegeria_pomeroyi_DSS3
CP007025	d_Procaryota;k_Bacteria;p_Proteobacteria;c_x;o_Gammaproteobacteria;f_Enterobacteriales;g_Escherichia;s_Escherichia_albertii_KF1
CP010028	d_Procaryota;k_Bacteria;p_DeinococcusThermus;c_x;o_Deinococci;f_Deinococcales;g_Deinococcus;s_Deinococcus_swuensis
KC598086	d_Eukaryota;k_Stramenopiles;p_Eustigmatophyceae;c_Eustigmatales;o_Monodopsidaceae;f_Nannochloropsis;g_Nannochloropsis;s_Nannochloropsis_oceanica
EF067920	d_Eukaryota;k_Stramenopiles;p_Bacillariophyta;c_Bacillariophyceae;o_Bacillariophycidae;f_Naviculales;g_Phaeodactylum;s_Phaeodactylum_tricornutum
AM502938	d_Eukaryota;k_Haptophyceae;p_Prymnesiales;c_Chrysochromulinaceae;o_Chrysochromulina;f_x;g_Chrysochromulina;s_Chrysochromulina_cymbium
AM502966	d_Eukaryota;k_Haptophyceae;p_Pavlovales;c_Pavlovaceae;o_Pavlova;f_x;g_Pavlova;s_Pavlova_gyrans
AF545591	d_Eukaryota;k_Plantae;p_Rhodophyta;c_Bangiophyceae;o_Cyanidiales;f_Cyanidiaceae;g_Galdieria;s_Galdieria_sulphuraria
JX463033	d_Eukaryota;k_Viridiplantae;p_Chlorophyta;c_Ulvophyceae;o_Bryopsidales;f_Codiaceae;g_Codium;s_Codium_sp_LL0023
AJ417963	d_Eukaryota;k_Viridiplantae;p_Chlorophyta;c_Ulvophyceae;o_Bryopsidales;f_Caulerpaceae;g_Caulerpella;s_Caulerpella_ambigua
AB002583	d_Eukaryota;k_Plantae;p_Rhodophyta;c_Bangiophyceae;o_Cyanidiales;f_Cyanidiaceae;g_Cyanidioschyzon;s_Cyanidioschyzon_merolae_strain_10D
CP008740	d_Procaryota;k_Bacteria;p_Proteobacteria;c_x;o_Gammaproteobacteria;f_Pasteurellales;g_Haemophilus;s_Haemophilus_influenzae_2019
EF660212	d_Eukaryota;k_Plantae;p_Rhodophyta;c_Stylonematophyceae;o_Stylonematales;f_Stylonemataceae;g_Stylonema;s_Stylonema_alsidii
FM956031	d_Eukaryota;k_Viridiplantae;p_Chlorophyta;c_Ulvophyceae;o_Bryopsidales;f_Caulerpaceae;g_Caulerpa;s_Caulerpa_fastigiata
AF545597	d_Eukaryota;k_Plantae;p_Rhodophyta;c_Bangiophyceae;o_Porphyridiales;f_Porphyridiaceae;g_Porphyridium;s_Porphyridium_aerugineum
FO704550	d_Procaryota;k_Bacteria;p_Proteobacteria;c_x;o_Gammaproteobacteria;f_Enterobacteriales;g_Xenorhabdus;s_Xenorhabdus_doucetiae
CP006740	d_Procaryota;k_Bacteria;p_Proteobacteria;c_x;o_Gammaproteobacteria;f_Xanthomonadales;g_Xylella;s_Xylella_fastidiosa_MUL0034
KP685830	d_Eukaryota;k_Viridiplantae;p_Chlorophyta;c_Ulvophyceae;o_Bryopsidales;f_Codiaceae;g_Codium;s_Codium_isthmocladum
JN029338	d_Eukaryota;k_Viridiplantae;p_Chlorophyta;c_Ulvophyceae;o_Ulvales;f_Ulvaceae;g_Ulva;s_Ulva_sp_10GWS
AF545596	d_Eukaryota;k_Plantae;p_Rhodophyta;c_Bangiophyceae;o_Porphyridiales;f_Porphyridiaceae;g_Flintiella;s_Flintiella_sanguinaria
NC_003902	d_Procaryota;k_Bacteria;p_Proteobacteria;c_x;o_Gammaproteobacteria;f_Xanthomonadales;g_Xanthomonas;s_Xanthomonas_campestris_pv_campestris_str_ATCC_33913
EF595329	d_Eukaryota;k_Viridiplantae;p_Chlorophyta;c_Ulvophyceae;o_Ulvales;f_Ulvellaceae;g_Ulvella;s_Ulvella_viridis
AF545592	d_Eukaryota;k_Plantae;p_Rhodophyta;c_Bangiophyceae;o_Cyanidiales;f_Cyanidiaceae;g_Galdieria;s_Galdieria_sulphuraria
EF067921	d_Eukaryota;k_Stramenopiles;p_Bacillariophyta;c_Coscinodiscophyceae;o_Thalassiosirophycidae;f_Thalassiosirales;g_Thalassiosira;s_Thalassiosira_pseudonana
CP011104	d_Procaryota;k_Bacteria;p_Proteobacteria;c_x;o_Gammaproteobacteria;f_Enterobacteriales;g_Photorhabdus;s_Photorhabdus_temperata_subsp_thracensis
CP004373	d_Procaryota;k_Bacteria;p_Proteobacteria;c_x;o_Alphaproteobacteria;f_Rhodospirillales;g_Gluconobacter;s_Gluconobacter_oxydans_DSM_3504
CP011280	d_Procaryota;k_Bacteria;p_Fusobacteria;c_x;o_Fusobacteriales;f_Leptotrichiaceae;g_Sneathia;s_Sneathia_sp_Sn35
AM502936	d_Eukaryota;k_Haptophyceae;p_Coccosphaerales;c_Calyptrosphaeraceae;o_Calyptrosphaera;f_x;g_Calyptrosphaera;s_Calyptrosphaera_radiata
CP004391	d_Procaryota;k_Bacteria;p_Proteobacteria;c_x;o_Gammaproteobacteria;f_Pasteurellales;g_Pasteurella;s_Pasteurella_multocida_subsp_multocida_OH4807
CMU09430	d_Eukaryota;k_Stramenopiles;p_Bacillariophyta;c_Coscinodiscophyceae;o_Thalassiosirophycidae;f_Thalassiosirales;g_Cyclotella;s_Cyclotella_meneghiniana
KM226209	d_Eukaryota;k_Viridiplantae;p_Chlorophyta;c_Ulvophyceae;o_Ulvales;f_Jaoaceae;g_Jaoa;s_Jaoa_prasina
HQ246387	d_Eukaryota;k_Viridiplantae;p_Chlorophyta;c_Chlorophyceae;o_Sphaeropleales;f_Bracteacoccaceae;g_Bracteacoccus;s_Bracteacoccus_pseudominor
KF195526	d_Eukaryota;k_Viridiplantae;p_Chlorophyta;c_Ulvophyceae;o_Ulvales;f_Ulvaceae;g_Ulva;s_Ulva_torta
KM255012	d_Eukaryota;k_Viridiplantae;p_Chlorophyta;c_Ulvophyceae;o_Acrosiphoniales;f_Acrosiphonia;g_Acrosiphonia;s_Acrosiphonia_cf_coalita_GWS2014
KF861575	d_Eukaryota;k_Plantae;p_Rhodophyta;c_Florideophyceae;o_Gracilariales;f_Gracilariaceae;g_Gracilaria;s_Gracilaria_salicornia
CP011110	d_Procaryota;k_Bacteria;p_Proteobacteria;c_x;o_Gammaproteobacteria;f_Pseudomonadales;g_Pseudomonas;s_Pseudomonas_chlororaphis
CP009801	d_Procaryota;k_Bacteria;p_Proteobacteria;c_x;o_Gammaproteobacteria;f_Enterobacteriales;g_Yersinia;s_Yersinia_intermedia
FJ432651	d_Eukaryota;k_Viridiplantae;p_Chlorophyta;c_Ulvophyceae;o_Bryopsidales;f_Udoteaceae;g_Avrainvillea;s_Avrainvillea_lacerata
AJ544134	d_Eukaryota;k_Haptophyceae;p_Zygodiscales;c_Helicosphaeraceae;o_Helicosphaera;f_x;g_Helicosphaera;s_Helicosphaera_carteri
KC917290	d_Eukaryota;k_Viridiplantae;p_Chlorophyta;c_Trebouxiophyceae;o_Chlorellales;f_Chlorellaceae;g_Chlorella;s_Chlorella_sp_2009100806
KM464719	d_Eukaryota;k_Viridiplantae;p_Chlorophyta;c_Trebouxiophyceae;o_Chlorellales;f_Oocystaceae;g_Hemichloris;s_Hemichloris_antarctica
KF649918	d_Eukaryota;k_Viridiplantae;p_Chlorophyta;c_Ulvophyceae;o_Bryopsidales;f_Caulerpaceae;g_Caulerpa;s_Caulerpa_sp_GSB2013b
CP002281	d_Procaryota;k_Bacteria;p_Fusobacteria;c_x;o_Fusobacteriales;f_Fusobacteriaceae;g_Ilyobacter;s_Ilyobacter_polytropus_DSM_2926
AB561081	d_Eukaryota;k_Viridiplantae;p_Chlorophyta;c_Chlorodendrophyceae;o_Chlorodendrales;f_Chlorodendraceae;g_Tetraselmis;s_Tetraselmis_chuii
JQ281885	d_Eukaryota;k_Viridiplantae;p_Chlorophyta;c_Chlorophyceae;o_Sphaeropleales;f_Bracteacoccaceae;g_Bracteacoccus;s_Bracteacoccus_deserticola
NC_010571	d_Procaryota;k_Bacteria;p_Verrucomicrobia;c_x;o_Opitutae;f_Opitutales;g_Opitutus;s_Opitutus_terrae_PB901
CP011278	d_Procaryota;k_Bacteria;p_Firmicutes;c_x;o_Bacilli;f_Bacillales;g_Bacillus;s_Bacillus_amyloliquefaciens
KF649894	d_Eukaryota;k_Viridiplantae;p_Chlorophyta;c_Ulvophyceae;o_Bryopsidales;f_Caulerpaceae;g_Caulerpa;s_Caulerpa_remotifolia
KC145526	d_Eukaryota;k_Viridiplantae;p_Chlorophyta;c_Chlorophyceae;o_Sphaeropleales;f_Sphaeropleaceae;g_Ankyra;s_Ankyra_judayi
KP685899	d_Eukaryota;k_Viridiplantae;p_Chlorophyta;c_Ulvophyceae;o_Bryopsidales;f_Codiaceae;g_Codium;s_Codium_sursum
CP011389	d_Procaryota;k_Bacteria;p_DeinococcusThermus;c_x;o_Deinococci;f_Deinococcales;g_Deinococcus;s_Deinococcus_soli_Cha_et_al_2014
KP685802	d_Eukaryota;k_Viridiplantae;p_Chlorophyta;c_Ulvophyceae;o_Bryopsidales;f_Codiaceae;g_Codium;s_Codium_dimorphum
CP007770	d_Procaryota;k_Bacteria;p_Proteobacteria;c_x;o_Epsilonproteobacteria;f_Campylobacterales;g_Campylobacter;s_Campylobacter_insulaenigrae_NCTC_12927
CP011542	d_Procaryota;k_Bacteria;p_Actinobacteria;c_x;o_Corynebacteriales;f_Corynebacteriaceae;g_Corynebacterium;s_Corynebacterium_mustelae
AB159668	d_Eukaryota;k_Plantae;p_Rhodophyta;c_Florideophyceae;o_Thoreales;f_Thoreaceae;g_Nemalionopsis;s_Nemalionopsis_shawii
CP011114	d_Procaryota;k_Bacteria;p_Firmicutes;c_x;o_Bacilli;f_Bacillales;g_Paenibacillus;s_Paenibacillus_durus_ATCC_35681
PPU38804	d_Eukaryota;k_Plantae;p_Rhodophyta;c_Bangiophyceae;o_Bangiales;f_Bangiaceae;g_Porphyra;s_Porphyra_purpurea
HG969192	d_Procaryota;k_Bacteria;p_Proteobacteria;c_x;o_Alphaproteobacteria;f_Rhizobiales;g_Bartonella;s_Bartonella_tribocorum
CP011546	d_Procaryota;k_Bacteria;p_Actinobacteria;c_x;o_Corynebacteriales;f_Corynebacteriaceae;g_Corynebacterium;s_Corynebacterium_uterequi
CP009866	d_Procaryota;k_Bacteria;p_Proteobacteria;c_x;o_Gammaproteobacteria;f_Enterobacteriales;g_Pantoea;s_Pantoea_sp_PSNIH2
KC843975	d_Eukaryota;k_Viridiplantae;p_Chlorophyta;c_Trebouxiophyceae;o_Chlorellales;f_Chlorellaceae;g_Auxenochlorella;s_Auxenochlorella_protothecoides
CP007410	d_Procaryota;k_Bacteria;p_Proteobacteria;c_x;o_Gammaproteobacteria;f_Pseudomonadales;g_Pseudomonas;s_Pseudomonas_brassicacearum
KP685907	d_Eukaryota;k_Viridiplantae;p_Chlorophyta;c_Ulvophyceae;o_Bryopsidales;f_Codiaceae;g_Codium;s_Codium_platyclados
CP009781	d_Procaryota;k_Bacteria;p_Proteobacteria;c_x;o_Gammaproteobacteria;f_Enterobacteriales;g_Yersinia;s_Yersinia_aldovae_67083
CP009416	d_Procaryota;k_Bacteria;p_Firmicutes;c_x;o_Bacilli;f_Bacillales;g_Jeotgalibacillus;s_Jeotgalibacillus_sp_D5
HG004426	d_Procaryota;k_Bacteria;p_Proteobacteria;c_x;o_Epsilonproteobacteria;f_Campylobacterales;g_Campylobacter;s_Campylobacter_fetus_subsp_venerealis_str_84112
HQ610240	d_Eukaryota;k_Viridiplantae;p_Chlorophyta;c_Ulvophyceae;o_Ulvales;f_Ulvaceae;g_Blidingia;s_Blidingia_sp_2GWS
AJ544129	d_Eukaryota;k_Haptophyceae;p_Coccolithales;c_Calcidiscaceae;o_Umbilicosphaera;f_x;g_Umbilicosphaera;s_Umbilicosphaera_sibogae
JN984862	d_Eukaryota;k_Euglenozoa;p_Euglenida;c_Euglenales;o_Euglenaceae;f_Euglena;g_Euglena;s_Euglena_geniculata
KJ958484	d_Eukaryota;k_Stramenopiles;p_Bacillariophyta;c_Mediophyceae;o_Biddulphiophycidae;f_Hemiaulales;g_Cerataulina;s_Cerataulina_daemon
CP006745	d_Procaryota;k_Bacteria;p_Proteobacteria;c_x;o_Alphaproteobacteria;f_Rhodospirillales;g_CandidatusEndolissoclinum;s_Candidatus_Endolissoclinum_faulkneri_L5
KM462876	d_Eukaryota;k_Viridiplantae;p_Chlorophyta;c_Trebouxiophyceae;o_Microthamniales;f_Microthamnion;g_Microthamnion;s_Microthamnion_kuetzingianum
KM464716	d_Eukaryota;k_Viridiplantae;p_Chlorophyta;c_Trebouxiophyceae;o_Prasiolales;f_Prasiolaceae;g_Prasiolopsis;s_Prasiolopsis_sp_SAG_8481
KC479651	d_Eukaryota;k_Viridiplantae;p_Chlorophyta;c_Ulvophyceae;o_environmentalsamples;f_x;g_environmentalsamples;s_uncultured_Ulvophyceae
AF352839	d_Eukaryota;k_Viridiplantae;p_Chlorophyta;c_Chlorophyceae;o_Chlamydomonadales;f_Chlamydomonadaceae;g_Polytoma;s_Polytoma_obtusum
CP010267	d_Procaryota;k_Bacteria;p_Tenericutes;c_x;o_Mollicutes;f_Mycoplasmataceae;g_Mycoplasma;s_Mycoplasma_mycoides_subsp_mycoides
GQ231542	d_Eukaryota;k_Stramenopiles;p_Pelagophyceae;c_Pelagomonadales;o_Aureoumbra;f_x;g_Aureoumbra;s_Aureoumbra_lagunensis
AM502965	d_Eukaryota;k_Haptophyceae;p_Coccolithales;c_Calcidiscaceae;o_Oolithotus;f_x;g_Oolithotus;s_Oolithotus_fragilis
CP009124	d_Procaryota;k_Bacteria;p_Actinobacteria;c_x;o_Streptomycetales;f_Streptomycetaceae;g_Streptomyces;s_Streptomyces_lividans_TK24
FJ432653	d_Eukaryota;k_Viridiplantae;p_Chlorophyta;c_Ulvophyceae;o_Bryopsidales;f_Bryopsidaceae;g_Bryopsis;s_Bryopsis_plumosa
JQ281887	d_Eukaryota;k_Viridiplantae;p_Chlorophyta;c_Chlorophyceae;o_Sphaeropleales;f_Bracteacoccaceae;g_Bracteacoccus;s_Bracteacoccus_glacialis
KJ909083	d_Eukaryota;k_Viridiplantae;p_Chlorophyta;c_Ulvophyceae;o_Bryopsidales;f_Codiaceae;g_Codium;s_Codium_coactum
HQ246368	d_Eukaryota;k_Viridiplantae;p_Chlorophyta;c_Chlorophyceae;o_Chlorosarcinales;f_Chlorosarcinopsis;g_Chlorosarcinopsis;s_Chlorosarcinopsis_sp_A_KF2011
NC_018414	d_Procaryota;k_Bacteria;p_Proteobacteria;c_x;o_Gammaproteobacteria;f_Oceanospirillales;g_CandidatusCarsonella;s_Candidatus_Carsonella_ruddii_CE_isolate_Thao2000
CP004021	d_Procaryota;k_Bacteria;p_Proteobacteria;c_x;o_Alphaproteobacteria;f_Rhizobiales;g_CandidatusLiberibacter;s_Candidatus_Liberibacter_africanus_PTSAPSY
HQ693844	d_Eukaryota;k_Viridiplantae;p_Chlorophyta;c_Trebouxiophyceae;o_Coccomyxaceae;f_Coccomyxa;g_Coccomyxa;s_Coccomyxa_subellipsoidea_C169
HQ610440	d_Eukaryota;k_Viridiplantae;p_Chlorophyta;c_Ulvophyceae;o_Acrosiphoniales;f_Urospora;g_Urospora;s_Urospora_sp_1penicilliformis
AY454403	d_Eukaryota;k_Viridiplantae;p_Chlorophyta;c_Ulvophyceae;o_Ulvales;f_Kornmanniaceae;g_Percursaria;s_Percursaria_percursa
FM956034	d_Eukaryota;k_Viridiplantae;p_Chlorophyta;c_Ulvophyceae;o_Bryopsidales;f_Caulerpaceae;g_Caulerpa;s_Caulerpa_filicoides
EF660208	d_Eukaryota;k_Plantae;p_Rhodophyta;c_Stylonematophyceae;o_Stylonematales;f_Stylonemataceae;g_Stylonema;s_Stylonema_alsidii
EF667068	d_Eukaryota;k_Viridiplantae;p_Chlorophyta;c_Ulvophyceae;o_Bryopsidales;f_Pseudocodiaceae;g_Pseudocodium;s_Pseudocodium_devriesii
AP014613	d_Procaryota;k_Bacteria;p_Proteobacteria;c_x;o_Gammaproteobacteria;f_Oceanospirillales;g_Alcanivorax;s_Alcanivorax_sp_NBRC_101098
NC_022079	d_Procaryota;k_Bacteria;p_Spirochaetes;c_x;o_Spirochaetales;f_Borreliaceae;g_Borrelia;s_Borrelia_miyamotoi_LB2001
KP685833	d_Eukaryota;k_Viridiplantae;p_Chlorophyta;c_Ulvophyceae;o_Bryopsidales;f_Codiaceae;g_Codium;s_Codium_isthmocladum
KC145531	d_Eukaryota;k_Viridiplantae;p_Chlorophyta;c_Chlorophyceae;o_Sphaeropleales;f_Hydrodictyaceae;g_Pediastrum;s_Pediastrum_duplex
CP009922	d_Procaryota;k_Bacteria;p_Actinobacteria;c_x;o_Streptomycetales;f_Streptomycetaceae;g_Streptomyces;s_Streptomyces_xiamenensis
FO082060	d_Procaryota;k_Bacteria;p_Proteobacteria;c_x;o_Gammaproteobacteria;f_Methylococcales;g_Methylomicrobium;s_Methylomicrobium_alcaliphilum_20Z
CP008913	d_Procaryota;k_Bacteria;p_Actinobacteria;c_x;o_Corynebacteriales;f_Corynebacteriaceae;g_Corynebacterium;s_Corynebacterium_sp_ATCC_6931
AJ544126	d_Eukaryota;k_Haptophyceae;p_Coccolithales;c_Calcidiscaceae;o_Calcidiscus;f_x;g_Calcidiscus;s_Calcidiscus_leptoporus
KJ958483	d_Eukaryota;k_Stramenopiles;p_Bacillariophyta;c_Coscinodiscophyceae;o_Thalassiosirophycidae;f_Thalassiosirales;g_Roundia;s_Roundia_cardiophora
AF545594	d_Eukaryota;k_Plantae;p_Rhodophyta;c_Stylonematophyceae;o_Stylonematales;f_Stylonemataceae;g_Bangiopsis;s_Bangiopsis_subsimplex
CCU09429	d_Eukaryota;k_Stramenopiles;p_PXclade;c_Phaeophyceae;o_Laminariales;f_Costariaceae;g_Costaria;s_Costaria_costata
JQ281899	d_Eukaryota;k_Viridiplantae;p_Chlorophyta;c_Chlorophyceae;o_Sphaeropleales;f_Radiococcaceae;g_Follicularia;s_Follicularia_texensis
CP011359	d_Procaryota;k_Bacteria;p_Proteobacteria;c_x;o_Gammaproteobacteria;f_Enterobacteriales;g_Edwardsiella;s_Edwardsiella_tarda
KC145525	d_Eukaryota;k_Viridiplantae;p_Chlorophyta;c_Chlorophyceae;o_Sphaeropleales;f_Selenastraceae;g_Ankistrodesmus;s_Ankistrodesmus_falcatus
FJ624640	d_Eukaryota;k_Viridiplantae;p_Chlorophyta;c_Ulvophyceae;o_Bryopsidales;f_Halimedaceae;g_Halimeda;s_Halimeda_fragilis
KM462870	d_Eukaryota;k_Viridiplantae;p_Chlorophyta;c_Pedinophyceae;o_Marsupiomonadales;f_Marsupiomonadaceae;g_Marsupiomonas;s_Marsupiomonas_sp_NIES_1824
HQ610272	d_Eukaryota;k_Viridiplantae;p_Chlorophyta;c_Ulvophyceae;o_Ulvales;f_Monostromataceae;g_Protomonostroma;s_Protomonostroma_undulatum
AP014569	d_Procaryota;k_Bacteria;p_Proteobacteria;c_x;o_Betaproteobacteria;f_Burkholderiales;g_Comamonadaceae;s_Comamonadaceae_bacterium_B1
JF680967	d_Eukaryota;k_Viridiplantae;p_Chlorophyta;c_Ulvophyceae;o_Ulvales;f_Monostromataceae;g_Gayralia;s_Gayralia_sp_ALC2011
CP011773	d_Procaryota;k_Bacteria;p_Actinobacteria;c_x;o_Corynebacteriales;f_Mycobacteriaceae;g_Mycobacterium;s_Mycobacterium_sp_EPa45
EF595299	d_Eukaryota;k_Viridiplantae;p_Chlorophyta;c_Ulvophyceae;o_Ulvales;f_Ulvellaceae;g_Ulvella;s_Ulvella_sp_5BER2007
DQ652453	d_Eukaryota;k_Viridiplantae;p_Chlorophyta;c_Ulvophyceae;o_Bryopsidales;f_Caulerpaceae;g_Caulerpa;s_Caulerpa_mexicana
KF993447	d_Eukaryota;k_Viridiplantae;p_Chlorophyta;c_Trebouxiophyceae;o_Prasiolales;f_Prasiolaceae;g_Prasiola;s_Prasiola_antarctica
JQ281900	d_Eukaryota;k_Viridiplantae;p_Chlorophyta;c_Chlorophyceae;o_Sphaeropleales;f_Radiococcaceae;g_Radiococcus;s_Radiococcus_polycoccus
CP011403	d_Procaryota;k_Bacteria;p_Firmicutes;c_x;o_Bacilli;f_Lactobacillales;g_Lactobacillus;s_Lactobacillus_salivarius_str_Ren
KM186524	d_Eukaryota;k_Viridiplantae;p_Chlorophyta;c_Ulvophyceae;o_Bryopsidales;f_Caulerpaceae;g_Caulerpa;s_Caulerpa_sp_TS0045
CP011020	d_Procaryota;k_Bacteria;p_Proteobacteria;c_x;o_Gammaproteobacteria;f_Pseudomonadales;g_Pseudomonas;s_Pseudomonas_chlororaphis
CP010779	d_Procaryota;k_Bacteria;p_Proteobacteria;c_x;o_Gammaproteobacteria;f_Pseudomonadales;g_Acinetobactercalcoaceticus/baumanniicomplex;s_Acinetobacter_baumannii
KP685953	d_Eukaryota;k_Viridiplantae;p_Chlorophyta;c_Ulvophyceae;o_Bryopsidales;f_Codiaceae;g_Codium;s_Codium_arabicum
GU323224	d_Eukaryota;k_Stramenopiles;p_Bacillariophyta;c_Coscinodiscophyceae;o_Thalassiosirophycidae;f_Thalassiosirales;g_Thalassiosira;s_Thalassiosira_oceanica_CCMP1005
CP009997	d_Procaryota;k_Bacteria;p_Proteobacteria;c_x;o_Gammaproteobacteria;f_Enterobacteriales;g_Yersinia;s_Yersinia_kristensenii
KC509525	d_Eukaryota;k_Stramenopiles;p_Bacillariophyta;c_Mediophyceae;o_Lithodesmiophycidae;f_Lithodesmiales;g_Lithodesmium;s_Lithodesmium_undulatum
CP011265	d_Procaryota;k_Bacteria;p_Verrucomicrobia;c_x;o_unclassifiedVerrucomicrobia;f_x;g_unclassifiedVerrucomicrobia;s_Verrucomicrobia_bacterium_IMCC26134
KJ201907	d_Eukaryota;k_Haptophyceae;p_Prymnesiales;c_Chrysochromulinaceae;o_Chrysochromulina;f_x;g_Chrysochromulina;s_Chrysochromulina_sp_CCMP291
CP010427	d_Procaryota;k_Bacteria;p_Proteobacteria;c_x;o_Gammaproteobacteria;f_Thiotrichales;g_Francisella;s_Francisella_guangzhouensis
KJ742376	d_Eukaryota;k_Viridiplantae;p_Chlorophyta;c_Trebouxiophyceae;o_Chlorellales;f_Chlorellaceae;g_Chlorella;s_Chlorella_sorokiniana
HQ610252	d_Eukaryota;k_Viridiplantae;p_Chlorophyta;c_Ulvophyceae;o_Ulvales;f_Kornmanniaceae;g_Kornmannia;s_Kornmannia_leptoderma
CP002361	d_Procaryota;k_Bacteria;p_DeinococcusThermus;c_x;o_Deinococci;f_Thermales;g_Oceanithermus;s_Oceanithermus_profundus_DSM_14977
CP011451	d_Procaryota;k_Bacteria;p_Proteobacteria;c_x;o_Betaproteobacteria;f_Nitrosomonadales;g_Nitrosomonas;s_Nitrosomonas_communis
AY454417	d_Eukaryota;k_Viridiplantae;p_Chlorophyta;c_Ulvophyceae;o_Ulotrichales;f_Chlorocystidaceae;g_Halochlorococcum;s_Halochlorococcum_moorei
KP685946	d_Eukaryota;k_Viridiplantae;p_Chlorophyta;c_Ulvophyceae;o_Bryopsidales;f_Codiaceae;g_Codium;s_Codium_lucasii
EF667065	d_Eukaryota;k_Viridiplantae;p_Chlorophyta;c_Ulvophyceae;o_Bryopsidales;f_Halimedaceae;g_Halimeda;s_Halimeda_copiosa
KP685950	d_Eukaryota;k_Viridiplantae;p_Chlorophyta;c_Ulvophyceae;o_Bryopsidales;f_Codiaceae;g_Codium;s_Codium_prostratum
AP014685	d_Procaryota;k_Bacteria;p_Proteobacteria;c_x;o_Alphaproteobacteria;f_Rhizobiales;g_Bradyrhizobium;s_Bradyrhizobium_diazoefficiens
AY454413	d_Eukaryota;k_Viridiplantae;p_Chlorophyta;c_Chlorophyceae;o_Phaeophilales;f_Phaeophilaceae;g_Phaeophila;s_Phaeophila_dendroides
CP011117	d_Procaryota;k_Bacteria;p_Proteobacteria;c_x;o_Gammaproteobacteria;f_Pseudomonadales;g_Pseudomonas;s_Pseudomonas_fluorescens
AM502934	d_Eukaryota;k_Haptophyceae;p_Syracosphaerales;c_Rhabdosphaeraceae;o_Algirosphaera;f_x;g_Algirosphaera;s_Algirosphaera_robusta
CP011308	d_Procaryota;k_Bacteria;p_Proteobacteria;c_x;o_Epsilonproteobacteria;f_Sulfurovum;g_Sulfurovum;s_Sulfurovum_lithotrophicum
HQ610249	d_Eukaryota;k_Viridiplantae;p_Chlorophyta;c_Ulvophyceae;o_Bryopsidales;f_Derbesiaceae;g_Derbesia;s_Derbesia_marina
KP685900	d_Eukaryota;k_Viridiplantae;p_Chlorophyta;c_Ulvophyceae;o_Bryopsidales;f_Codiaceae;g_Codium;s_Codium_cf_campanule_LL0382
KF444923	d_Eukaryota;k_Viridiplantae;p_Chlorophyta;c_Ulvophyceae;o_Ulvales;f_Ulvellaceae;g_Ulvella;s_Ulvella_elegans
CP007628	d_Procaryota;k_Bacteria;p_Firmicutes;c_x;o_Bacilli;f_Lactobacillales;g_Streptococcus;s_Streptococcus_sp_VT_162
KF554427	d_Eukaryota;k_Viridiplantae;p_Chlorophyta;c_Trebouxiophyceae;o_Chlorellales;f_Chlorellaceae;g_Chlorella;s_Chlorella_sp_ArM0029B
HQ610415	d_Eukaryota;k_Viridiplantae;p_Chlorophyta;c_Ulvophyceae;o_Ulvales;f_Monostromataceae;g_Ulvaria;s_Ulvaria_obscura
CP004081	d_Procaryota;k_Bacteria;p_Firmicutes;c_x;o_Bacilli;f_Lactobacillales;g_Enterococcus;s_Enterococcus_faecalis_DENG1
KF256091	d_Eukaryota;k_Viridiplantae;p_Chlorophyta;c_Ulvophyceae;o_Bryopsidales;f_Caulerpaceae;g_Caulerpa;s_Caulerpa_sp_GSB2012
AF545598	d_Eukaryota;k_Plantae;p_Rhodophyta;c_Rhodellophyceae;o_Rhodellales;f_Rhodellaceae;g_Rhodella;s_Rhodella_violacea
KP685750	d_Eukaryota;k_Viridiplantae;p_Chlorophyta;c_Ulvophyceae;o_Bryopsidales;f_Codiaceae;g_Codium;s_Codium_cf_flabellatum_DHO009
EF595343	d_Eukaryota;k_Viridiplantae;p_Chlorophyta;c_Ulvophyceae;o_Ulvales;f_Ulvaceae;g_Blidingia;s_Blidingia_minima
AY454408	d_Eukaryota;k_Viridiplantae;p_Chlorophyta;c_Ulvophyceae;o_Ulvales;f_Ulvellaceae;g_Ulvella;s_Ulvella_leptochaete
KM462864	d_Eukaryota;k_Viridiplantae;p_Chlorophyta;c_Trebouxiophyceae;o_Microthamniales;f_Stichococcus;g_Stichococcus;s_Stichococcus_bacillaris
HQ610290	d_Eukaryota;k_Viridiplantae;p_Chlorophyta;c_Ulvophyceae;o_Ulvales;f_Ulvaceae;g_Ulva;s_Ulva_compressa
HG938355	d_Procaryota;k_Bacteria;p_Proteobacteria;c_x;o_Alphaproteobacteria;f_Rhizobiales;g_Neorhizobium;s_Neorhizobium_galegae_bv_officinalis_bv_officinalis_str_HAMBI_1141
NC_008277	d_Procaryota;k_Bacteria;p_Spirochaetes;c_x;o_Spirochaetales;f_Borreliaceae;g_Borreliaburgdorferigroup;s_Borrelia_afzelii_PKo
AF545595	d_Eukaryota;k_Plantae;p_Rhodophyta;c_Bangiophyceae;o_Porphyridiales;f_Porphyridiaceae;g_Dixoniella;s_Dixoniella_grisea
HQ292747	d_Eukaryota;k_Viridiplantae;p_Chlorophyta;c_Chlorophyceae;o_Sphaeropleales;f_Pseudomuriellaceae;g_Pseudomuriella;s_Pseudomuriella_cubensis
JN644673	d_Eukaryota;k_Viridiplantae;p_Chlorophyta;c_Ulvophyceae;o_Bryopsidales;f_Halimedaceae;g_Halimeda;s_Halimeda_fragilis
CP008855	d_Procaryota;k_Bacteria;p_Firmicutes;c_x;o_Bacilli;f_Bacillales;g_Bacillus;s_Bacillus_sp_X1(2014)
AB367947	d_Eukaryota;k_Haptophyceae;p_Coccolithales;c_Pleurochrysidaceae;o_Pleurochrysis;f_x;g_Pleurochrysis;s_Pleurochrysis_roscoffensis
FJ624730	d_Eukaryota;k_Viridiplantae;p_Chlorophyta;c_Ulvophyceae;o_Bryopsidales;f_Halimedaceae;g_Halimeda;s_Halimeda_lacrimosa
KM462884	d_Eukaryota;k_Viridiplantae;p_Chlorophyta;c_Trebouxiophyceae;o_Botryococcaceae;f_Botryococcus;g_Botryococcus;s_Botryococcus_braunii
GQ396286	d_Eukaryota;k_Cryptophyta;p_Cryptomonadales;c_Hemiselmidaceae;o_Hemiselmis;f_x;g_Hemiselmis;s_Hemiselmis_tepida
CP006870	d_Procaryota;k_Bacteria;p_Proteobacteria;c_x;o_Gammaproteobacteria;f_Aeromonadales;g_Aeromonas;s_Aeromonas_hydrophila_NJ35
KP685760	d_Eukaryota;k_Viridiplantae;p_Chlorophyta;c_Ulvophyceae;o_Bryopsidales;f_Codiaceae;g_Codium;s_Codium_profundum
CP007656	d_Procaryota;k_Bacteria;p_Proteobacteria;c_x;o_Deltaproteobacteria;f_Bdellovibrionales;g_Bdellovibrio;s_Bdellovibrio_bacteriovorus
HG916826	d_Procaryota;k_Bacteria;p_Proteobacteria;c_x;o_Gammaproteobacteria;f_Pseudomonadales;g_Pseudomonasoleovorans/pseudoalcaligenesgroup;s_Pseudomonas_pseudoalcaligenes_CECT_5344
CP011098	d_Procaryota;k_Bacteria;p_Proteobacteria;c_x;o_Gammaproteobacteria;f_Pasteurellales;g_Mannheimia;s_Mannheimia_haemolytica
FJ535859	d_Eukaryota;k_Viridiplantae;p_Chlorophyta;c_Ulvophyceae;o_Bryopsidales;f_Ostreobiaceae;g_Ostreobium_C4;s_Ostreobium_sp_John_West_2924
KF195556	d_Eukaryota;k_Viridiplantae;p_Chlorophyta;c_Ulvophyceae;o_Ulvales;f_Ulvaceae;g_Ulva;s_Ulva_sp_3_of_Shimada_et_al_2008
KM255055	d_Eukaryota;k_Viridiplantae;p_Chlorophyta;c_Ulvophyceae;o_Bryopsidales;f_Codiaceae;g_Codium;s_Codium_setchellii
GU592553	d_Eukaryota;k_Viridiplantae;p_Chlorophyta;c_Ulvophyceae;o_environmentalsamples;f_x;g_environmentalsamples;s_uncultured_Ulvophyceae
JQ302995	d_Eukaryota;k_Viridiplantae;p_Chlorophyta;c_Ulvophyceae;o_Ulvales;f_Ruthnielsenia;g_Ruthnielsenia;s_Ruthnielsenia_tenuis
CP011367	d_Procaryota;k_Bacteria;p_Proteobacteria;c_x;o_Gammaproteobacteria;f_Chromatiales;g_Thioalkalivibrio;s_Thioalkalivibrio_versutus
JQ302979	d_Eukaryota;k_Viridiplantae;p_Chlorophyta;c_Ulvophyceae;o_Ulvales;f_Ulvellaceae;g_Ulvella;s_Ulvella_sp_B_GP2012
CP009920	d_Procaryota;k_Bacteria;p_Firmicutes;c_x;o_Bacilli;f_Bacillales;g_Bacillus;s_Bacillus_megaterium_NBRC_15308_=_ATCC_14581
KP685818	d_Eukaryota;k_Viridiplantae;p_Chlorophyta;c_Ulvophyceae;o_Bryopsidales;f_Codiaceae;g_Codium;s_Codium_lucasii
AB159665	d_Eukaryota;k_Plantae;p_Rhodophyta;c_Florideophyceae;o_Thoreales;f_Thoreaceae;g_Thorea;s_Thorea_okadae
JQ281897	d_Eukaryota;k_Viridiplantae;p_Chlorophyta;c_Chlorophyceae;o_x;f_x;g_Chlorophyceae;s_Chlorophyceae_sp_BCPCC1VF5A
CP010521	d_Procaryota;k_Bacteria;p_Firmicutes;c_x;o_Clostridia;f_Clostridiales;g_Clostridium;s_Clostridium_botulinum
AF545605	d_Eukaryota;k_Cryptophyta;p_Cryptomonadales;c_Cryptomonadaceae;o_Cryptomonas;f_x;g_Cryptomonas;s_Cryptomonas_paramecium
KP685805	d_Eukaryota;k_Viridiplantae;p_Chlorophyta;c_Ulvophyceae;o_Bryopsidales;f_Codiaceae;g_Codium;s_Codium_ritteri
KF993450	d_Eukaryota;k_Viridiplantae;p_Chlorophyta;c_Trebouxiophyceae;o_Prasiolales;f_Prasiolaceae;g_Prasiola;s_Prasiola_crispa
CP010904	d_Procaryota;k_Bacteria;p_Verrucomicrobia;c_x;o_unclassifiedVerrucomicrobia;f_x;g_unclassifiedVerrucomicrobia;s_Verrucomicrobia_bacterium_L21FruAB
KC509523	d_Eukaryota;k_Stramenopiles;p_Bacillariophyta;c_Bacillariophyceae;o_Bacillariophycidae;f_Cymbellales;g_Didymosphenia;s_Didymosphenia_geminata
KM462888	d_Eukaryota;k_Viridiplantae;p_Chlorophyta;c_Trebouxiophyceae;o_Chlorellales;f_Chlorellaceae;g_Marvania;s_Marvania_geminata
CP007044	d_Procaryota;k_Bacteria;p_Proteobacteria;c_x;o_Gammaproteobacteria;f_Enterobacteriales;g_Serratia;s_Serratia_multitudinisentens_RB25
CP010907	d_Procaryota;k_Bacteria;p_Proteobacteria;c_x;o_Gammaproteobacteria;f_Enterobacteriales;g_Pantoea;s_Candidatus_Pantoea_carbekii
EF595337	d_Eukaryota;k_Viridiplantae;p_Chlorophyta;c_Ulvophyceae;o_Ulvales;f_Bolbocoleon;g_Bolbocoleon;s_Bolbocoleon_piliferum
KP685759	d_Eukaryota;k_Viridiplantae;p_Chlorophyta;c_Ulvophyceae;o_Bryopsidales;f_Codiaceae;g_Codium;s_Codium_globosum
GU592569	d_Eukaryota;k_Viridiplantae;p_Chlorophyta;c_Ulvophyceae;o_environmentalsamples;f_x;g_environmentalsamples;s_uncultured_Ulvophyceae
FJ432657	d_Eukaryota;k_Viridiplantae;p_Chlorophyta;c_Ulvophyceae;o_Bryopsidales;f_Udoteaceae;g_Rhipilia;s_Rhipilia_crassa
AP014815	d_Procaryota;k_Bacteria;p_Cyanobacteria;c_x;o_Oscillatoriophycideae;f_Chroococcales;g_Geminocystis;s_Geminocystis_sp_NIES3708
LN833431	d_Eukaryota;k_Plantae;p_Rhodophyta;c_Florideophyceae;o_Ceramiales;f_Rhodomelaceae;g_Laurencia;s_Laurencia_sp_JFC0032
HQ610277	d_Eukaryota;k_Viridiplantae;p_Chlorophyta;c_Ulvophyceae;o_Ulotrichales;f_Ulotrichaceae;g_Spongomorpha;s_Spongomorpha_aeruginosa
AY454424	d_Eukaryota;k_Viridiplantae;p_Chlorophyta;c_Ulvophyceae;o_Ulotrichales;f_Ulotrichaceae;g_Ulothrix;s_Ulothrix_zonata
CP006905	d_Procaryota;k_Bacteria;p_Firmicutes;c_x;o_Clostridia;f_Clostridiales;g_Clostridium;s_Clostridium_baratii_str_Sullivan
EF660207	d_Eukaryota;k_Plantae;p_Rhodophyta;c_Stylonematophyceae;o_Stylonematales;f_Stylonemataceae;g_Stylonema;s_Stylonema_alsidii
FJ858267	d_Eukaryota;k_Viridiplantae;p_Chlorophyta;c_prasinophytes;o_Mamiellophyceae;f_Mamiellales;g_Micromonas;s_Micromonas_sp_RCC299
CP009780	d_Procaryota;k_Bacteria;p_Proteobacteria;c_x;o_Gammaproteobacteria;f_Enterobacteriales;g_Yersinia;s_Yersinia_pseudotuberculosis_PB1/+
AP013045	d_Procaryota;k_Bacteria;p_Bacteroidetes;c_x;o_Bacteroidia;f_Bacteroidales;g_Tannerella;s_Tannerella_forsythia_KS16
CP006777	d_Procaryota;k_Bacteria;p_Firmicutes;c_x;o_Clostridia;f_Clostridiales;g_Clostridium;s_Clostridium_beijerinckii_ATCC_35702
KM462861	d_Eukaryota;k_Viridiplantae;p_Chlorophyta;c_Trebouxiophyceae;o_Myrmecia;f_x;g_Myrmecia;s_Myrmecia_israelensis
JQ302999	d_Eukaryota;k_Viridiplantae;p_Chlorophyta;c_Ulvophyceae;o_Ulvales;f_Ulvellaceae;g_Ulvella;s_Ulvella_glabra
AF352838	d_Eukaryota;k_Viridiplantae;p_Chlorophyta;c_Chlorophyceae;o_Chlamydomonadales;f_Chlamydomonadaceae;g_Chlamydomonas;s_Chlamydomonas_applanata
KJ909180	d_Eukaryota;k_Viridiplantae;p_Chlorophyta;c_Ulvophyceae;o_Bryopsidales;f_Codiaceae;g_Codium;s_Codium_saccatum
KM462886	d_Eukaryota;k_Viridiplantae;p_Chlorophyta;c_Trebouxiophyceae;o_Pseudochloris;f_x;g_Pseudochloris;s_Pseudochloris_wilhelmii
NC_007350	d_Procaryota;k_Bacteria;p_Firmicutes;c_x;o_Bacilli;f_Bacillales;g_Staphylococcus;s_Staphylococcus_saprophyticus_subsp_saprophyticus_ATCC_15305
CP002353	d_Procaryota;k_Bacteria;p_Planctomycetes;c_x;o_Planctomycetia;f_Planctomycetales;g_Isosphaera;s_Isosphaera_pallida_ATCC_43644
AP014800	d_Procaryota;k_Bacteria;p_Proteobacteria;c_x;o_Alphaproteobacteria;f_Rhodobacterales;g_Rhodovulum;s_Rhodovulum_sulfidophilum
KM438415	d_Eukaryota;k_Viridiplantae;p_Chlorophyta;c_Trebouxiophyceae;o_Chlorellales;f_Eremosphaeraceae;g_Eremosphaera;s_Eremosphaera_viridis
JQ281894	d_Eukaryota;k_Viridiplantae;p_Chlorophyta;c_Chlorophyceae;o_Sphaeropleales;f_Bracteacoccaceae;g_Bracteacoccus;s_Bracteacoccus_xerophilus
AB159666	d_Eukaryota;k_Plantae;p_Rhodophyta;c_Florideophyceae;o_Thoreales;f_Thoreaceae;g_Thorea;s_Thorea_riekei
FJ535857	d_Eukaryota;k_Viridiplantae;p_Chlorophyta;c_Ulvophyceae;o_Bryopsidales;f_Derbesiaceae;g_Derbesia;s_Derbesia_tenuissima
CP008944	d_Procaryota;k_Bacteria;p_Actinobacteria;c_x;o_Corynebacteriales;f_Corynebacteriaceae;g_Corynebacterium;s_Corynebacterium_atypicum
LK022449	d_Eukaryota;k_Viridiplantae;p_Chlorophyta;c_Ulvophyceae;o_Bryopsidales;f_Derbesiaceae;g_Derbesia;s_Derbesia_sp_1_HV2014
AF545614	d_Eukaryota;k_Stramenopiles;p_PXclade;c_Phaeophyceae;o_Ectocarpales;f_Acinetosporaceae;g_Pylaiella;s_Pylaiella_littoralis
NC_003112	d_Procaryota;k_Bacteria;p_Proteobacteria;c_x;o_Betaproteobacteria;f_Neisseriales;g_Neisseria;s_Neisseria_meningitidis_MC58
HQ610221	d_Eukaryota;k_Viridiplantae;p_Chlorophyta;c_Ulvophyceae;o_Acrosiphoniales;f_Acrosiphonia;g_Acrosiphonia;s_Acrosiphonia_sonderi
CP008896	d_Procaryota;k_Bacteria;p_Proteobacteria;c_x;o_Gammaproteobacteria;f_Pseudomonadales;g_Pseudomonas;s_Pseudomonas_fluorescens
CP009037	d_Procaryota;k_Bacteria;p_Proteobacteria;c_x;o_Gammaproteobacteria;f_Xanthomonadales;g_Xanthomonas;s_Xanthomonas_citri_subsp_citri
AB367951	d_Eukaryota;k_Stramenopiles;p_Raphidophyceae;c_Chattonellales;o_Chattonellaceae;f_Chattonella;g_Chattonella;s_Chattonella_marina_var_ovata
KF515973	d_Eukaryota;k_Plantae;p_Rhodophyta;c_Bangiophyceae;o_Bangiales;f_Bangiaceae;g_Pyropia;s_Pyropia_perforata
HQ610264	d_Eukaryota;k_Viridiplantae;p_Chlorophyta;c_Trebouxiophyceae;o_Prasiolales;f_Prasiolaceae;g_Prasiola;s_Prasiola_sp_1GWS
GPU09435	d_Eukaryota;k_Viridiplantae;p_Chlorophyta;c_Chlorophyceae;o_Chlamydomonadales;f_Volvocaceae;g_Gonium;s_Gonium_pectorale
AM502977	d_Eukaryota;k_Haptophyceae;p_Prymnesiales;c_Prymnesiaceae;o_Prymnesium;f_x;g_Prymnesium;s_Prymnesium_parvum
KP685932	d_Eukaryota;k_Viridiplantae;p_Chlorophyta;c_Ulvophyceae;o_Bryopsidales;f_Codiaceae;g_Codium;s_Codium_spongiosum
CP011058	d_Procaryota;k_Bacteria;p_Firmicutes;c_x;o_Bacilli;f_Bacillales;g_Paenibacillus;s_Paenibacillus_beijingensis
CP007641	d_Procaryota;k_Bacteria;p_Proteobacteria;c_x;o_Alphaproteobacteria;f_Rhizobiales;g_Rhizobium;s_Rhizobium_etli_bv_phaseoli_str_IE4803
CP009129	d_Procaryota;k_Bacteria;p_Firmicutes;c_x;o_Bacilli;f_Bacillales;g_Planococcus;s_Planococcus_sp_PAMC_21323
HQ610441	d_Eukaryota;k_Viridiplantae;p_Chlorophyta;c_Ulvophyceae;o_Acrosiphoniales;f_Urospora;g_Urospora;s_Urospora_wormskioldii
CP010554	d_Procaryota;k_Bacteria;p_Proteobacteria;c_x;o_Betaproteobacteria;f_Rhodocyclales;g_Rhodocyclaceae;s_Rhodocyclaceae_bacterium_PG1Ca6
CP011096	d_Procaryota;k_Bacteria;p_Tenericutes;c_x;o_Mollicutes;f_Mycoplasmataceae;g_Mycoplasma;s_Mycoplasma_synoviae_ATCC_25204
KP685874	d_Eukaryota;k_Viridiplantae;p_Chlorophyta;c_Ulvophyceae;o_Bryopsidales;f_Codiaceae;g_Codium;s_Codium_coralloides
NC_018415	d_Procaryota;k_Bacteria;p_Proteobacteria;c_x;o_Gammaproteobacteria;f_Oceanospirillales;g_CandidatusCarsonella;s_Candidatus_Carsonella_ruddii_CS_isolate_Thao2000
FJ624538	d_Eukaryota;k_Viridiplantae;p_Chlorophyta;c_Ulvophyceae;o_Bryopsidales;f_Halimedaceae;g_Halimeda;s_Halimeda_cf_cuneata_JH12
CP011477	d_Procaryota;k_Bacteria;p_Proteobacteria;c_x;o_Gammaproteobacteria;f_Alteromonadales;g_Spongiibacter;s_Spongiibacter_sp_IMCC21906
AB899321	d_Eukaryota;k_Viridiplantae;p_Chlorophyta;c_Ulvophyceae;o_Bryopsidales;f_Halimedaceae;g_Halimeda;s_Halimeda_ryukyuensis
AP014655	d_Procaryota;k_Bacteria;p_Proteobacteria;c_x;o_Gammaproteobacteria;f_Pseudomonadales;g_Pseudomonas;s_Pseudomonas_sp_MT1
AJ544131	d_Eukaryota;k_Haptophyceae;p_Coccolithales;c_Pleurochrysidaceae;o_Pleurochrysis;f_x;g_Pleurochrysis;s_Pleurochrysis_carterae
KM186527	d_Eukaryota;k_Viridiplantae;p_Chlorophyta;c_Ulvophyceae;o_Bryopsidales;f_Caulerpaceae;g_Caulerpella;s_Caulerpella_ambigua
NC_015587	d_Procaryota;k_Bacteria;p_Aquificae;c_x;o_Aquificales;f_Aquificaceae;g_Hydrogenobaculum;s_Hydrogenobaculum_sp_SHO
CP007620	d_Procaryota;k_Bacteria;p_Proteobacteria;c_x;o_Gammaproteobacteria;f_Pseudomonadales;g_Pseudomonas;s_Pseudomonas_putida
CP011304	d_Procaryota;k_Bacteria;p_Cyanobacteria;c_x;o_Oscillatoriophycideae;f_Chroococcales;g_Microcystis;s_Microcystis_aeruginosa_NIES2549
KM462863	d_Eukaryota;k_Viridiplantae;p_Chlorophyta;c_Trebouxiophyceae;o_Watanabea;f_x;g_Watanabea;s_Watanabea_reniformis
CP010313	d_Procaryota;k_Bacteria;p_Proteobacteria;c_x;o_Alphaproteobacteria;f_Rhizobiales;g_Bradyrhizobium;s_Bradyrhizobium_japonicum
CP007039	d_Procaryota;k_Bacteria;p_Proteobacteria;c_x;o_Gammaproteobacteria;f_Pseudomonadales;g_Pseudomonas;s_Pseudomonas_cichorii_JBC1
KF649879	d_Eukaryota;k_Viridiplantae;p_Chlorophyta;c_Ulvophyceae;o_Bryopsidales;f_Caulerpaceae;g_Caulerpa;s_Caulerpa_papillosa
JQ281886	d_Eukaryota;k_Viridiplantae;p_Chlorophyta;c_Chlorophyceae;o_Sphaeropleales;f_Bracteacoccaceae;g_Bracteacoccus;s_Bracteacoccus_glacialis
CP010058	d_Procaryota;k_Bacteria;p_Proteobacteria;c_x;o_Epsilonproteobacteria;f_Campylobacterales;g_Campylobacter;s_Campylobacter_jejuni_subsp_jejuni
GQ396282	d_Eukaryota;k_Cryptophyta;p_Pyrenomonadales;c_Geminigeraceae;o_Teleaulax;f_x;g_Teleaulax;s_Teleaulax_amphioxeia
HM140205	d_Eukaryota;k_Viridiplantae;p_Chlorophyta;c_Ulvophyceae;o_environmentalsamples;f_x;g_environmentalsamples;s_uncultured_Ulvophyceae
CP005286	d_Procaryota;k_Bacteria;p_Actinobacteria;c_x;o_Corynebacteriales;f_Corynebacteriaceae;g_Corynebacterium;s_Corynebacterium_humireducens_NBRC_106098_=_DSM_45392
NC_000918	d_Procaryota;k_Bacteria;p_Aquificae;c_x;o_Aquificales;f_Aquificaceae;g_Aquifex;s_Aquifex_aeolicus_VF5
GU592599	d_Eukaryota;k_Viridiplantae;p_Chlorophyta;c_Ulvophyceae;o_Bryopsidales;f_Halimedaceae;g_Halimeda;s_Halimeda_sp_3_KH2010
CP006003	d_Procaryota;k_Bacteria;p_Proteobacteria;c_x;o_Deltaproteobacteria;f_Myxococcales;g_Myxococcus;s_Myxococcus_fulvus_124B02
CP007509	d_Procaryota;k_Bacteria;p_Proteobacteria;c_x;o_Gammaproteobacteria;f_Pseudomonadales;g_Pseudomonas;s_Pseudomonas_stutzeri
JQ302978	d_Eukaryota;k_Viridiplantae;p_Chlorophyta;c_Ulvophyceae;o_Ulvales;f_Ulvellaceae;g_Ulvella;s_Ulvella_sp_C_GP2012
KP685753	d_Eukaryota;k_Viridiplantae;p_Chlorophyta;c_Ulvophyceae;o_Bryopsidales;f_Codiaceae;g_Codium;s_Codium_cf_minus_DHO2188
AF545615	d_Eukaryota;k_Stramenopiles;p_Bacillariophyta;c_Coscinodiscophyceae;o_Thalassiosirophycidae;f_Thalassiosirales;g_Skeletonema;s_Skeletonema_costatum
AY826367	d_Eukaryota;k_Viridiplantae;p_Chlorophyta;c_Ulvophyceae;o_Bryopsidales;f_Halimedaceae;g_Halimeda;s_Halimeda_tuna
AF038001	d_Eukaryota;k_Stramenopiles;p_PXclade;c_Xanthophyceae;o_Mischococcales;f_Mischococcaceae;g_Mischococcus;s_Mischococcus_sphaerocephalus
AF545599	d_Eukaryota;k_Plantae;p_Rhodophyta;c_Stylonematophyceae;o_Stylonematales;f_Stylonemataceae;g_Rhodosorus;s_Rhodosorus_marinus
AP014595	d_Procaryota;k_Bacteria;p_Proteobacteria;c_x;o_Alphaproteobacteria;f_Rhizobiales;g_CandidatusLiberibacter;s_Candidatus_Liberibacter_asiaticus_str_Ishi1
JX463031	d_Eukaryota;k_Viridiplantae;p_Chlorophyta;c_Ulvophyceae;o_Bryopsidales;f_Codiaceae;g_Codium;s_Codium_galeatum
CP006471	d_Procaryota;k_Bacteria;p_Cyanobacteria;c_x;o_Oscillatoriophycideae;f_Chroococcales;g_Synechococcus;s_Synechococcus_sp_UTEX_2973
HE600183	d_Eukaryota;k_Viridiplantae;p_Chlorophyta;c_Ulvophyceae;o_Ulvales;f_Ulvaceae;g_Ulva;s_Ulva_sp_LI2
AF545608	d_Eukaryota;k_Cryptophyta;p_Pyrenomonadales;c_Pyrenomonadaceae;o_Rhodomonas;f_x;g_Rhodomonas;s_Rhodomonas_abbreviata
KC509524	d_Eukaryota;k_Stramenopiles;p_Bacillariophyta;c_Coscinodiscophyceae;o_Chaetocerotophycidae;f_Leptocylindrales;g_Leptocylindrus;s_Leptocylindrus_danicus
NC_016638	d_Procaryota;k_Bacteria;p_Tenericutes;c_x;o_Mollicutes;f_Mycoplasmataceae;g_Mycoplasma;s_Mycoplasma_haemocanis_str_Illinois
CP011492	d_Procaryota;k_Bacteria;p_Actinobacteria;c_x;o_Streptomycetales;f_Streptomycetaceae;g_Streptomyces;s_Streptomyces_sp_CNQ509
LN810505	d_Eukaryota;k_Viridiplantae;p_Chlorophyta;c_Ulvophyceae;o_Bryopsidales;f_Udoteaceae;g_Tydemania;s_Tydemania_expeditionis
FO818637	d_Procaryota;k_Bacteria;p_Proteobacteria;c_x;o_Gammaproteobacteria;f_Enterobacteriales;g_Xenorhabdus;s_Xenorhabdus_bovienii
KM212027	d_Eukaryota;k_Viridiplantae;p_Chlorophyta;c_Ulvophyceae;o_Ulvales;f_Ulvaceae;g_Ulva;s_Ulva_flexuosa_subsp_pilifera
KC479635	d_Eukaryota;k_Viridiplantae;p_Chlorophyta;c_Ulvophyceae;o_environmentalsamples;f_x;g_environmentalsamples;s_uncultured_Ulvophyceae
CP006877	d_Procaryota;k_Bacteria;p_Proteobacteria;c_x;o_Alphaproteobacteria;f_Rhizobiales;g_Rhizobium;s_Rhizobium_gallicum_bv_gallicum_R602
HM765668	d_Eukaryota;k_Plantae;p_Rhodophyta;c_Florideophyceae;o_Gigartinales;f_Cruoriaceae;g_unclassifiedCruoriaceae;s_Cruoriaceae_sp_LC2010
AP012331	d_Procaryota;k_Bacteria;p_Actinobacteria;c_x;o_Bifidobacteriales;f_Bifidobacteriaceae;g_Bifidobacterium;s_Bifidobacterium_scardovii_JCM_12489_=_DSM_13734
KM462883	d_Eukaryota;k_Viridiplantae;p_Chlorophyta;c_Geminella;o_x;f_x;g_Geminella;s_Geminella_minor
KM462877	d_Eukaryota;k_Viridiplantae;p_Chlorophyta;c_Ulvophyceae;o_Ulotrichales;f_Gloeotilopsis;g_Gloeotilopsis;s_Gloeotilopsis_sterilis
CP009460	d_Procaryota;k_Bacteria;p_Proteobacteria;c_x;o_Gammaproteobacteria;f_Enterobacteriales;g_Cedecea;s_Cedecea_neteri
CP001654	d_Procaryota;k_Bacteria;p_Proteobacteria;c_x;o_Gammaproteobacteria;f_Enterobacteriales;g_Dickeya;s_Dickeya_dadantii_Ech703
CP003920	d_Procaryota;k_Bacteria;p_Proteobacteria;c_x;o_Epsilonproteobacteria;f_Campylobacterales;g_Sulfuricurvum;s_Candidatus_Sulfuricurvum_sp_RIFRC1
AF545613	d_Eukaryota;k_Stramenopiles;p_Raphidophyceae;c_Chattonellales;o_Chattonellaceae;f_Heterosigma;g_Heterosigma;s_Heterosigma_akashiwo
JN029317	d_Eukaryota;k_Viridiplantae;p_Chlorophyta;c_Ulvophyceae;o_Ulvales;f_Ulvaceae;g_Ulva;s_Ulva_howensis
KF195533	d_Eukaryota;k_Viridiplantae;p_Chlorophyta;c_Ulvophyceae;o_Ulvales;f_Ulvaceae;g_Ulva;s_Ulva_ohnoi
JX463035	d_Eukaryota;k_Viridiplantae;p_Chlorophyta;c_Ulvophyceae;o_Bryopsidales;f_Codiaceae;g_Codium;s_Codium_papenfussii
KM254998	d_Eukaryota;k_Viridiplantae;p_Chlorophyta;c_Ulvophyceae;o_Bryopsidales;f_Derbesiaceae;g_Derbesia;s_Derbesia_sp_1GWS
KJ909056	d_Eukaryota;k_Viridiplantae;p_Chlorophyta;c_Ulvophyceae;o_Bryopsidales;f_Codiaceae;g_Codium;s_Codium_hubbsii
KP685842	d_Eukaryota;k_Viridiplantae;p_Chlorophyta;c_Ulvophyceae;o_Bryopsidales;f_Codiaceae;g_Codium;s_Codium_yezoense
NC_020126	d_Procaryota;k_Bacteria;p_Proteobacteria;c_x;o_Deltaproteobacteria;f_Myxococcales;g_Myxococcus;s_Myxococcus_stipitatus_DSM_14675
AP012330	d_Procaryota;k_Bacteria;p_Actinobacteria;c_x;o_Bifidobacteriales;f_Bifidobacteriaceae;g_Bifidobacterium;s_Bifidobacterium_pseudocatenulatum_DSM_20438_=_JCM_1200_=_LMG_10505
AM502956	d_Eukaryota;k_Haptophyceae;p_Coccosphaerales;c_Calyptrosphaeraceae;o_Helladosphaera;f_x;g_Helladosphaera;s_Helladosphaera_sp_Nieshe
JN644717	d_Eukaryota;k_Viridiplantae;p_Chlorophyta;c_Ulvophyceae;o_Bryopsidales;f_Halimedaceae;g_Halimeda;s_Halimeda_taenicola
JQ405663	d_Eukaryota;k_Stramenopiles;p_PXclade;c_Phaeophyceae;o_Laminariales;f_Laminariaceae;g_Saccharina;s_Saccharina_japonica
HG793133	d_Procaryota;k_Bacteria;p_Proteobacteria;c_x;o_Deltaproteobacteria;f_CandidatusBabela;g_CandidatusBabela;s_Candidatus_Babela_massiliensis
KJ958480	d_Eukaryota;k_Stramenopiles;p_Bacillariophyta;c_Coscinodiscophyceae;o_Thalassiosirophycidae;f_Thalassiosirales;g_Cyclotella;s_Cyclotella_sp_L04_2
AP012333	d_Procaryota;k_Bacteria;p_Actinobacteria;c_x;o_Bifidobacteriales;f_Bifidobacteriaceae;g_Parascardovia;s_Parascardovia_denticolens_DSM_10105_=_JCM_12538
AP013072	d_Procaryota;k_Bacteria;p_Firmicutes;c_x;o_Bacilli;f_Lactobacillales;g_Streptococcusanginosusgroup;s_Streptococcus_anginosus_subsp_whileyi_MAS624
CP011330	d_Procaryota;k_Bacteria;p_Proteobacteria;c_x;o_Epsilonproteobacteria;f_Campylobacterales;g_Helicobacter;s_Helicobacter_pylori_J99
KP685851	d_Eukaryota;k_Viridiplantae;p_Chlorophyta;c_Ulvophyceae;o_Bryopsidales;f_Codiaceae;g_Codium;s_Codium_intricatum
KC145521	d_Eukaryota;k_Viridiplantae;p_Chlorophyta;c_Chlorophyceae;o_Sphaeropleales;f_Dictyochloridaceae;g_Dictyochloris;s_Dictyochloris_fragrans
KC894740	d_Eukaryota;k_Plantae;p_Rhodophyta;c_Florideophyceae;o_Halymeniales;f_Halymeniaceae;g_Grateloupia;s_Grateloupia_taiwanensis
HM140245	d_Eukaryota;k_Viridiplantae;p_Chlorophyta;c_Ulvophyceae;o_environmentalsamples;f_x;g_environmentalsamples;s_uncultured_Ulvophyceae
AM502944	d_Eukaryota;k_Haptophyceae;p_Isochrysidales;c_Isochrysidaceae;o_Dicrateria;f_x;g_Dicrateria;s_Dicrateria_sp_Hap_49
CP009170	d_Procaryota;k_Bacteria;p_Firmicutes;c_x;o_Clostridia;f_Thermoanaerobacterales;g_Thermoanaerobacter;s_Thermoanaerobacter_kivui
CP009367	d_Procaryota;k_Bacteria;p_Proteobacteria;c_x;o_Gammaproteobacteria;f_Enterobacteriales;g_Yersinia;s_Yersinia_enterocolitica
CP011392	d_Procaryota;k_Bacteria;p_Chloroflexi;c_x;o_Dehalococcoidia;f_Dehalogenimonas;g_Dehalogenimonas;s_Dehalogenimonas_sp_WBC2
NC_010505	d_Procaryota;k_Bacteria;p_Proteobacteria;c_x;o_Alphaproteobacteria;f_Rhizobiales;g_Methylobacterium;s_Methylobacterium_radiotolerans_JCM_2831
KP685948	d_Eukaryota;k_Viridiplantae;p_Chlorophyta;c_Ulvophyceae;o_Bryopsidales;f_Codiaceae;g_Codium;s_Codium_isabelae
NC_017857	d_Procaryota;k_Bacteria;p_Proteobacteria;c_x;o_Gammaproteobacteria;f_Thiotrichales;g_Methylophaga;s_Methylophaga_nitratireducenticrescens
CP004392	d_Procaryota;k_Bacteria;p_Proteobacteria;c_x;o_Gammaproteobacteria;f_Pasteurellales;g_Pasteurella;s_Pasteurella_multocida_OH1905
KM676567	d_Eukaryota;k_Viridiplantae;p_Chlorophyta;c_Ulvophyceae;o_Ulvales;f_Cloniophoraceae;g_Cloniophora;s_Cloniophora_spicata
DQ652496	d_Eukaryota;k_Viridiplantae;p_Chlorophyta;c_Ulvophyceae;o_Bryopsidales;f_Caulerpaceae;g_Caulerpa;s_Caulerpa_lanuginosa
JQ302983	d_Eukaryota;k_Viridiplantae;p_Chlorophyta;c_Ulvophyceae;o_Ulvales;f_Ulvellaceae;g_Ulvella;s_Ulvella_vacuospora
AF545606	d_Eukaryota;k_Cryptophyta;p_Pyrenomonadales;c_Chroomonadaceae;o_Chroomonas;f_x;g_Chroomonas;s_Chroomonas_sp_SAG_9801
CP007739	d_Procaryota;k_Bacteria;p_Firmicutes;c_x;o_Bacilli;f_Bacillales;g_Bacillus;s_Bacillus_methanolicus_MGA3
JQ281881	d_Eukaryota;k_Viridiplantae;p_Chlorophyta;c_Chlorophyceae;o_Sphaeropleales;f_Bracteacoccaceae;g_Bracteacoccus;s_Bracteacoccus_bohemiensis
AM502937	d_Eukaryota;k_Haptophyceae;p_Prymnesiales;c_Chrysochromulinaceae;o_Chrysochromulina;f_x;g_Chrysochromulina;s_Chrysochromulina_acantha
AM502961	d_Eukaryota;k_Haptophyceae;p_Isochrysidales;c_Isochrysidaceae;o_Isochrysis;f_x;g_Isochrysis;s_Isochrysis_galbana
CP010797	d_Procaryota;k_Bacteria;p_Actinobacteria;c_x;o_Corynebacteriales;f_Nocardiaceae;g_Rhodococcus;s_Rhodococcus_sp_B7740
FJ432655	d_Eukaryota;k_Viridiplantae;p_Chlorophyta;c_Ulvophyceae;o_Bryopsidales;f_Caulerpaceae;g_Caulerpella;s_Caulerpella_ambigua
AF545607	d_Eukaryota;k_Cryptophyta;p_Pyrenomonadales;c_Pyrenomonadaceae;o_Pyrenomonas;f_x;g_Pyrenomonas;s_Pyrenomonas_helgolandii
JN117275	d_Eukaryota;k_Haptophyceae;p_Phaeocystales;c_Phaeocystaceae;o_Phaeocystis;f_x;g_Phaeocystis;s_Phaeocystis_antarctica
JQ302993	d_Eukaryota;k_Viridiplantae;p_Chlorophyta;c_Ulvophyceae;o_Ulvales;f_Ulvellaceae;g_Ulvella;s_Ulvella_endozoica
KM255013	d_Eukaryota;k_Viridiplantae;p_Chlorophyta;c_Ulvophyceae;o_Ulvales;f_Monostromataceae;g_Ulvaria;s_Ulvaria_sp_1BC
KM438444	d_Eukaryota;k_Viridiplantae;p_Chlorophyta;c_Trebouxiophyceae;o_Pseudococcomyxa;f_x;g_Pseudococcomyxa;s_Pseudococcomyxa_simplex
HM140212	d_Eukaryota;k_Viridiplantae;p_Chlorophyta;c_Ulvophyceae;o_environmentalsamples;f_x;g_environmentalsamples;s_uncultured_Ulvophyceae
NC_019552	d_Procaryota;k_Bacteria;p_Tenericutes;c_x;o_Mollicutes;f_Mycoplasmataceae;g_Mycoplasma;s_Mycoplasma_hyorhinis_SK76
AB159664	d_Eukaryota;k_Plantae;p_Rhodophyta;c_Florideophyceae;o_Thoreales;f_Thoreaceae;g_Thorea;s_Thorea_hispida
CP009407	d_Procaryota;k_Bacteria;p_Actinobacteria;c_x;o_Corynebacteriales;f_Mycobacteriaceae;g_Mycobacteriumabscessus;s_Mycobacterium_abscessus_subsp_bolletii_103
CP011568	d_Procaryota;k_Bacteria;p_Proteobacteria;c_x;o_Betaproteobacteria;f_Burkholderiales;g_Pandoraea;s_Pandoraea_thiooxydans
FO082820	d_Procaryota;k_Bacteria;p_Proteobacteria;c_x;o_Alphaproteobacteria;f_Rhizobiales;g_Rhizobium;s_Rhizobium_sp
JQ302997	d_Eukaryota;k_Viridiplantae;p_Chlorophyta;c_Ulvophyceae;o_Ulvales;f_Ulvellaceae;g_Ulvella;s_Ulvella_pachypes
KM255043	d_Eukaryota;k_Viridiplantae;p_Chlorophyta;c_Ulvophyceae;o_Ulvales;f_Ulvaceae;g_Ulva;s_Ulva_lobata
CP010783	d_Procaryota;k_Bacteria;p_Firmicutes;c_x;o_Bacilli;f_Lactobacillales;g_Streptococcus;s_Streptococcus_iniae
LK022447	d_Eukaryota;k_Viridiplantae;p_Chlorophyta;c_Ulvophyceae;o_Bryopsidales;f_Bryopsidaceae;g_Bryopsis;s_Bryopsis_sp_9_FL2013
LK022446	d_Eukaryota;k_Viridiplantae;p_Chlorophyta;c_Ulvophyceae;o_Bryopsidales;f_Bryopsidaceae;g_Bryopsis;s_Bryopsis_sp_28_FL2013
LSU09437	d_Eukaryota;k_Stramenopiles;p_PXclade;c_Phaeophyceae;o_Laminariales;f_Laminariaceae;g_Saccharina;s_Saccharina_latissima
CP006644	d_Procaryota;k_Bacteria;p_Proteobacteria;c_x;o_Alphaproteobacteria;f_Sphingomonadales;g_Sphingomonas;s_Sphingomonas_sanxanigenens_DSM_19645_=_NX02
FO704551	d_Procaryota;k_Bacteria;p_Proteobacteria;c_x;o_Gammaproteobacteria;f_Enterobacteriales;g_Xenorhabdus;s_Xenorhabdus_poinarii_G6
NC_010162	d_Procaryota;k_Bacteria;p_Proteobacteria;c_x;o_Deltaproteobacteria;f_Myxococcales;g_Sorangium;s_Sorangium_cellulosum_So_ce56
CP009364	d_Procaryota;k_Bacteria;p_Proteobacteria;c_x;o_Gammaproteobacteria;f_Enterobacteriales;g_Yersinia;s_Yersinia_frederiksenii_Y225
CP009880	d_Procaryota;k_Bacteria;p_Proteobacteria;c_x;o_Gammaproteobacteria;f_Enterobacteriales;g_Pantoea;s_Pantoea_sp_PSNIH1
CP008696	d_Procaryota;k_Bacteria;p_Proteobacteria;c_x;o_Gammaproteobacteria;f_Pseudomonadales;g_Pseudomonas;s_Pseudomonas_chlororaphis
CP010048	d_Procaryota;k_Bacteria;p_Proteobacteria;c_x;o_Gammaproteobacteria;f_Enterobacteriales;g_CandidatusBlochmannia;s_Blochmannia_endosymbiont_of_Polyrhachis_(Hedomyrma)_turneri
FJ810426	d_Eukaryota;k_Viridiplantae;p_Chlorophyta;c_Ulvophyceae;o_Bryopsidales;f_Caulerpaceae;g_Caulerpa;s_Caulerpa_bartoniae
KP685879	d_Eukaryota;k_Viridiplantae;p_Chlorophyta;c_Ulvophyceae;o_Bryopsidales;f_Codiaceae;g_Codium;s_Codium_laminarioides
JQ281879	d_Eukaryota;k_Viridiplantae;p_Chlorophyta;c_Chlorophyceae;o_Sphaeropleales;f_Bracteacoccaceae;g_Bracteacoccus;s_Bracteacoccus_aerius
CP011301	d_Procaryota;k_Bacteria;p_Proteobacteria;c_x;o_Betaproteobacteria;f_Burkholderiales;g_Burkholderiacepaciacomplex;s_Burkholderia_cepacia
FJ624659	d_Eukaryota;k_Viridiplantae;p_Chlorophyta;c_Ulvophyceae;o_Bryopsidales;f_Halimedaceae;g_Halimeda;s_Halimeda_goreauii
AY826363	d_Eukaryota;k_Viridiplantae;p_Chlorophyta;c_Ulvophyceae;o_Bryopsidales;f_Halimedaceae;g_Halimeda;s_Halimeda_lacunalis
KJ569775	d_Eukaryota;k_Plantae;p_Rhodophyta;c_Bangiophyceae;o_Cyanidiales;f_Cyanidiaceae;g_unclassifiedCyanidiaceae;s_Cyanidiaceae_sp_MXAZ01
AP013353	d_Procaryota;k_Bacteria;p_Tenericutes;c_x;o_Mollicutes;f_Mycoplasmataceae;g_Mycoplasma;s_Mycoplasma_californicum_HAZ160_1
KP308097	d_Eukaryota;k_Plantae;p_Rhodophyta;c_Florideophyceae;o_Ceramiales;f_Rhodomelaceae;g_Vertebrata;s_Vertebrata_lanosa
KC479654	d_Eukaryota;k_Viridiplantae;p_Chlorophyta;c_Ulvophyceae;o_environmentalsamples;f_x;g_environmentalsamples;s_uncultured_Ulvophyceae
AM502981	d_Eukaryota;k_Haptophyceae;p_Coccolithales;c_Calcidiscaceae;o_Umbilicosphaera;f_x;g_Umbilicosphaera;s_Umbilicosphaera_hulburtiana
AJ544128	d_Eukaryota;k_Haptophyceae;p_Coccolithales;c_Coccolithaceae;o_Coccolithus;f_x;g_Coccolithus;s_Coccolithus_pelagicus
NC_018000	d_Procaryota;k_Bacteria;p_Proteobacteria;c_x;o_Alphaproteobacteria;f_Rhizobiales;g_Sinorhizobium;s_Sinorhizobium_fredii_USDA_257
KJ624065	d_Eukaryota;k_Stramenopiles;p_Eustigmatophyceae;c_Trachydiscus;o_x;f_x;g_Trachydiscus;s_Trachydiscus_minutus
FJ624536	d_Eukaryota;k_Viridiplantae;p_Chlorophyta;c_Ulvophyceae;o_Bryopsidales;f_Halimedaceae;g_Halimeda;s_Halimeda_magnidisca
FR848332	d_Eukaryota;k_Viridiplantae;p_Chlorophyta;c_Ulvophyceae;o_Bryopsidales;f_Caulerpaceae;g_Caulerpa;s_Caulerpa_elongata
AY826362	d_Eukaryota;k_Viridiplantae;p_Chlorophyta;c_Ulvophyceae;o_Bryopsidales;f_Halimedaceae;g_Halimeda;s_Halimeda_discoidea
KJ746597	d_Eukaryota;k_Viridiplantae;p_Chlorophyta;c_prasinophytes;o_Prasinococcales;f_Prasinococcus;g_Prasinococcus;s_Prasinococcus_sp_CCMP1194
AP014583	d_Procaryota;k_Bacteria;p_Bacteroidetes;c_x;o_Flavobacteriia;f_Flavobacteriales;g_Winogradskyella;s_Winogradskyella_sp_PG2
KP685804	d_Eukaryota;k_Viridiplantae;p_Chlorophyta;c_Ulvophyceae;o_Bryopsidales;f_Codiaceae;g_Codium;s_Codium_convolutum
CP009933	d_Procaryota;k_Bacteria;p_Firmicutes;c_x;o_Clostridia;f_Clostridiales;g_Clostridium;s_Clostridium_scatologenes
KP685834	d_Eukaryota;k_Viridiplantae;p_Chlorophyta;c_Ulvophyceae;o_Bryopsidales;f_Codiaceae;g_Codium;s_Codium_repens
CP011372	d_Procaryota;k_Bacteria;p_Proteobacteria;c_x;o_Epsilonproteobacteria;f_Campylobacterales;g_Campylobacter;s_Campylobacter_lari
AJ544130	d_Eukaryota;k_Haptophyceae;p_Coccolithales;c_Calcidiscaceae;o_Umbilicosphaera;f_x;g_Umbilicosphaera;s_Umbilicosphaera_sibogae_var_foliosa
DQ291132	d_Eukaryota;k_Viridiplantae;p_Chlorophyta;c_Oltmannsiellopsis;o_x;f_x;g_Oltmannsiellopsis;s_Oltmannsiellopsis_viridis
CP006568	d_Procaryota;k_Bacteria;p_Proteobacteria;c_x;o_Gammaproteobacteria;f_Enterobacteriales;g_Sodalis;s_Candidatus_Sodalis_pierantonius_str_SOPE
JQ082493	d_Eukaryota;k_Viridiplantae;p_Chlorophyta;c_Ulvophyceae;o_Bryopsidales;f_Udoteaceae;g_Rhipilia;s_Rhipilia_pusilla
KM438448	d_Eukaryota;k_Viridiplantae;p_Chlorophyta;c_Trebouxiophyceae;o_Microthamniales;f_Stichococcus;g_Stichococcus;s_Stichococcus_jenerensis
HM140228	d_Eukaryota;k_Viridiplantae;p_Chlorophyta;c_Ulvophyceae;o_environmentalsamples;f_x;g_environmentalsamples;s_uncultured_Ulvophyceae
AP014576	d_Procaryota;k_Bacteria;p_Proteobacteria;c_x;o_Betaproteobacteria;f_Burkholderiales;g_Burkholderia;s_Burkholderia_sp_RPE67
CP011071	d_Procaryota;k_Bacteria;p_Bacteroidetes;c_x;o_Flavobacteriia;f_Flavobacteriales;g_Muricauda;s_Muricauda_lutaonensis
KC598088	d_Eukaryota;k_Stramenopiles;p_Eustigmatophyceae;c_Eustigmatales;o_Monodopsidaceae;f_Nannochloropsis;g_Nannochloropsis;s_Nannochloropsis_salina
NC_022777	d_Procaryota;k_Bacteria;p_Firmicutes;c_x;o_Clostridia;f_Clostridiales;g_Clostridium;s_Clostridium_tetani_12124569
KP685765	d_Eukaryota;k_Viridiplantae;p_Chlorophyta;c_Ulvophyceae;o_Bryopsidales;f_Codiaceae;g_Codium;s_Codium_spinescens
EF595288	d_Eukaryota;k_Viridiplantae;p_Chlorophyta;c_Ulvophyceae;o_Ulvales;f_Ulvellaceae;g_Ulvella;s_Ulvella_viridis
JQ303000	d_Eukaryota;k_Viridiplantae;p_Chlorophyta;c_Ulvophyceae;o_Ulvales;f_Ulvellaceae;g_Ulvella;s_Ulvella_testarum
CP011232	d_Procaryota;k_Bacteria;p_Thermotogae;c_x;o_Kosmotogales;f_Kosmotogaceae;g_Kosmotoga;s_Kosmotoga_pacifica
FJ432660	d_Eukaryota;k_Viridiplantae;p_Chlorophyta;c_Ulvophyceae;o_Bryopsidales;f_Udoteaceae;g_Siphonogramen;s_Siphonogramen_abbreviata
CP007201	d_Procaryota;k_Bacteria;p_Proteobacteria;c_x;o_Epsilonproteobacteria;f_Campylobacterales;g_Sulfurospirillum;s_Sulfurospirillum_multivorans_DSM_12446
EF587375	d_Eukaryota;k_Viridiplantae;p_Chlorophyta;c_Chlorophyceae;o_Oedogoniales;f_Oedogonium;g_Oedogonium;s_Oedogonium_cardiacum
DQ448838	d_Eukaryota;k_Stramenopiles;p_PXclade;c_Phaeophyceae;o_Fucales;f_Sargassaceae;g_Turbinaria;s_Turbinaria_ornata
NC_007797	d_Procaryota;k_Bacteria;p_Proteobacteria;c_x;o_Alphaproteobacteria;f_Rickettsiales;g_phagocytophilumgroup;s_Anaplasma_phagocytophilum_str_HZ
JN817645	d_Eukaryota;k_Viridiplantae;p_Chlorophyta;c_Ulvophyceae;o_Bryopsidales;f_Caulerpaceae;g_Caulerpa;s_Caulerpa_obscura
CP006958	d_Procaryota;k_Bacteria;p_Proteobacteria;c_x;o_Betaproteobacteria;f_Burkholderiales;g_Achromobacter;s_Achromobacter_xylosoxidans_NBRC_15126_=_ATCC_27061
KJ746600	d_Eukaryota;k_Viridiplantae;p_Chlorophyta;c_prasinophytes;o_Nephroselmidophyceae;f_Nephroselmis;g_Nephroselmis;s_Nephroselmis_astigmatica
NC_020195	d_Procaryota;k_Bacteria;p_Bacteroidetes;c_x;o_Flavobacteriia;f_Flavobacteriales;g_Blattabacterium;s_Blattabacterium_sp_(Blatta_orientalis)_str_Tarazona
AJ544132	d_Eukaryota;k_Haptophyceae;p_Coccolithales;c_Pleurochrysidaceae;o_Pleurochrysis;f_x;g_Pleurochrysis;s_Pleurochrysis_dentata
HQ610390	d_Eukaryota;k_Viridiplantae;p_Chlorophyta;c_Ulvophyceae;o_Ulvales;f_Ulvaceae;g_Ulva;s_Ulva_procera
KJ877675	d_Eukaryota;k_Stramenopiles;p_Chrysophyceae;c_Chromulinales;o_Chromulinaceae;f_Ochromonas;g_Ochromonas;s_Ochromonas_sp_CCMP1393
KF113390	d_Eukaryota;k_Alveolata;p_Dinophyceae;c_Gymnodiniales;o_Kareniaceae;f_Karlodinium;g_Karlodinium;s_Karlodinium_veneficum
CP007810	d_Procaryota;k_Bacteria;p_Proteobacteria;c_x;o_Gammaproteobacteria;f_Xanthomonadales;g_Xanthomonas;s_Xanthomonas_oryzae_pv_oryzicola
CP005933	d_Procaryota;k_Bacteria;p_Tenericutes;c_x;o_Mollicutes;f_Mycoplasmataceae;g_Mycoplasma;s_Mycoplasma_bovis_CQW70
CP009621	d_Procaryota;k_Bacteria;p_Bacteroidetes;c_x;o_Cytophagia;f_Cytophagales;g_Pontibacter;s_Pontibacter_korlensis
JQ039091	d_Eukaryota;k_Viridiplantae;p_Chlorophyta;c_Chlorophyceae;o_Chlamydomonadales;f_Dunaliellaceae;g_Dunaliella;s_Dunaliella_tertiolecta
KC479634	d_Eukaryota;k_Viridiplantae;p_Chlorophyta;c_Ulvophyceae;o_environmentalsamples;f_x;g_environmentalsamples;s_uncultured_Ulvophyceae
AM502942	d_Eukaryota;k_Haptophyceae;p_Coccolithales;c_Coccolithaceae;o_Cruciplacolithus;f_x;g_Cruciplacolithus;s_Cruciplacolithus_neohelis
HG969191	d_Procaryota;k_Bacteria;p_Proteobacteria;c_x;o_Alphaproteobacteria;f_Rhizobiales;g_Bartonella;s_Bartonella_henselae
EF595267	d_Eukaryota;k_Viridiplantae;p_Chlorophyta;c_Ulvophyceae;o_Ulvales;f_Ulvellaceae;g_Ulvella;s_Ulvella_sp_2BER2007
FJ432652	d_Eukaryota;k_Viridiplantae;p_Chlorophyta;c_Ulvophyceae;o_Bryopsidales;f_Udoteaceae;g_Avrainvillea;s_Avrainvillea_nigricans
HQ246372	d_Eukaryota;k_Viridiplantae;p_Chlorophyta;c_Chlorophyceae;o_Sphaeropleales;f_Scenedesmaceae;g_Scenedesmus;s_Scenedesmus_rotundus
GQ396288	d_Eukaryota;k_Cryptophyta;p_Pyrenomonadales;c_Geminigeraceae;o_Hanusia;f_x;g_Hanusia;s_Hanusia_phi
AP014722	d_Procaryota;k_Bacteria;p_Chloroflexi;c_x;o_Dehalococcoidia;f_Dehalococcoidales;g_Dehalococcoides;s_Dehalococcoides_sp_UCH007
CP006951	d_Procaryota;k_Bacteria;p_Chloroflexi;c_x;o_Dehalococcoidia;f_Dehalococcoidales;g_Dehalococcoides;s_Dehalococcoides_mccartyi_CG5
CP002349	d_Procaryota;k_Bacteria;p_Bacteroidetes;c_x;o_Cytophagia;f_Cytophagales;g_Marivirga;s_Marivirga_tractuosa_DSM_4126
KC145528	d_Eukaryota;k_Viridiplantae;p_Chlorophyta;c_Chlorophyceae;o_Sphaeropleales;f_Scenedesmaceae;g_Hariotina;s_Hariotina_reticulata
LK022442	d_Eukaryota;k_Viridiplantae;p_Chlorophyta;c_Ulvophyceae;o_Bryopsidales;f_Bryopsidaceae;g_Bryopsis;s_Bryopsis_foliosa
CP009285	d_Procaryota;k_Bacteria;p_Firmicutes;c_x;o_Bacilli;f_Bacillales;g_Paenibacillus;s_Paenibacillus_borealis
CP006929	d_Procaryota;k_Bacteria;p_Proteobacteria;c_x;o_Gammaproteobacteria;f_Enterobacteriales;g_Dickeya;s_Dickeya_zeae_EC1
KM255022	d_Eukaryota;k_Viridiplantae;p_Chlorophyta;c_Ulvophyceae;o_Ulvales;f_Ulvaceae;g_Ulva;s_Ulva_sp_4GWS
EF667056	d_Eukaryota;k_Viridiplantae;p_Chlorophyta;c_Ulvophyceae;o_Bryopsidales;f_Halimedaceae;g_Halimeda;s_Halimeda_cryptica
AM502960	d_Eukaryota;k_Haptophyceae;p_Prymnesiales;c_Prymnesiaceae;o_Imantonia;f_x;g_Imantonia;s_Imantonia_rotunda
KP685969	d_Eukaryota;k_Viridiplantae;p_Chlorophyta;c_Ulvophyceae;o_Bryopsidales;f_Codiaceae;g_Codium;s_Codium_taylorii
AY454416	d_Eukaryota;k_Viridiplantae;p_Chlorophyta;c_Chlorophyceae;o_Phaeophilales;f_Phaeophilaceae;g_Phaeophila;s_Phaeophila_dendroides
JN644674	d_Eukaryota;k_Viridiplantae;p_Chlorophyta;c_Ulvophyceae;o_Bryopsidales;f_Halimedaceae;g_Halimeda;s_Halimeda_gigas
DPU09432	d_Eukaryota;k_Viridiplantae;p_Chlorophyta;c_Chlorophyceae;o_Chaetophorales;f_Chaetophoraceae;g_Draparnaldia;s_Draparnaldia_plumosa
AM502963	d_Eukaryota;k_Haptophyceae;p_Haptophytaincertaesedis;c_Jomonlithus;o_x;f_x;g_Jomonlithus;s_Jomonlithus_littoralis
KP685810	d_Eukaryota;k_Viridiplantae;p_Chlorophyta;c_Ulvophyceae;o_Bryopsidales;f_Codiaceae;g_Codium;s_Codium_effusum
CP009788	d_Procaryota;k_Bacteria;p_Proteobacteria;c_x;o_Deltaproteobacteria;f_Desulfuromonadales;g_Geobacter;s_Geobacter_pickeringii
LK022451	d_Eukaryota;k_Viridiplantae;p_Chlorophyta;c_Ulvophyceae;o_Bryopsidales;f_Bryopsidalesincertaesedis;g_Pseudoderbesia;s_Pseudoderbesia_sp_HV03339
AP012322	d_Procaryota;k_Bacteria;p_Actinobacteria;c_x;o_Bifidobacteriales;f_Bifidobacteriaceae;g_Bifidobacterium;s_Bifidobacterium_angulatum_DSM_20098_=_JCM_7096
AM502968	d_Eukaryota;k_Haptophyceae;p_Phaeocystales;c_Phaeocystaceae;o_Phaeocystis;f_x;g_Phaeocystis;s_Phaeocystis_sp_PLY559
KP685801	d_Eukaryota;k_Viridiplantae;p_Chlorophyta;c_Ulvophyceae;o_Bryopsidales;f_Codiaceae;g_Codium;s_Codium_gracile
CP011479	d_Procaryota;k_Bacteria;p_Proteobacteria;c_x;o_Alphaproteobacteria;f_Rhizobiales;g_Hoeflea;s_Hoeflea_sp_IMCC20628
CP007588	d_Procaryota;k_Bacteria;p_Firmicutes;c_x;o_Bacilli;f_Lactobacillales;g_Weissella;s_Weissella_ceti
NC_000922	d_Procaryota;k_Bacteria;p_Chlamydiae;c_x;o_Chlamydiales;f_Chlamydiaceae;g_Chlamydia;s_Chlamydophila_pneumoniae_CWL029
CP011077	d_Procaryota;k_Bacteria;p_Proteobacteria;c_x;o_Gammaproteobacteria;f_Enterobacteriales;g_Klebsiella;s_Klebsiella_michiganensis
XM_002183831	d_Eukaryota;k_Stramenopiles;p_Bacillariophyta;c_Bacillariophyceae;o_Bacillariophycidae;f_Naviculales;g_Phaeodactylum;s_Phaeodactylum_tricornutum_CCAP_1055/1
AY391373	d_Eukaryota;k_Plantae;p_Rhodophyta;c_Bangiophyceae;o_Cyanidiales;f_Cyanidiaceae;g_Galdieria;s_Galdieria_maxima
AJ417966	d_Eukaryota;k_Viridiplantae;p_Chlorophyta;c_Ulvophyceae;o_Bryopsidales;f_Caulerpaceae;g_Caulerpa;s_Caulerpa_webbiana_var_pickeringii
CP011541	d_Procaryota;k_Bacteria;p_Actinobacteria;c_x;o_Corynebacteriales;f_Corynebacteriaceae;g_Corynebacterium;s_Corynebacterium_epidermidicanis
KF993435	d_Eukaryota;k_Viridiplantae;p_Chlorophyta;c_Trebouxiophyceae;o_Prasiolales;f_Prasiolaceae;g_Rosenvingiella;s_Rosenvingiella_radicans
CP011312	d_Procaryota;k_Bacteria;p_Actinobacteria;c_x;o_Corynebacteriales;f_Corynebacteriaceae;g_Corynebacterium;s_Corynebacterium_kutscheri
CP009928	d_Procaryota;k_Bacteria;p_Bacteroidetes;c_x;o_Flavobacteriia;f_Flavobacteriales;g_Chryseobacterium;s_Chryseobacterium_gallinarum
JQ281898	d_Eukaryota;k_Viridiplantae;p_Chlorophyta;c_Chlorophyceae;o_Sphaeropleales;f_Schizochlamydaceae;g_Planktosphaeria;s_Planktosphaeria_gelatinosa
FJ607682	d_Eukaryota;k_Viridiplantae;p_Chlorophyta;c_Ulvophyceae;o_Bryopsidales;f_Pseudocodiaceae;g_Pseudocodium;s_Pseudocodium_okinawense
AP014624	d_Procaryota;k_Bacteria;p_Bacteroidetes;c_x;o_Flavobacteriia;f_Flavobacteriales;g_Chryseobacterium;s_Chryseobacterium_sp_StRB126
CP010423	d_Procaryota;k_Bacteria;p_Proteobacteria;c_x;o_Gammaproteobacteria;f_Enterobacteriales;g_Pragia;s_Pragia_fontium
NC_014334	d_Procaryota;k_Bacteria;p_Firmicutes;c_x;o_Bacilli;f_Lactobacillales;g_Lactobacillus;s_Lactobacillus_casei_str_Zhang
CP007243	d_Procaryota;k_Bacteria;p_Nitrospirae;c_x;o_Nitrospirales;f_Nitrospiraceae;g_Leptospirillum;s_Leptospirillum_ferriphilum_YSK
KJ411924	d_Eukaryota;k_Viridiplantae;p_Chlorophyta;c_Ulvophyceae;o_Ulvophyceaeincertaesedis;f_Blastophysa;g_Blastophysa;s_Blastophysa_rhizopus
KP685939	d_Eukaryota;k_Viridiplantae;p_Chlorophyta;c_Ulvophyceae;o_Bryopsidales;f_Codiaceae;g_Codium;s_Codium_sp_58_HV2015
JN029346	d_Eukaryota;k_Viridiplantae;p_Chlorophyta;c_Ulvophyceae;o_Ulvales;f_Ulvaceae;g_Umbraulva;s_Umbraulva_japonica
HM140186	d_Eukaryota;k_Viridiplantae;p_Chlorophyta;c_Ulvophyceae;o_environmentalsamples;f_x;g_environmentalsamples;s_uncultured_Ulvophyceae
CSU09428	d_Eukaryota;k_Stramenopiles;p_Bacillariophyta;c_Coscinodiscophyceae;o_Coscinodiscophycidae;f_Coscinodiscales;g_Coscinodiscus;s_Coscinodiscus_sp
MSU09438	d_Eukaryota;k_Viridiplantae;p_Chlorophyta;c_prasinophytes;o_Mamiellophyceae;f_Mamiellales;g_Mantoniella;s_Mantoniella_squamata
KC145517	d_Eukaryota;k_Viridiplantae;p_Chlorophyta;c_Chlorophyceae;o_Sphaeropleales;f_Rotundellaceae;g_Rotundella;s_Rotundella_rotunda
KJ909060	d_Eukaryota;k_Viridiplantae;p_Chlorophyta;c_Ulvophyceae;o_Bryopsidales;f_Codiaceae;g_Codium;s_Codium_minus
AB159669	d_Eukaryota;k_Plantae;p_Rhodophyta;c_Florideophyceae;o_Thoreales;f_Thoreaceae;g_Nemalionopsis;s_Nemalionopsis_tortuosa
CP008804	d_Procaryota;k_Bacteria;p_Proteobacteria;c_x;o_Gammaproteobacteria;f_Pseudomonadales;g_Moraxella;s_Moraxella_catarrhalis
FJ432658	d_Eukaryota;k_Viridiplantae;p_Chlorophyta;c_Ulvophyceae;o_Bryopsidales;f_Udoteaceae;g_Rhipilia;s_Rhipilia_nigrescens
CP009846	d_Procaryota;k_Bacteria;p_Proteobacteria;c_x;o_Gammaproteobacteria;f_Enterobacteriales;g_Yersinia;s_Yersinia_enterocolitica
NC_023037	d_Procaryota;k_Bacteria;p_Firmicutes;c_x;o_Bacilli;f_Bacillales;g_Paenibacillus;s_Paenibacillus_polymyxa_CR1
EF667062	d_Eukaryota;k_Viridiplantae;p_Chlorophyta;c_Ulvophyceae;o_Bryopsidales;f_Halimedaceae;g_Halimeda;s_Halimeda_pygmaea
CP006576	d_Procaryota;k_Bacteria;p_Bacteroidetes;c_x;o_Flavobacteriia;f_Flavobacteriales;g_Elizabethkingia;s_Elizabethkingia_meningoseptica_FMS007
KP685793	d_Eukaryota;k_Viridiplantae;p_Chlorophyta;c_Ulvophyceae;o_Bryopsidales;f_Codiaceae;g_Codium;s_Codium_mozambiquense
AM502943	d_Eukaryota;k_Haptophyceae;p_Pavlovales;c_Pavlovaceae;o_Diacronema;f_x;g_Diacronema;s_Diacronema_vlkianum
CP009228	d_Procaryota;k_Bacteria;p_Spirochaetes;c_x;o_Spirochaetales;f_Spirochaetaceae;g_Treponema;s_Treponema_putidum
KC145527	d_Eukaryota;k_Viridiplantae;p_Chlorophyta;c_Chlorophyceae;o_Sphaeropleales;f_Radiococcaceae;g_Follicularia;s_Follicularia_botryoides
AF545588	d_Eukaryota;k_Plantae;p_Rhodophyta;c_Bangiophyceae;o_Bangiales;f_Bangiaceae;g_Bangia;s_Bangia_fuscopurpurea
CP001397	d_Procaryota;k_Bacteria;p_Bacteroidetes;c_x;o_Flavobacteriia;f_Flavobacteriales;g_Nonlabens;s_Nonlabens_dokdonensis_DSW6
CP006871	d_Procaryota;k_Bacteria;p_Actinobacteria;c_x;o_Streptomycetales;f_Streptomycetaceae;g_Streptomyces;s_Streptomyces_albulus_ZPM
FJ607681	d_Eukaryota;k_Viridiplantae;p_Chlorophyta;c_Ulvophyceae;o_Bryopsidales;f_Pseudocodiaceae;g_Pseudocodium;s_Pseudocodium_mucronatum
NC_021894	d_Procaryota;k_Bacteria;p_Proteobacteria;c_x;o_Gammaproteobacteria;f_Oceanospirillales;g_CandidatusCarsonella;s_Candidatus_Carsonella_ruddii_DC
KM438425	d_Eukaryota;k_Viridiplantae;p_Chlorophyta;c_Trebouxiophyceae;o_Chlorellales;f_Chlorellaceae;g_Lobosphaera;s_Lobosphaera_incisa
AY826361	d_Eukaryota;k_Viridiplantae;p_Chlorophyta;c_Ulvophyceae;o_Bryopsidales;f_Halimedaceae;g_Halimeda;s_Halimeda_discoidea
AY826353	d_Eukaryota;k_Viridiplantae;p_Chlorophyta;c_Ulvophyceae;o_Bryopsidales;f_Halimedaceae;g_Halimeda;s_Halimeda_cuneata
CP011642	d_Procaryota;k_Bacteria;p_Proteobacteria;c_x;o_Gammaproteobacteria;f_Enterobacteriales;g_Serratia;s_Serratia_marcescens
CP010049	d_Procaryota;k_Bacteria;p_Proteobacteria;c_x;o_Gammaproteobacteria;f_Enterobacteriales;g_CandidatusBlochmannia;s_Blochmannia_endosymbiont_of_Camponotus_(Colobopsis)_obliquus
HF562234	d_Eukaryota;k_Plantae;p_Rhodophyta;c_Florideophyceae;o_Gigartinales;f_Gigartinaceae;g_Chondrus;s_Chondrus_crispus
CP001655	d_Procaryota;k_Bacteria;p_Proteobacteria;c_x;o_Gammaproteobacteria;f_Enterobacteriales;g_Dickeya;s_Dickeya_zeae_Ech1591
FM956030	d_Eukaryota;k_Viridiplantae;p_Chlorophyta;c_Ulvophyceae;o_Bryopsidales;f_Caulerpaceae;g_Caulerpa;s_Caulerpa_parvifolia
CP011489	d_Procaryota;k_Bacteria;p_Actinobacteria;c_x;o_x;f_x;g_Actinobacteria;s_Actinobacteria_bacterium_IMCC26256
CP011108	d_Procaryota;k_Bacteria;p_Thermotogae;c_x;o_Thermotogales;f_Thermotogaceae;g_Thermotoga;s_Thermotoga_maritima
KC145523	d_Eukaryota;k_Viridiplantae;p_Chlorophyta;c_Chlorophyceae;o_Sphaeropleales;f_Mychonastaceae;g_Mychonastes;s_Mychonastes_homosphaera
CP010311	d_Procaryota;k_Bacteria;p_Proteobacteria;c_x;o_Deltaproteobacteria;f_Desulfuromonadales;g_Geoalkalibacter;s_Geoalkalibacter_subterraneus
KC145519	d_Eukaryota;k_Viridiplantae;p_Chlorophyta;c_Chlorophyceae;o_Sphaeropleales;f_Tumidellaceae;g_Tumidella;s_Tumidella_tumida
CP006741	d_Procaryota;k_Bacteria;p_Actinobacteria;c_x;o_Bifidobacteriales;f_Bifidobacteriaceae;g_Bifidobacterium;s_Bifidobacterium_longum_subsp_longum_GT15
CP006772	d_Procaryota;k_Bacteria;p_Bacteroidetes;c_x;o_Bacteroidia;f_Bacteroidales;g_Bacteroidales;s_Bacteroidales_bacterium_CF
AM502962	d_Eukaryota;k_Haptophyceae;p_Isochrysidales;c_Isochrysidaceae;o_Isochrysis;f_x;g_Isochrysis;s_Isochrysis_litoralis
AY826356	d_Eukaryota;k_Viridiplantae;p_Chlorophyta;c_Ulvophyceae;o_Bryopsidales;f_Halimedaceae;g_Halimeda;s_Halimeda_cuneata
KF993445	d_Eukaryota;k_Viridiplantae;p_Chlorophyta;c_Trebouxiophyceae;o_Prasiolales;f_Prasiolaceae;g_Prasiola;s_Prasiola_yunnanica
DQ398104	d_Eukaryota;k_Viridiplantae;p_Chlorophyta;c_Trebouxiophyceae;o_Chlorellales;f_Helicosporidium;g_Helicosporidium;s_Helicosporidium_sp_ex_Simulium_jonesi
FJ624729	d_Eukaryota;k_Viridiplantae;p_Chlorophyta;c_Ulvophyceae;o_Bryopsidales;f_Halimedaceae;g_Halimeda;s_Halimeda_gracilis
JQ281880	d_Eukaryota;k_Viridiplantae;p_Chlorophyta;c_Chlorophyceae;o_Sphaeropleales;f_Bracteacoccaceae;g_Bracteacoccus;s_Bracteacoccus_ruber
KM464715	d_Eukaryota;k_Viridiplantae;p_Chlorophyta;c_Ulvophyceae;o_Trentepohliales;f_Trentepohliaceae;g_Cephaleuros;s_Cephaleuros_parasiticus
CP006850	d_Procaryota;k_Bacteria;p_Actinobacteria;c_x;o_Corynebacteriales;f_Nocardiaceae;g_Nocardia;s_Nocardia_nova_SH22a
EF660203	d_Eukaryota;k_Plantae;p_Rhodophyta;c_Bangiophyceae;o_Porphyridiales;f_Porphyridiaceae;g_Chroodactylon;s_Chroodactylon_ornatum
KP685799	d_Eukaryota;k_Viridiplantae;p_Chlorophyta;c_Ulvophyceae;o_Bryopsidales;f_Codiaceae;g_Codium;s_Codium_sp_13_HV2015
CP010310	d_Procaryota;k_Bacteria;p_Proteobacteria;c_x;o_Betaproteobacteria;f_Burkholderiales;g_Pandoraea;s_Pandoraea_pulmonicola
CP009122	d_Procaryota;k_Bacteria;p_Proteobacteria;c_x;o_Alphaproteobacteria;f_Sphingomonadales;g_Sphingopyxis;s_Sphingopyxis_fribergensis
NC_002929	d_Procaryota;k_Bacteria;p_Proteobacteria;c_x;o_Betaproteobacteria;f_Burkholderiales;g_Bordetella;s_Bordetella_pertussis_Tohama_I
FP102343	d_Eukaryota;k_Stramenopiles;p_PXclade;c_Phaeophyceae;o_Ectocarpales;f_Ectocarpaceae;g_Ectocarpus;s_Ectocarpus_siliculosus
NC_021283	d_Procaryota;k_Bacteria;p_Tenericutes;c_x;o_Mollicutes;f_Mycoplasmataceae;g_Mycoplasma;s_Mycoplasma_hyopneumoniae_168L
CP009539	d_Procaryota;k_Bacteria;p_Proteobacteria;c_x;o_Gammaproteobacteria;f_Enterobacteriales;g_Yersinia;s_Yersinia_ruckeri
CP009838	d_Procaryota;k_Bacteria;p_Proteobacteria;c_x;o_Gammaproteobacteria;f_Enterobacteriales;g_Yersinia;s_Yersinia_enterocolitica
KF993432	d_Eukaryota;k_Viridiplantae;p_Chlorophyta;c_Trebouxiophyceae;o_Prasiolales;f_Prasiolaceae;g_Rosenvingiella;s_Rosenvingiella_constricta
KC145524	d_Eukaryota;k_Viridiplantae;p_Chlorophyta;c_Chlorophyceae;o_Sphaeropleales;f_Schizochlamydaceae;g_Schizochlamys;s_Schizochlamys_gelatinosa
NC_021252	d_Procaryota;k_Bacteria;p_Actinobacteria;c_x;o_Pseudonocardiales;f_Pseudonocardiaceae;g_Amycolatopsis;s_Amycolatopsis_orientalis_HCCB10007
NC_021991	d_Procaryota;k_Bacteria;p_Proteobacteria;c_x;o_Alphaproteobacteria;f_Rhodospirillales;g_Acetobacter;s_Acetobacter_pasteurianus_386B
CP007561	d_Procaryota;k_Bacteria;p_Firmicutes;c_x;o_Bacilli;f_Lactobacillales;g_Streptococcus;s_Streptococcus_pyogenes
AM502959	d_Eukaryota;k_Haptophyceae;p_Coccolithales;c_Hymenomonadaceae;o_Hymenomonas;f_x;g_Hymenomonas;s_Hymenomonas_globosa
CP007595	d_Procaryota;k_Bacteria;p_Actinobacteria;c_x;o_Micrococcales;f_Micrococcaceae;g_Arthrobacter;s_Arthrobacter_sp_PAMC25486
CP011217	d_Procaryota;k_Bacteria;p_Firmicutes;c_x;o_Bacilli;f_Lactobacillales;g_Streptococcus;s_Streptococcus_thermophilus
EF660206	d_Eukaryota;k_Plantae;p_Rhodophyta;c_Stylonematophyceae;o_Stylonematales;f_Stylonemataceae;g_Rhodosorus;s_Rhodosorus_magnei
KF649868	d_Eukaryota;k_Viridiplantae;p_Chlorophyta;c_Ulvophyceae;o_Bryopsidales;f_Caulerpaceae;g_Caulerpa;s_Caulerpa_hedleyi
AB159660	d_Eukaryota;k_Plantae;p_Rhodophyta;c_Florideophyceae;o_Thoreales;f_Thoreaceae;g_Thorea;s_Thorea_gaudichaudii
JX297813	d_Eukaryota;k_Stramenopiles;p_Pelagophyceae;c_Pelagomonadales;o_Pelagomonas;f_environmentalsamples;g_environmentalsamples;s_uncultured_Pelagomonas
AM502980	d_Eukaryota;k_Haptophyceae;p_Coccosphaerales;c_Pontosphaeraceae;o_x;f_x;g_Pontosphaeraceae;s_Scyphosphaera_apsteinii
KJ909184	d_Eukaryota;k_Viridiplantae;p_Chlorophyta;c_Ulvophyceae;o_Bryopsidales;f_Codiaceae;g_Codium;s_Codium_tenuifolium
GU592573	d_Eukaryota;k_Viridiplantae;p_Chlorophyta;c_Ulvophyceae;o_Bryopsidales;f_Halimedaceae;g_Halimeda;s_Halimeda_tuna
KC598089	d_Eukaryota;k_Stramenopiles;p_Eustigmatophyceae;c_Eustigmatales;o_Monodopsidaceae;f_Nannochloropsis;g_Nannochloropsis;s_Nannochloropsis_limnetica
NC_012470	d_Procaryota;k_Bacteria;p_Firmicutes;c_x;o_Bacilli;f_Lactobacillales;g_Streptococcus;s_Streptococcus_equi_subsp_zooepidemicus
CP009287	d_Procaryota;k_Bacteria;p_Firmicutes;c_x;o_Bacilli;f_Bacillales;g_Paenibacillus;s_Paenibacillus_graminis
CR931997	d_Procaryota;k_Bacteria;p_Actinobacteria;c_x;o_Corynebacteriales;f_Corynebacteriaceae;g_Corynebacterium;s_Corynebacterium_jeikeium_K411
FJ624642	d_Eukaryota;k_Viridiplantae;p_Chlorophyta;c_Ulvophyceae;o_Bryopsidales;f_Halimedaceae;g_Halimeda;s_Halimeda_sp_TZ0233
CP009440	d_Procaryota;k_Bacteria;p_Proteobacteria;c_x;o_Gammaproteobacteria;f_Thiotrichales;g_Francisella;s_Francisella_philomiragia
HQ246377	d_Eukaryota;k_Viridiplantae;p_Chlorophyta;c_Chlorophyceae;o_Sphaeropleales;f_Scenedesmaceae;g_Acutodesmus;s_Acutodesmus_deserticola
CP007541	d_Procaryota;k_Bacteria;p_Proteobacteria;c_x;o_Gammaproteobacteria;f_Legionellales;g_Coxiella;s_Coxiella_endosymbiont_of_Amblyomma_americanum
JQ281878	d_Eukaryota;k_Viridiplantae;p_Chlorophyta;c_Chlorophyceae;o_Sphaeropleales;f_Bracteacoccaceae;g_Bracteacoccus;s_Bracteacoccus_aerius
CP009436	d_Procaryota;k_Bacteria;p_Proteobacteria;c_x;o_Gammaproteobacteria;f_Thiotrichales;g_Francisella;s_Francisella_philomiragia
CP010415	d_Procaryota;k_Bacteria;p_Proteobacteria;c_x;o_Gammaproteobacteria;f_Pseudomonadales;g_Azotobacter;s_Azotobacter_chroococcum_NCIMB_8003
CP009283	d_Procaryota;k_Bacteria;p_Firmicutes;c_x;o_Bacilli;f_Bacillales;g_Paenibacillus;s_Paenibacillus_sp_FSL_R70273
KC145520	d_Eukaryota;k_Viridiplantae;p_Chlorophyta;c_Chlorophyceae;o_Sphaeropleales;f_Neochloridaceae;g_Chlorotetraedron;s_Chlorotetraedron_incus
FJ607676	d_Eukaryota;k_Viridiplantae;p_Chlorophyta;c_Ulvophyceae;o_Bryopsidales;f_Pseudocodiaceae;g_Pseudocodium;s_Pseudocodium_floridanum
CP000574	d_Procaryota;k_Bacteria;p_Firmicutes;c_x;o_Bacilli;f_Lactobacillales;g_Leuconostoc;s_Leuconostoc_mesenteroides_KFRIMG
AP014568	d_Procaryota;k_Bacteria;p_Proteobacteria;c_x;o_Betaproteobacteria;f_Burkholderiales;g_Comamonadaceae;s_Comamonadaceae_bacterium_A1
NC_018108	d_Procaryota;k_Bacteria;p_Proteobacteria;c_x;o_Betaproteobacteria;f_Burkholderiales;g_Taylorella;s_Taylorella_equigenitalis_ATCC_35865
CP011412	d_Procaryota;k_Bacteria;p_Proteobacteria;c_x;o_Gammaproteobacteria;f_Sedimenticola;g_Sedimenticola;s_Sedimenticola_sp_SIPG1
NC_021487	d_Procaryota;k_Bacteria;p_Armatimonadetes;c_x;o_Chthonomonadetes;f_Chthonomonadales;g_Chthonomonas;s_Chthonomonas_calidirosea_T49
HQ246389	d_Eukaryota;k_Viridiplantae;p_Chlorophyta;c_Chlorophyceae;o_Sphaeropleales;f_Bracteacoccaceae;g_Bracteacoccus;s_Bracteacoccus_giganteus
JN029275	d_Eukaryota;k_Viridiplantae;p_Chlorophyta;c_Ulvophyceae;o_Ulvales;f_Ulvaceae;g_Ulva;s_Ulva_australis
CP008986	d_Procaryota;k_Bacteria;p_Bacteroidetes;c_x;o_Flavobacteriia;f_Flavobacteriales;g_CandidatusSulcia;s_Candidatus_Sulcia_muelleri
CP010976	d_Procaryota;k_Bacteria;p_Firmicutes;c_x;o_Bacilli;f_Bacillales;g_Paenibacillus;s_Paenibacillus_sp_IHBB_10380
CP009495	d_Procaryota;k_Bacteria;p_Actinobacteria;c_x;o_Corynebacteriales;f_Mycobacteriaceae;g_Mycobacterium;s_Mycobacterium_smegmatis
KJ958485	d_Eukaryota;k_Stramenopiles;p_Bacillariophyta;c_Coscinodiscophyceae;o_Thalassiosirophycidae;f_Thalassiosirales;g_Thalassiosira;s_Thalassiosira_weissflogii
HM140225	d_Eukaryota;k_Viridiplantae;p_Chlorophyta;c_Ulvophyceae;o_environmentalsamples;f_x;g_environmentalsamples;s_uncultured_Ulvophyceae
EF595289	d_Eukaryota;k_Viridiplantae;p_Chlorophyta;c_Ulvophyceae;o_Ulvales;f_Ulvellaceae;g_Ulvella;s_Ulvella_repens
CP009574	d_Procaryota;k_Bacteria;p_Proteobacteria;c_x;o_Gammaproteobacteria;f_Thiotrichales;g_Francisella;s_Francisella_sp_FSC1006
EF595315	d_Eukaryota;k_Viridiplantae;p_Chlorophyta;c_Ulvophyceae;o_Ulvales;f_Bolbocoleon;g_Bolbocoleon;s_Bolbocoleon_sp_BER2007
AB159667	d_Eukaryota;k_Plantae;p_Rhodophyta;c_Florideophyceae;o_Thoreales;f_Thoreaceae;g_Thorea;s_Thorea_violacea
FM956038	d_Eukaryota;k_Viridiplantae;p_Chlorophyta;c_Ulvophyceae;o_Bryopsidales;f_Caulerpaceae;g_Caulerpa;s_Caulerpa_trifaria
KJ001761	d_Eukaryota;k_Viridiplantae;p_Chlorophyta;c_Trebouxiophyceae;o_Chlorellales;f_Chlorellaceae;g_Prototheca;s_Prototheca_wickerhamii
GU592623	d_Eukaryota;k_Viridiplantae;p_Chlorophyta;c_Ulvophyceae;o_environmentalsamples;f_x;g_environmentalsamples;s_uncultured_Ulvophyceae
KP685901	d_Eukaryota;k_Viridiplantae;p_Chlorophyta;c_Ulvophyceae;o_Bryopsidales;f_Codiaceae;g_Codium;s_Codium_arabicum
AJ544133	d_Eukaryota;k_Haptophyceae;p_Zygodiscales;c_Helicosphaeraceae;o_Helicosphaera;f_x;g_Helicosphaera;s_Helicosphaera_hyalina
CP010518	d_Procaryota;k_Bacteria;p_Proteobacteria;c_x;o_Betaproteobacteria;f_Burkholderiales;g_Pandoraea;s_Pandoraea_apista
AF038004	d_Eukaryota;k_Stramenopiles;p_PXclade;c_Xanthophyceae;o_Tribonematales;f_Tribonemataceae;g_Tribonema;s_Tribonema_marinum
JN984861	d_Eukaryota;k_Euglenozoa;p_Euglenida;c_Euglenales;o_Euglenaria;f_x;g_Euglenaria;s_Euglenaria_anabaena
CP007501	d_Procaryota;k_Bacteria;p_Proteobacteria;c_x;o_Betaproteobacteria;f_Burkholderiales;g_Polynucleobacter;s_Polynucleobacter_necessarius_subsp_asymbioticus
EF595294	d_Eukaryota;k_Viridiplantae;p_Chlorophyta;c_Ulvophyceae;o_Ulvales;f_Ulvellaceae;g_Ulvella;s_Ulvella_heteroclada
KF649878	d_Eukaryota;k_Viridiplantae;p_Chlorophyta;c_Ulvophyceae;o_Bryopsidales;f_Caulerpaceae;g_Caulerpa;s_Caulerpa_vesiculifera
FO538765	d_Procaryota;k_Bacteria;p_Proteobacteria;c_x;o_Alphaproteobacteria;f_Rhodospirillales;g_Magnetospira;s_Magnetospira_sp_QH2
KC479649	d_Eukaryota;k_Viridiplantae;p_Chlorophyta;c_Ulvophyceae;o_environmentalsamples;f_x;g_environmentalsamples;s_uncultured_Ulvophyceae
FJ624534	d_Eukaryota;k_Viridiplantae;p_Chlorophyta;c_Ulvophyceae;o_Bryopsidales;f_Halimedaceae;g_Halimeda;s_Halimeda_incrassata
AY221731	d_Eukaryota;k_Euglenozoa;p_Euglenida;c_Eutreptiales;o_Eutreptia;f_x;g_Eutreptia;s_Eutreptia_viridis
EF595286	d_Eukaryota;k_Viridiplantae;p_Chlorophyta;c_Ulvophyceae;o_Ulvales;f_Ulvellaceae;g_Ulvella;s_Ulvella_viridis
KC145533	d_Eukaryota;k_Viridiplantae;p_Chlorophyta;c_Chlorophyceae;o_Sphaeropleales;f_Sphaeropleaceae;g_Sphaeroplea;s_Sphaeroplea_robusta
HQ902931	d_Eukaryota;k_Viridiplantae;p_Chlorophyta;c_Chlorophyceae;o_Sphaeropleales;f_Chromochloridaceae;g_Chromochloris;s_Chromochloris_zofingiensis
AM502976	d_Eukaryota;k_Haptophyceae;p_Coccolithales;c_Pleurochrysidaceae;o_Pleurochrysis;f_x;g_Pleurochrysis;s_Pleurochrysis_sp_Langue_du_chat
KJ411922	d_Eukaryota;k_Viridiplantae;p_Chlorophyta;c_Chlorophyceae;o_Phaeophilales;f_Phaeophilaceae;g_Phaeophila;s_Phaeophila_dendroides
AM502939	d_Eukaryota;k_Haptophyceae;p_Prymnesiales;c_Prymnesiaceae;o_Haptolina;f_x;g_Haptolina;s_Haptolina_hirta
CP003709	d_Procaryota;k_Bacteria;p_Proteobacteria;c_x;o_Alphaproteobacteria;f_Sphingomonadales;g_Zymomonas;s_Zymomonas_mobilis_subsp_mobilis_NRRL_B12526
HQ292746	d_Eukaryota;k_Viridiplantae;p_Chlorophyta;c_Chlorophyceae;o_Sphaeropleales;f_Pseudomuriellaceae;g_Pseudomuriella;s_Pseudomuriella_schumacherensis
AM502940	d_Eukaryota;k_Haptophyceae;p_Isochrysidales;c_Isochrysidaceae;o_Chrysotila;f_x;g_Chrysotila;s_Chrysotila_lamellosa
KM255048	d_Eukaryota;k_Viridiplantae;p_Chlorophyta;c_Ulvophyceae;o_Bryopsidales;f_Bryopsidaceae;g_Bryopsis;s_Bryopsis_corticulans
KM438433	d_Eukaryota;k_Viridiplantae;p_Chlorophyta;c_Trebouxiophyceae;o_Planctonema;f_x;g_Planctonema;s_Planctonema_lauterbornii
EF667060	d_Eukaryota;k_Viridiplantae;p_Chlorophyta;c_Ulvophyceae;o_Bryopsidales;f_Halimedaceae;g_Halimeda;s_Halimeda_micronesica
EF595285	d_Eukaryota;k_Viridiplantae;p_Chlorophyta;c_Ulvophyceae;o_Ulvales;f_Ulvellaceae;g_Ulvella;s_Ulvella_viridis
DQ652525	d_Eukaryota;k_Viridiplantae;p_Chlorophyta;c_Ulvophyceae;o_Bryopsidales;f_Caulerpaceae;g_Caulerpa;s_Caulerpa_verticillata
CP007003	d_Procaryota;k_Bacteria;p_Actinobacteria;c_x;o_Actinomycetales;f_Actinomycetaceae;g_Trueperella;s_Trueperella_pyogenes_TP8
CP011295	d_Procaryota;k_Bacteria;p_Actinobacteria;c_x;o_Corynebacteriales;f_Nocardiaceae;g_Rhodococcus;s_Rhodococcus_erythropolis
CP007699	d_Procaryota;k_Bacteria;p_Actinobacteria;c_x;o_Streptomycetales;f_Streptomycetaceae;g_Streptomyces;s_Streptomyces_lydicus_A02
CP010803	d_Procaryota;k_Bacteria;p_Proteobacteria;c_x;o_Alphaproteobacteria;f_Rhizobiales;g_Martelella;s_Martelella_endophytica
KP685779	d_Eukaryota;k_Viridiplantae;p_Chlorophyta;c_Ulvophyceae;o_Bryopsidales;f_Codiaceae;g_Codium;s_Codium_subantarcticum
CP007674	d_Procaryota;k_Bacteria;p_Firmicutes;c_x;o_Bacilli;f_Bacillales;g_Staphylococcus;s_Staphylococcus_aureus
FJ493499	d_Eukaryota;k_Viridiplantae;p_Chlorophyta;c_prasinophytes;o_Pyramimonadales;f_Pyramimonas;g_Pyramimonas;s_Pyramimonas_parkeae
JQ281892	d_Eukaryota;k_Viridiplantae;p_Chlorophyta;c_Chlorophyceae;o_Sphaeropleales;f_Bracteacoccaceae;g_Bracteacoccus;s_Bracteacoccus_polaris
GU592632	d_Eukaryota;k_Viridiplantae;p_Chlorophyta;c_Ulvophyceae;o_environmentalsamples;f_x;g_environmentalsamples;s_uncultured_Ulvophyceae
EF660215	d_Eukaryota;k_Plantae;p_Rhodophyta;c_Stylonematophyceae;o_Stylonematales;f_Stylonemataceae;g_Stylonema;s_Stylonema_alsidii
AP014821	d_Procaryota;k_Bacteria;p_Cyanobacteria;c_x;o_Oscillatoriophycideae;f_Chroococcales;g_Geminocystis;s_Geminocystis_sp_NIES3709
KC479647	d_Eukaryota;k_Viridiplantae;p_Chlorophyta;c_Ulvophyceae;o_environmentalsamples;f_x;g_environmentalsamples;s_uncultured_Ulvophyceae
KC509520	d_Eukaryota;k_Stramenopiles;p_Bacillariophyta;c_Fragilariophyceae;o_Fragilariophycidae;f_Fragilariales;g_Asterionellopsis;s_Asterionellopsis_glacialis
OSU09441	d_Eukaryota;k_Stramenopiles;p_Bacillariophyta;c_Mediophyceae;o_Biddulphiophycidae;f_Eupodiscales;g_unclassifiedOdontella;s_Odontella_sp
AY826358	d_Eukaryota;k_Viridiplantae;p_Chlorophyta;c_Ulvophyceae;o_Bryopsidales;f_Halimedaceae;g_Halimeda;s_Halimeda_cuneata
NC_017293	d_Procaryota;k_Bacteria;p_Proteobacteria;c_x;o_Betaproteobacteria;f_CandidatusTremblaya;g_CandidatusTremblaya;s_Candidatus_Tremblaya_princeps_PCVAL
LK022452	d_Eukaryota;k_Viridiplantae;p_Chlorophyta;c_Ulvophyceae;o_Bryopsidales;f_Bryopsidaceae;g_Bryopsis;s_Bryopsis_sp_20_FL2013
NC_002971	d_Procaryota;k_Bacteria;p_Proteobacteria;c_x;o_Gammaproteobacteria;f_Legionellales;g_Coxiella;s_Coxiella_burnetii_RSA_493
DQ652494	d_Eukaryota;k_Viridiplantae;p_Chlorophyta;c_Ulvophyceae;o_Bryopsidales;f_Caulerpaceae;g_Caulerpa;s_Caulerpa_racemosa
HQ610244	d_Eukaryota;k_Viridiplantae;p_Chlorophyta;c_Ulvophyceae;o_Bryopsidales;f_Bryopsidaceae;g_Bryopsis;s_Bryopsis_sp_1GWS
KM462879	d_Eukaryota;k_Viridiplantae;p_Chlorophyta;c_Trebouxiophyceae;o_Paradoxia;f_x;g_Paradoxia;s_Paradoxia_multiseta
FJ535855	d_Eukaryota;k_Viridiplantae;p_Chlorophyta;c_Ulvophyceae;o_Dasycladales;f_Polyphysaceae;g_Acetabularia;s_Acetabularia_calyculus
FO203512	d_Procaryota;k_Bacteria;p_Proteobacteria;c_x;o_Gammaproteobacteria;f_Oceanospirillales;g_Oleispira;s_Oleispira_antarctica_RB8
CP009302	d_Procaryota;k_Bacteria;p_Actinobacteria;c_x;o_Coriobacteriia;f_Coriobacteriales;g_Coriobacteriaceae;s_Coriobacteriaceae_bacterium_6813
AP014628	d_Procaryota;k_Bacteria;p_Proteobacteria;c_x;o_Gammaproteobacteria;f_Pseudomonadales;g_Pseudomonas;s_Pseudomonas_sp_St29
KC479637	d_Eukaryota;k_Viridiplantae;p_Chlorophyta;c_Ulvophyceae;o_environmentalsamples;f_x;g_environmentalsamples;s_uncultured_Ulvophyceae
CP009576	d_Procaryota;k_Bacteria;p_Firmicutes;c_x;o_Bacilli;f_Bacillales;g_Listeria;s_Listeria_ivanovii_subsp_londoniensis
GU592638	d_Eukaryota;k_Viridiplantae;p_Chlorophyta;c_Ulvophyceae;o_environmentalsamples;f_x;g_environmentalsamples;s_uncultured_Ulvophyceae
KF649855	d_Eukaryota;k_Viridiplantae;p_Chlorophyta;c_Ulvophyceae;o_Bryopsidales;f_Caulerpaceae;g_Caulerpa;s_Caulerpa_cliftonii
KF733443	d_Eukaryota;k_Stramenopiles;p_Bacillariophyta;c_Bacillariophyceae;o_Eunotiophycidae;f_Eunotiales;g_Eunotia;s_Eunotia_naegelii
CP010811	d_Procaryota;k_Bacteria;p_Proteobacteria;c_x;o_Gammaproteobacteria;f_Vibrionales;g_Vibrio;s_Vibrio_cholerae
KC145529	d_Eukaryota;k_Viridiplantae;p_Chlorophyta;c_Chlorophyceae;o_Sphaeropleales;f_Neochloridaceae;g_Neochloris;s_Neochloris_aquatica
KP685845	d_Eukaryota;k_Viridiplantae;p_Chlorophyta;c_Ulvophyceae;o_Bryopsidales;f_Codiaceae;g_Codium;s_Codium_contractum
CP011116	d_Procaryota;k_Bacteria;p_Firmicutes;c_x;o_Bacilli;f_Bacillales;g_Staphylococcus;s_Staphylococcus_haemolyticus
AF038002	d_Eukaryota;k_Stramenopiles;p_PXclade;c_Xanthophyceae;o_Tribonematales;f_Tribonemataceae;g_Tribonema;s_Tribonema_aequale
EF660209	d_Eukaryota;k_Plantae;p_Rhodophyta;c_Stylonematophyceae;o_Stylonematales;f_Stylonemataceae;g_Stylonema;s_Stylonema_alsidii
LK022444	d_Eukaryota;k_Viridiplantae;p_Chlorophyta;c_Ulvophyceae;o_Bryopsidales;f_Bryopsidaceae;g_Bryopsis;s_Bryopsis_myosuroides
HG916852	d_Procaryota;k_Bacteria;p_Proteobacteria;c_x;o_Alphaproteobacteria;f_Rhizobiales;g_Rhizobium;s_Rhizobium_sp_LPU83
NC_021195	d_Procaryota;k_Bacteria;p_Firmicutes;c_x;o_Bacilli;f_Lactobacillales;g_Streptococcus;s_Streptococcus_agalactiae
HQ610361	d_Eukaryota;k_Viridiplantae;p_Chlorophyta;c_Ulvophyceae;o_Ulvales;f_Ulvaceae;g_Ulva;s_Ulva_lactuca
GLU09436	d_Eukaryota;k_Plantae;p_Rhodophyta;c_Florideophyceae;o_Gracilariales;f_Gracilariaceae;g_Gracilariopsis;s_Gracilariopsis_lemaneiformis
CP011253	d_Procaryota;k_Bacteria;p_Proteobacteria;c_x;o_Betaproteobacteria;f_Burkholderiales;g_Pandoraea;s_Pandoraea_oxalativorans
HQ610232	d_Eukaryota;k_Viridiplantae;p_Chlorophyta;c_Ulvophyceae;o_Acrosiphoniales;f_Acrosiphonia;g_Acrosiphonia;s_Acrosiphonia_sp_1GWS
CP011311	d_Procaryota;k_Bacteria;p_Actinobacteria;c_x;o_Corynebacteriales;f_Corynebacteriaceae;g_Corynebacterium;s_Corynebacterium_camporealensis
KC145522	d_Eukaryota;k_Viridiplantae;p_Chlorophyta;c_Chlorophyceae;o_Sphaeropleales;f_Selenastraceae;g_Kirchneriella;s_Kirchneriella_aperta
JQ302996	d_Eukaryota;k_Viridiplantae;p_Chlorophyta;c_Ulvophyceae;o_Ulvales;f_Ulvellaceae;g_Ulvella;s_Ulvella_lens
AP012332	d_Procaryota;k_Bacteria;p_Actinobacteria;c_x;o_Bifidobacteriales;f_Bifidobacteriaceae;g_Gardnerella;s_Gardnerella_vaginalis_ATCC_14018_=_JCM_11026
KP685777	d_Eukaryota;k_Viridiplantae;p_Chlorophyta;c_Ulvophyceae;o_Bryopsidales;f_Codiaceae;g_Codium;s_Codium_bernabei
CP009896	d_Procaryota;k_Bacteria;p_Actinobacteria;c_x;o_Propionibacteriales;f_Nocardioidaceae;g_Pimelobacter;s_Pimelobacter_simplex
CP011366	d_Procaryota;k_Bacteria;p_Firmicutes;c_x;o_Bacilli;f_Bacillales;g_Salinicoccus;s_Salinicoccus_halodurans
AY454422	d_Eukaryota;k_Viridiplantae;p_Chlorophyta;c_Ulvophyceae;o_Ulotrichales;f_Pseudoneochloris;g_Pseudoneochloris;s_Pseudoneochloris_marina
AM502958	d_Eukaryota;k_Haptophyceae;p_Coccolithales;c_Hymenomonadaceae;o_Hymenomonas;f_x;g_Hymenomonas;s_Hymenomonas_coronata
AF545601	d_Eukaryota;k_Plantae;p_Rhodophyta;c_Compsopogonophyceae;o_Rhodochaetales;f_Rhodochaetaceae;g_Rhodochaete;s_Rhodochaete_parvula
KP685846	d_Eukaryota;k_Viridiplantae;p_Chlorophyta;c_Ulvophyceae;o_Bryopsidales;f_Codiaceae;g_Codium;s_Codium_cf_dimorphum_HV01867
AP014648	d_Procaryota;k_Bacteria;p_Proteobacteria;c_x;o_Alphaproteobacteria;f_Rhizobiales;g_Methyloceanibacter;s_Methyloceanibacter_caenitepidi
GU592595	d_Eukaryota;k_Viridiplantae;p_Chlorophyta;c_Ulvophyceae;o_environmentalsamples;f_x;g_environmentalsamples;s_uncultured_Ulvophyceae
GQ396284	d_Eukaryota;k_Cryptophyta;p_Pyrenomonadales;c_Geminigeraceae;o_Geminigera;f_x;g_Geminigera;s_Geminigera_cryophila
GQ231541	d_Eukaryota;k_Stramenopiles;p_Pelagophyceae;c_Pelagomonadales;o_Aureococcus;f_x;g_Aureococcus;s_Aureococcus_anophagefferens
AM049968	d_Eukaryota;k_Viridiplantae;p_Chlorophyta;c_Ulvophyceae;o_Bryopsidales;f_Udoteaceae;g_Avrainvillea;s_Avrainvillea_rawsonii
AP012323	d_Procaryota;k_Bacteria;p_Actinobacteria;c_x;o_Bifidobacteriales;f_Bifidobacteriaceae;g_Bifidobacterium;s_Bifidobacterium_bifidum_ATCC_29521_=_JCM_1255_=_DSM_20456
CP009709	d_Procaryota;k_Bacteria;p_Firmicutes;c_x;o_Bacilli;f_Bacillales;g_Bacillus;s_Bacillus_coagulans_DSM_1_=_ATCC_7050
FJ624731	d_Eukaryota;k_Viridiplantae;p_Chlorophyta;c_Ulvophyceae;o_Bryopsidales;f_Halimedaceae;g_Halimeda;s_Halimeda_gracilis
CP011602	d_Procaryota;k_Bacteria;p_Proteobacteria;c_x;o_Gammaproteobacteria;f_Enterobacteriales;g_Kluyvera;s_Kluyvera_intermedia
CP006828	d_Procaryota;k_Bacteria;p_Bacteroidetes;c_x;o_Flavobacteriia;f_Flavobacteriales;g_Ornithobacterium;s_Ornithobacterium_rhinotracheale_ORTUMN_88
AY826355	d_Eukaryota;k_Viridiplantae;p_Chlorophyta;c_Ulvophyceae;o_Bryopsidales;f_Halimedaceae;g_Halimeda;s_Halimeda_cuneata
AF545587	d_Eukaryota;k_Plantae;p_Rhodophyta;c_Bangiophyceae;o_Bangiales;f_Bangiaceae;g_Bangia;s_Bangia_atropurpurea
AP014633	d_Procaryota;k_Bacteria;p_Proteobacteria;c_x;o_Gammaproteobacteria;f_Thiotrichales;g_Thioploca;s_Thioploca_ingrica
CP009836	d_Procaryota;k_Bacteria;p_Proteobacteria;c_x;o_Gammaproteobacteria;f_Enterobacteriales;g_Yersinia;s_Yersinia_pestis
NC_010263	d_Procaryota;k_Bacteria;p_Proteobacteria;c_x;o_Alphaproteobacteria;f_Rickettsiales;g_spottedfevergroup;s_Rickettsia_rickettsii_str_Iowa
NC_021189	d_Eukaryota;k_Plantae;p_Rhodophyta;c_Bangiophyceae;o_Bangiales;f_Bangiaceae;g_Pyropia;s_Pyropia_haitanensis
NC_021555	d_Procaryota;k_Bacteria;p_Proteobacteria;c_x;o_Betaproteobacteria;f_CandidatusTremblaya;g_CandidatusTremblaya;s_Candidatus_Tremblaya_phenacola_PAVE
NC_018416	d_Procaryota;k_Bacteria;p_Proteobacteria;c_x;o_Gammaproteobacteria;f_Oceanospirillales;g_CandidatusCarsonella;s_Candidatus_Carsonella_ruddii_HC_isolate_Thao2000
CP011021	d_Procaryota;k_Bacteria;p_Tenericutes;c_x;o_Mollicutes;f_Mycoplasmataceae;g_Mycoplasma;s_Mycoplasma_gallinaceum
KC509522	d_Eukaryota;k_Stramenopiles;p_Bacillariophyta;c_Bacillariophyceae;o_Bacillariophycidae;f_Bacillariales;g_Cylindrotheca;s_Cylindrotheca_closterium
KP685891	d_Eukaryota;k_Viridiplantae;p_Chlorophyta;c_Ulvophyceae;o_Bryopsidales;f_Codiaceae;g_Codium;s_Codium_intertextum
HQ610257	d_Eukaryota;k_Viridiplantae;p_Chlorophyta;c_Ulvophyceae;o_Ulvales;f_Monostromataceae;g_Monostroma;s_Monostroma_sp_1grevillei
CP004267	d_Procaryota;k_Bacteria;p_Spirochaetes;c_x;o_Spirochaetales;f_Borreliaceae;g_Borrelia;s_Borrelia_crocidurae_DOU
JQ302991	d_Eukaryota;k_Viridiplantae;p_Chlorophyta;c_Ulvophyceae;o_Ulvales;f_Ulvellaceae;g_Ulvella;s_Ulvella_marchantiae
CP009056	d_Procaryota;k_Bacteria;p_Proteobacteria;c_x;o_Gammaproteobacteria;f_Orbales;g_Frischella;s_Frischella_perrara
AP014657	d_Procaryota;k_Bacteria;p_Tenericutes;c_x;o_Mollicutes;f_Mycoplasmataceae;g_Mycoplasma;s_Mycoplasma_arginini
AP014631	d_Procaryota;k_Bacteria;p_Tenericutes;c_x;o_Mollicutes;f_Mycoplasmataceae;g_Mycoplasma;s_Mycoplasma_canadense
AM502964	d_Eukaryota;k_Haptophyceae;p_Coccolithales;c_Hymenomonadaceae;o_Ochrosphaera;f_x;g_Ochrosphaera;s_Ochrosphaera_verrucosa
KP685758	d_Eukaryota;k_Viridiplantae;p_Chlorophyta;c_Ulvophyceae;o_Bryopsidales;f_Codiaceae;g_Codium;s_Codium_parvulum
AF545603	d_Eukaryota;k_Plantae;p_Rhodophyta;c_Florideophyceae;o_Palmariales;f_Palmariaceae;g_Palmaria;s_Palmaria_palmata
KC900889	d_Eukaryota;k_Haptophyceae;p_Phaeocystales;c_Phaeocystaceae;o_Phaeocystis;f_x;g_Phaeocystis;s_Phaeocystis_globosa
KC509519	d_Eukaryota;k_Stramenopiles;p_Bacillariophyta;c_Fragilariophyceae;o_Fragilariophycidae;f_Fragilariales;g_Asterionella;s_Asterionella_formosa
HG518471	d_Eukaryota;k_Viridiplantae;p_Chlorophyta;c_Ulvophyceae;o_Dasycladales;f_Polyphysaceae;g_Acetabularia;s_Acetabularia_acetabulum
KM462860	d_Eukaryota;k_Viridiplantae;p_Chlorophyta;c_Trebouxiophyceae;o_Microthamniales;f_Dictyochloropsis;g_Dictyochloropsis;s_Dictyochloropsis_reticulata
EF660205	d_Eukaryota;k_Plantae;p_Rhodophyta;c_Stylonematophyceae;o_Stylonematales;f_Stylonemataceae;g_Purpureofilum;s_Purpureofilum_apyrenoidigerum
CP009787	d_Procaryota;k_Bacteria;p_Proteobacteria;c_x;o_Gammaproteobacteria;f_Enterobacteriales;g_Yersinia;s_Yersinia_rohdei
AP014637	d_Procaryota;k_Bacteria;p_Proteobacteria;c_x;o_Gammaproteobacteria;f_Pseudomonadales;g_Pseudomonas;s_Pseudomonas_sp_StFLB209
JQ302998	d_Eukaryota;k_Viridiplantae;p_Chlorophyta;c_Ulvophyceae;o_Ulvales;f_Ulvellaceae;g_Ulvella;s_Ulvella_aequicrassa
AM502978	d_Eukaryota;k_Haptophyceae;p_Prymnesiales;c_Prymnesiaceae;o_Prymnesium;f_x;g_Prymnesium;s_Prymnesium_sp_HAP_Pt
CP011254	d_Procaryota;k_Bacteria;p_Proteobacteria;c_x;o_Gammaproteobacteria;f_Enterobacteriales;g_Serratia;s_Serratia_fonticola
AB561077	d_Eukaryota;k_Viridiplantae;p_Chlorophyta;c_prasinophytes;o_Pycnococcaceae;f_Pseudoscourfieldia;g_Pseudoscourfieldia;s_Pseudoscourfieldia_marina
AJ544125	d_Eukaryota;k_Haptophyceae;p_Coccolithales;c_Calcidiscaceae;o_Calcidiscus;f_x;g_Calcidiscus;s_Calcidiscus_leptoporus
LK022443	d_Eukaryota;k_Viridiplantae;p_Chlorophyta;c_Ulvophyceae;o_Bryopsidales;f_Bryopsidaceae;g_Bryopsis;s_Bryopsis_muscosa
JX572165	d_Eukaryota;k_Viridiplantae;p_Chlorophyta;c_Ulvophyceae;o_Acrosiphoniales;f_Acrosiphonia;g_Acrosiphonia;s_Acrosiphonia_sp_3GWS
CP007016	d_Procaryota;k_Bacteria;p_Firmicutes;c_x;o_Bacilli;f_Lactobacillales;g_Streptococcus;s_Streptococcus_mutans_UA159FR
KP685816	d_Eukaryota;k_Viridiplantae;p_Chlorophyta;c_Ulvophyceae;o_Bryopsidales;f_Codiaceae;g_Codium;s_Codium_lucasii
AP014808	d_Procaryota;k_Bacteria;p_Firmicutes;c_x;o_Bacilli;f_Lactobacillales;g_Lactobacillus;s_Lactobacillus_acetotolerans
KC661450	d_Eukaryota;k_Viridiplantae;p_Chlorophyta;c_Ulvophyceae;o_Ulvales;f_Ulvaceae;g_Ulva;s_Ulva_linza
CP011386	d_Procaryota;k_Bacteria;p_Firmicutes;c_x;o_Bacilli;f_Lactobacillales;g_Lactobacillus;s_Lactobacillus_helveticus
CP011545	d_Procaryota;k_Bacteria;p_Actinobacteria;c_x;o_Corynebacteriales;f_Corynebacteriaceae;g_Corynebacterium;s_Corynebacterium_testudinoris
CP007585	d_Procaryota;k_Bacteria;p_Tenericutes;c_x;o_Mollicutes;f_Mycoplasmataceae;g_Mycoplasma;s_Mycoplasma_flocculare_ATCC_27399
AF545589	d_Eukaryota;k_Plantae;p_Rhodophyta;c_Compsopogonophyceae;o_Compsopogonales;f_Compsopogonaceae;g_Compsopogon;s_Compsopogon_caeruleus
GQ396285	d_Eukaryota;k_Cryptophyta;p_Cryptomonadales;c_Hemiselmidaceae;o_Hemiselmis;f_x;g_Hemiselmis;s_Hemiselmis_rufescens
PMU09442	d_Eukaryota;k_Viridiplantae;p_Chlorophyta;c_Chlorophyceae;o_Chlamydomonadales;f_Volvocaceae;g_Pandorina;s_Pandorina_morum
CP011047	d_Procaryota;k_Bacteria;p_Proteobacteria;c_x;o_Gammaproteobacteria;f_Enterobacteriales;g_Cronobacter;s_Cronobacter_sakazakii
KM462882	d_Eukaryota;k_Viridiplantae;p_Chlorophyta;c_Trebouxiophyceae;o_Microthamniales;f_Fusochloris;g_Fusochloris;s_Fusochloris_perforata
KP685763	d_Eukaryota;k_Viridiplantae;p_Chlorophyta;c_Ulvophyceae;o_Bryopsidales;f_Codiaceae;g_Codium;s_Codium_repens
NC_007932	d_Eukaryota;k_Plantae;p_Rhodophyta;c_Bangiophyceae;o_Bangiales;f_Bangiaceae;g_Pyropia;s_Pyropia_yezoensis
KP330491	d_Eukaryota;k_Plantae;p_Rhodophyta;c_Florideophyceae;o_Gracilariales;f_Gracilariaceae;g_Gracilariopsis;s_Gracilariopsis_lemaneiformis
HQ246374	d_Eukaryota;k_Viridiplantae;p_Chlorophyta;c_Chlorophyceae;o_Sphaeropleales;f_Scenedesmaceae;g_Acutodesmus;s_Acutodesmus_bajacalifornicus
NC_002946	d_Procaryota;k_Bacteria;p_Proteobacteria;c_x;o_Betaproteobacteria;f_Neisseriales;g_Neisseria;s_Neisseria_gonorrhoeae_FA_1090
EF660204	d_Eukaryota;k_Plantae;p_Rhodophyta;c_Bangiophyceae;o_Porphyridiales;f_Phragmonemataceae;g_Goniotrichopsis;s_Goniotrichopsis_reniformis
AM049970	d_Eukaryota;k_Viridiplantae;p_Chlorophyta;c_Ulvophyceae;o_Bryopsidales;f_Udoteaceae;g_Udotea;s_Udotea_orientalis
AY391371	d_Eukaryota;k_Plantae;p_Rhodophyta;c_Bangiophyceae;o_Cyanidiales;f_Cyanidiaceae;g_Cyanidium;s_Cyanidium_sp_Monte_Rotaro
KP685843	d_Eukaryota;k_Viridiplantae;p_Chlorophyta;c_Ulvophyceae;o_Bryopsidales;f_Codiaceae;g_Codium;s_Codium_subtubulosum
FJ968740	d_Eukaryota;k_Viridiplantae;p_Chlorophyta;c_Pedinophyceae;o_Pedinomonadales;f_Pedinomonadaceae;g_Pedinomonas;s_Pedinomonas_minor
AB899298	d_Eukaryota;k_Viridiplantae;p_Chlorophyta;c_Ulvophyceae;o_Bryopsidales;f_Halimedaceae;g_Halimeda;s_Halimeda_cuneata
AP014584	d_Procaryota;k_Bacteria;p_Tenericutes;c_x;o_Mollicutes;f_Mycoplasmataceae;g_Ureaplasma;s_Ureaplasma_parvum_serovar_3
JQ281896	d_Eukaryota;k_Viridiplantae;p_Chlorophyta;c_Chlorophyceae;o_Sphaeropleales;f_Dictyococcaceae;g_Dictyococcus;s_Dictyococcus_varians
CP011317	d_Procaryota;k_Bacteria;p_Proteobacteria;c_x;o_Gammaproteobacteria;f_Pseudomonadales;g_Pseudomonas;s_Pseudomonas_aeruginosa
RLU09446	d_Eukaryota;k_Viridiplantae;p_Chlorophyta;c_Trebouxiophyceae;o_Microthamniales;f_Koliella;g_Koliella;s_Koliella_longiseta
HQ610268	d_Eukaryota;k_Viridiplantae;p_Chlorophyta;c_Trebouxiophyceae;o_Prasiolales;f_Prasiolaceae;g_Prasiola;s_Prasiola_stipitata
CP006822	d_Procaryota;k_Bacteria;p_Proteobacteria;c_x;o_Epsilonproteobacteria;f_Campylobacterales;g_Helicobacter;s_Helicobacter_pylori_oki128
EF660214	d_Eukaryota;k_Plantae;p_Rhodophyta;c_Stylonematophyceae;o_Stylonematales;f_Stylonemataceae;g_Stylonema;s_Stylonema_alsidii
CP011612	d_Procaryota;k_Bacteria;p_Proteobacteria;c_x;o_Gammaproteobacteria;f_Enterobacteriales;g_Citrobacterfreundiicomplex;s_Citrobacter_freundii
KC153978	d_Eukaryota;k_Plantae;p_Rhodophyta;c_Florideophyceae;o_Corallinophycidae;f_Corallinales;g_Calliarthron;s_Calliarthron_tuberculosum
AY454406	d_Eukaryota;k_Viridiplantae;p_Chlorophyta;c_Ulvophyceae;o_Ulvales;f_Ulvellaceae;g_Ochlochaete;s_Ochlochaete_hystrix
CP011005	d_Procaryota;k_Bacteria;p_Actinobacteria;c_x;o_Micrococcales;f_Micrococcaceae;g_Arthrobacter;s_Arthrobacter_sp_IHBB_11108
CFU09427	d_Eukaryota;k_Viridiplantae;p_Chlorophyta;c_Ulvophyceae;o_Bryopsidales;f_Codiaceae;g_Codium;s_Codium_fragile
AB561080	d_Eukaryota;k_Viridiplantae;p_Chlorophyta;c_prasinophytes;o_Pyramimonadales;f_Pterosperma;g_Pterosperma;s_Pterosperma_cristatum
JQ302968	d_Eukaryota;k_Viridiplantae;p_Chlorophyta;c_Ulvophyceae;o_Ulvales;f_Ulvellaceae;g_Ulvella;s_Ulvella_viridis
CP007495	d_Procaryota;k_Bacteria;p_Proteobacteria;c_x;o_Betaproteobacteria;f_Burkholderiales;g_Bordetella;s_Bordetella_holmesii_44057
CP007067	d_Procaryota;k_Bacteria;p_Proteobacteria;c_x;o_Alphaproteobacteria;f_Rhizobiales;g_Rhizobium;s_Rhizobium_leguminosarum_bv_trifolii_CB782
HQ610239	d_Eukaryota;k_Viridiplantae;p_Chlorophyta;c_Ulvophyceae;o_Ulvales;f_Ulvaceae;g_Blidingia;s_Blidingia_minima
OTU_7618_Bryopsidaceae	d_Eukaryota;k_Viridiplantae;p_Chlorophyta;c_Ulvophyceae;o_Bryopsidales;f_Bryopsidaceae;g_x;s_x
OTU_1284_Rhipiliaceae_1	d_Eukaryota;k_Viridiplantae;p_Chlorophyta;c_Ulvophyceae;o_Bryopsidales;f_Rhipiliaceae1;g_x;s_x
OTU_10401_Ost_C4_20	d_Eukaryota;k_Viridiplantae;p_Chlorophyta;c_Ulvophyceae;o_Bryopsidales;f_Ostreobiaceae;g_Ostreobium_C4;s_Ostreobium_C4_20
OTU_2863_Trentepohliaceae	d_Eukaryota;k_Viridiplantae;p_Chlorophyta;c_Ulvophyceae;o_Trentepohliales;f_Trentepohliaceae;g_x;s_x
OTU_12654_Rhipiliaceae_1	d_Eukaryota;k_Viridiplantae;p_Chlorophyta;c_Ulvophyceae;o_Bryopsidales;f_Rhipiliaceae1;g_x;s_x
OTU_7755_Caulerpaceae	d_Eukaryota;k_Viridiplantae;p_Chlorophyta;c_Ulvophyceae;o_Bryopsidales;f_Caulerpaceae;g_x;s_x
OTU_1153_Ost_C4_09	d_Eukaryota;k_Viridiplantae;p_Chlorophyta;c_Ulvophyceae;o_Bryopsidales;f_Ostreobiaceae;g_Ostreobium_C4;s_Ostreobium_C4_09
OTU_1203_EC1_04	d_Eukaryota;k_Viridiplantae;p_Chlorophyta;c_Ulvophyceae;o_Bryopsidales;f_Endolithic_Clade_1;g_End_Clade1;s_EC1_04
OTU_9211_Udoteaceae_1	d_Eukaryota;k_Viridiplantae;p_Chlorophyta;c_Ulvophyceae;o_Bryopsidales;f_Udoteaceae;g_x;s_x
OTU_935_Codiaceae	d_Eukaryota;k_Viridiplantae;p_Chlorophyta;c_Ulvophyceae;o_Bryopsidales;f_Codiaceae;g_x;s_x
OTU_239_Ost_C3_11	d_Eukaryota;k_Viridiplantae;p_Chlorophyta;c_Ulvophyceae;o_Bryopsidales;f_Ostreobiaceae;g_Ostreobium_C3;s_Ostreobium_C3_11
OTU_12668_Rhipiliaceae_2	d_Eukaryota;k_Viridiplantae;p_Chlorophyta;c_Ulvophyceae;o_Bryopsidales;f_Rhipiliaceae2;g_x;s_x
OTU_1250_Phaeophilaceae	d_Eukaryota;k_Viridiplantae;p_Chlorophyta;c_Chlorophyceae;o_Phaeophilales;f_Phaeophilaceae;g_x;s_x
OTU_2942_Ost_C2_04	d_Eukaryota;k_Viridiplantae;p_Chlorophyta;c_Ulvophyceae;o_Bryopsidales;f_Ostreobiaceae;g_Ostreobium_C2;s_Ostreobium_C2_04
OTU_5007_Ost_C4_01	d_Eukaryota;k_Viridiplantae;p_Chlorophyta;c_Ulvophyceae;o_Bryopsidales;f_Ostreobiaceae;g_Ostreobium_C4;s_Ostreobium_C4_01
OTU_416_Ost_C1_01	d_Eukaryota;k_Viridiplantae;p_Chlorophyta;c_Ulvophyceae;o_Bryopsidales;f_Ostreobiaceae;g_Ostreobium_C1;s_Ostreobium_C1_01
OTU_10668_Ost_C1_06	d_Eukaryota;k_Viridiplantae;p_Chlorophyta;c_Ulvophyceae;o_Bryopsidales;f_Ostreobiaceae;g_Ostreobium_C1;s_Ostreobium_C1_06
OTU_391_Halimeda	d_Eukaryota;k_Viridiplantae;p_Chlorophyta;c_Ulvophyceae;o_Bryopsidales;f_Halimedaceae;g_Halimeda;s_x
OTU_112_EC2_01	d_Eukaryota;k_Viridiplantae;p_Chlorophyta;c_Ulvophyceae;o_Bryopsidales;f_Endolithic_Clade_2;g_End_Clade2;s_EC2_01
