# Supplementary material for: Reference datasets of tufA and UPA markers to identify algae in metabarcoding surveys
Source: Data Brief. 2017 Feb 13;11:273–6. doi: 10.1016/j.dib.2017.02.013 (PMC5320050; doi:10.1016/j.dib.2017.02.013)
Supplement: Supplementary file 1 — Supplementary material [file mmc1.zip › Data/Data/Supplementary_File3_UPA_reference_sequences.fna]

>KM817970
GCTTTACTGTATCCTGAAATTGAATTTCGATTTTATTTGCGCAGAATAGGTGGGAGACGTCGAGACTAGTTTTTCGGAATTAGAGGAGTCATCAGTGAGATACCACTCTGATAAAATTAAAATTCTAACTTCTTCCCGTCATCCGGTGGAAAGACAGTTTCAGGTGGGCAGTTTGACTGGGGCGGTCGCCTCCCAAAAGGTAACGGAGGCGTACAAAGGTTTCCTCAGATCGGTCAGACATCGATCTTTGAGTGCAAAGGCAAAAGGAAGCTTAACTGTGAGACAAACAAGTCGAGCAGAGACGAAAGTCGGTCTTAGTGATCTGACGATGCTGTGTGGAAAGGTCGTCACTCAACGGATAAAAGTT
>EF426655
GCTTTACTGTAGCTTGGAATTGGATTTGGGCTCTTCTTGCGCAGTATAGGTGGGAGGCATAGAAAATAGATTTGCGGATTTATTGGAGCCGCTAGTGAGATACCACTCTGGAAAAGCTAAAATTCTAACCTTGAGCCGTTATCCGGCCAAGGAACAGTTTCAGGTAGGCAGTTTGACTGGGGCGGTCGCCTCCTAAAAAGTAACGGAGGCGCGCAAAGGTTTCCTCAGGCTGGTCGGAAATCAGTCGAAGAGTGTAAAGGCATAAGGAAGCTTGACTGCAAGACTTACAAGTCGAGCAGAGACGAAAGTCGGCCTTAGTGATCCGACAGTGCCGAGTGGAAGGGCTGTCGCTCAACGGATAAAAGTT
>GQ994596
GCTTTACTGTAGCCTGGTATTGGGTTCGGGCTTTGACTGCGCAGGATAGGTGGGAGACTATGAAATCATCCTTGTGGGGATGATTGAGTCAACGGTGAGATACCACTCTGTCAAGGCTAGAATTCTAACCTTCAGCCGTTATCCGGCGAAGGAACCGTATCAGGTGGGCAGTTTGACTGGGGCGGTCGCCTCCTAAATTGTAACGGAGGCGCGCAAAGGTTCCCTCAGGCTGGACGGAAATCAGCCGAAGAGTGTAAAGGCAGAAGGGAGCTTGACTGCGAGACTAACAAGTCGAGCAGGGTGGAAACACGGCCTTAGTGATCCGACGGTACCGCGTGGAAGGGCCGTCGCTCAACGGATAAAAGTT
>FJ719717
GCTTTACTGTAACTTGAAATTGGTTTTGGGCTTTTCTTGCGCAGAATAGGTGGGAGGCGTTGAATCTCTTTTTCGAAAGTTGATGAGCTGTAATGTGAGATACCACTCTGGAAAAGTTAGAAATCTAATGGTATTCTTTTATCAAGATACTTGACAGTTTCAGGCGGGCAGTTTTACTGGGGCGGTAGCCTCCTAAAAGGTAACGGAGGCGTACAAAGGTTTTCTCAGTCTGGACGGAAATTAGTTTTAGAGTGTAAAGACATAAGAAAGCTTGACTGTGAGACCTATAAGTCAAACAGGGACTAAAGTCGGTCTTAGTGACCCGACGGTGCTGAGTGGAAAGGCCGTCGTTCAACAGATAAAAGTT
>JQ356830
GCTTCACTGTAGGCTGAAATTGGTTTTGGATTTTTCTTGCGCAGAATAGGTGGGAGGCTATGAACCTCTTTTTTGGAAGTAGGTGAGCCAAAATGTGAGATACCACTCTTGAAAAATTAGAAATCTAATAATATTTTCATTATATTTGACAGTTTCAGTTGGGCAGTTTTACTGGGGCGGTGGCCTGCTAAAAGGTAACGGAGGCGCACAAAGGTTTTCTCAGACTGGACGGAAATTAGTTGTAGAGTGTAAAGATAGAAGAAAGCTTGACTGTGAGACTAATAAGTCGAGCAGAGACGAAAGTCGGTCTTAGTGATCCGAAGTTGCTGTGTGGAAAGGACTTCGCTTATCAGATAAAAGTT
>NC_025545
GCTTTACTGTAGCCTGAGATTGGGTTTGGGCTTCTTTTGCGCAGCCTAGGTGGGAGGCGTTGAGCACCTTTTTCCGGAAAGGTAGGAGCCATCAGTGAGAGACCACTCTGGAGAAGCTAGAATCCTAATGGTGCTCCTTTATCAGGACATTTGACAGTCTCAGGTGGGCAGTTTGACTGGGGCGGTCGCCTCCTAAAAGGTAACGGAGGCGTGCAAAGGTTCCCTCAGGCTGGACGGAAATCAGCCGCAGAGTGTAAAGGCAGAAGGGAGCTTGACTGCAAGACTTACAAGTCGAGCAGGGGCGAAAGCCGGCCTTAGTGATCCGACGGTACCAAGTGGAAGGGCCGTCGCTCAACGGATAAAAGTT
>HE610166
GCTTGACTGTAGTCTGGAATTGGGTTTGGGCTTTTCTTGCGCAGACTAGGTGGGAGGCAGTGATCATTTCTTTCTGGAGAAGTGTGAGCCATCAGTGAGAGACCACTCTTGAAGAGCTAGAATTCTAATGGCGGTCCTTATATCAGGACGCTTGACAGTTTCAGATGGGCAGTTTGACTGGGGCGGTCGCCTCATAAAAGGTAACTGAGGCGTACAAAGGTTCCTTCAGAATGGACGGAAATCATTCGGAGAGTATAAAGGTATAAGGGAGCTTGACTGAAAGACCTACAAGTCGAACAGGGGCGAAAGCCGGTCTTAGTGATCCGACGGTGCCGCGTGGAAGGGCCGTCGCTCAACGGATAAAAGTT
>NC_025313
GCTTTACTGTAACTTGAAATTGAAATTGGACTTTAGTCGCGCAGTATAGGTGGGAGGCGTTGATAATAATCTTGCGGGAATATTGGAGCCATCAGTGAGATACCACTCTTCTAATGTTAGATTTCTAACTTTGTATCATTATCTGGTCAAAGAACAGTTTCAGGCGGGCAGTTTGACTGGGGCGGTCGCCTCCCAAATGGTAACGGAGGCGTACAAAGGTTTCCTCTGAACGTGTAGAAATCGTATCTAGAGTGTAAAGGCATAAGGAAGCTTGACTGTGAGACCTACAAGTCGAGCAGGGACGAAAGTCGGTCTTAGTGATCTGACGGTACTGAGTGGAAAGGCCGTCACTCAACGGATAAAAGTT
>HQ421454
GCTTTACTGTAGCTTGGAATTGATTTCGGGTTTATTTTGCGCAGTATAGGTGGGAGGCTAAGAATTTGTGTTTGCGGATACAAGTGAGCCATAAGTGAGATACCACTCTGATTAARCTAGAAATCTAATCTTGAAGCCGTTAACCGGCCAAGAGACATTTTCAGGTGGGCAGTTTGACTGGGGCGGTCGCCTCCTAAAAGGTAACGGAGGCGTGCAAAGGTTTCCTCAGGCTGGTCGGAAATCAGCCGTAGAGTGTAAAGGCATAAGGAAGCTTGACTGCGAGACTTACAAGTCGAGCAGAGACGAAAGTCGGCCTTAGTGATCCGACAGTTCTGAGTGGAAAGGCTGTCGCTCAACGGATAAAAGTT
>NC_024811
CTTTACTGTAACCTGGAATTGCTCTCAAGCTTATTTCGCGCAGCTTAGGTGGGAGACGTTGAACCTTTTCTTCCGGGAAAGGGGGAGTCATCAGTGAGATACCACTCTTGGTAAGCTAGAGCGCTCATTTTTAACCGTTATCCGGTAAAAAGACAGTTTCAGGCGGGCAGTTTGACTGGGGCAGTCACCTCCCAAAAGGTAATGGAGGTGTACAAAGGTTCTCTCAGGCTGGACGGAAATCAGCCATAGAGTGTAAAAGCATAAGAGAGCTTGACTGCGAGACGGACATGTCAAGCAGAGACGAAAGTCGGTTTTAGTGATCCGACGGTGCTGAGTGGAAAGGCCGTCGCTCAACGGATAAAAGTTA
>HQ421539
GCTTTACTGTAGCCTGGAATTGAATTTGGGTTTATTGTGCGCAGAATAGGTGGGAGGCAAAGATAATAAATTTGTGGATTTATTAGAGCCATTAGTGAGATACCACTCTCAATAAACTAAGATTCTAACTTTGATGTCGTTAACCGGCCAAAGAACAGTTTCTGGTGGGCAGTTTGACTGGGGCGGTCGCCTCCTAAAAGGTAACGGAGGCGTGCAAAGGTTTCTTCAGATTGGTTGGAAATCAATCGTAGAGTATAAAGGCATAAAGAAGCTTGACTGCGAGACCTACAAGTCGAGCAGAGACGAAAGTCGGCCTTAGTGATCCGACAGTACTGAGTGGAAAGGCTGTCGCTCAACGGATAAAAGTT
>EF426587
GCTTTACTGTAACTTGAAATTGACTTTCGGTTTTATTTGCGCAGGATAGGTGGGAAACTATGAAATTTATTTTTCGGAATAAAGGGAGTTATCAGTGAGATACCACTCTAATAAAACTAAAATTCTAACTTTGTATTGTTAACCAATCAGAGAACAGTTTCAGGCGGGCAGTTTGACTGGGGCGGTCGCCTCCTAAAGAGTAACGGAGGCGTACAAAGGTTTTCTCAGGTCGGTCAGAAATCGATCGAAGAGTGTAAAGGCATAAGAAAGCTTGACTGTGAGACCTACAAGTCGAACAGAGACGAAAGTCGGTCTTAGTGATCTGGCGATATTGAGTGGAAAAGTCGTCACTCAACGGATAAAAGTT
>FJ719735
GCTTTACTGTAACTTGATATTGATTTTGGACTTTTTTTGCGCAGTATAGGTGGGAGGCTACGATGCTTTTTTTTGGGAAAGTTGAGCCAACAGTGAGATACCACTCTGAAAAAGTTAGAAATCTAATGACATTGCTTTAACAGAATGTTTGACATTGTCAGGCGGGCAGTTTTACTGGGGCGGTAGCCTCCTAAAAGGTAACGGAGGCGTACAAAGGTTTTCTCAGACTGGACGGAAATTTGTTGTAGAGTATAAAGGCAAAAGAAAGCTTAACTGTTAGACTTACAAGTCAAGCAGAGACGAAAGTCGGTCTTAGTGATCCGACGATACCGAATGTAAGGGTCGTCGCTTAACGGATAAAAGTT
>HM595079
GCTTTACTGTAGCTTGAAATTGTTTTCACGTCTTGCACGCGCAGAATAGGTGGGAGACTAAGAAGGAATCTCTTCGGGGGTTCTGGAGTCACACGTGAGATACCACTCTTGTAAGACTAGAATTCTAACCTCAGACCGTTATCCGGCTGAGGGACCATTTTAGGTGGGCAGTTTGACTGGGGCGGTCGCCTCCTAAAAAGTAACGGAGGCGTGCAAAGGTTTCCTCAGGTTGGTTGGAAATCAACCTTCGAGCGCAAAGGTATAAGGAAGCTTGATTGCGAGACCTACAAGTCGAGCAAAGACGAAAGTCGGCCTTAGTGATCCGACACTACCGAGTGGAAGGAGTGTCGCTCAACGGATAAAAGTT
>KM590750
GCTTTACTGTATCCTGAAATTGGATTTCGATTTTCTTTGCGCAGAATAGGTGGGAGACTATGAAACTATTCTTTTGGGAATAGTTGAGTCATTAGTGAGATACCACTCTGAGAAAATTAAAATTCTAACTTCATACCGTAAGCCGGTTGAAAGACAGTTTCAGGTGGGCAGTTTGACTGGGGCGGTCGCCTCCCAAAAGGTAACGGAGGCGTACAAAGGTTCCCTCAGATCGGTCAGAAATCGATCTTCGAGTGCAAAGGCAAAAGGGAGCTTAACTGTGAGACAAACAAGTCGAGCAGAGACGAAAGTCGGTCTTAGTGATCTGACGATGCTGTGTGGAAAGGTCGTCACTCAACGGATAAAAGTT
>KF907453
GCTTTACTGTATCTTGGAATTGGGTTTGGGCTTTGCTTGCGCAGGATAGGTGGGAGGCTTTGAAGATATTCTTGTGGGAATGTTGGAGCCAACGGTGAGATACCACTCTAGTAAGGCTAAAATTCTAACTTTGTACCGTTATCCGGTCAGAGAACAGTTTCAGGTGGGCAGTTTGACTGGGGCGGTCGCCTCCTAAAAGGTAACGGAGGCGCGCAAAGGTTCCCTCAGGCTGGTTGGACATCAGTCGTAGAGTGTAAAGGCATAAGGGAGCTTGACTGCGAGACCCACAAGTCGAGCAGAGACGAAAGTCGGCCTTAGTGATCCGACGGTTCCACGTGGAAGGGCCGTCGCTCAACGGATAAAAGTT
>KM817941
GCTTTACTGTAGCCTGATATTGGATTTCGATTTTCTTTGCGCAGAATAGGTGGGAGACAGAGAAGTTATTTTTTCGGAAATAATGGAGTCATTAGTGAGATACCACTCTGAGAAAATTAAAATTCTAACTTCATACCGTAATCCGGTTGAAAGACAGTATCTGGTGGGCAGTTTGACTGGGGCGGTCGACTCCCAAAAGGTAACGGAGTCGTACAAAGGTTTCCTCAGATCGGTCAGAAATCGATCGTAGAGTGCAAAGGCAAAAGGAAGCTTAACTGTGAGACAAACAAGTCGAGCAGAGACGAAAGTCGGTCTTAGTGATCTGACGATACTGTGTGGAAAGGTCGTCACTCAACGGATAAAAGTT
>HQ421646
GCTTTACTGTATCCTGGAATTGAATTTGGGTTTATTTTGCGCAGCATAGGTGGGAGGCTAAGATTGTTTATTTGCGGATATTCAGGAGCCAACAGTGAGATACCACTCTAATTAAACTAGAATTCTAACTTTGAAAGTCGTTACCCGGCCAAAGAACAGTTTCAGGTTGGCAGTTTGACTGGGGCGGTCGCCTCCTAAAAAGTAACGGAGGCGCGCAAAGGTTTCTTCAGGCTGGTTGGAAATCAGTCGTAGAGTGTAAAGGCATAAAGAAGCTTGACTGCAAGACCTACAAGTCGAGCAGAGACGAAAGTCGGCCTTAGTGATCCGACAGTTCTGAGTGGAAAGGCTGTCGCTCAACGGATAAAAGTT
>KF554427
GCTTGACTGTAGCCTGGAATTGGGTTCGGGCTCTTCTTGCGCAGCCTAGGTGGGAGGCGTTGAAGGCTTTCTTTTGGGGAAGCTGGAGCCATCAGTGAGAGACCACTCTGGAGGAGCTAGAATTCTAATGGCGTTCCTTGAAGCAGGACGCTTGACAGTTTCAGGTGGGCAGTTTGACTGGGGCGGTCACCTCCTAAAAGGTAACGGAGGTGTGCAAAGGTTCCCTCAGGCTGGACGGAAATCAGCCGTAGAGTGTAAAGGCAGAAGGGAGCTTGACTGCAAGACCTACAAGTCGAGCAGGGGCGAAAGCCGGCCTTAGTGATCCGACGGTTCCATGTGGAAGGGCCGTCGCTCAACGGATAAAAGTT
>KP403169
GCTTTACTGTAGCCTGGAATTGAATTTGGGTTTAGTTTGCGCAGTATAGGTGGGAGGCGAAGATTATATATTTGCGGATGTATATGAGCCGCTAGTGAGATACCACTCTAATTAAACTAGAATTCTAATATTGATTGCCATAAGCTGGCCAATAAACAGTTTCAGGTGGGCAGTTTGACTGGGGCGGTCGCCTCCTAAAAGGTAACGGAGGCGTGCAAAGGTTTCCTCAGGCTGGTCGGAAATCAGTCGTAGAGTGTAAAGGCATAAGGAAGCTTGACTGCGAGACCTACAAGTCGAGCAGAGACGAAAGTCGGCCTTAGTGATCCGACAGTGCTGAGTGGAAAGGCTGTCGCTCAACGGATAAAAGTTA
>KP403195
GCTTTACTGTAGCTTGGAATTGAATTTGGGTTTAATTTGTGCAGTATAGGTGGGAGGCAGAGAGTATATATTTGCGGATGTATAGGAGCCATTAGTGAGATACCACTCTGATTAAACTAGAATTCTAATATTGATTGCCATCAGCTGGCCAATAAACAGTTTGAGGTGGGCAGTTTGACTGGGGCGGTCGCCTCCTAAAAGGTAACGGAGGCGTGCAAAGGTTTCCTCAGGCTGGTCGGAAATCAGTCGTAGAGTATAAAGGCATAAGGAAGCTTGACTGCGAGACATACAAGTCGAGCAGAGACGAAAGTCGGCCTTAGTGATCCGACAGTACTGAGTGGAAAGGCTGTCGCTCAACGGATAAAAGTTA
>JQ907450
GCTTTACTGTAGCCTGGAATTGAATTTGGGTTTAATTTGCGCAGTATAGGTGGGAGGCAAAGAAGATATGTTTGTGGATGTATCTGAGCCACTAGTGAGATACCACTCTGATTAAACTAGAATTCTAATATTGATTGCCATAAGCTGGCCAATAGACAGTTTCAGGTGGGCAGTTTGACTGGGGCGGTCGCCTCCTAAAAGGTAACGGAGGCGTGCAAAGGTTTCCTCAGGCTGGTCGGAAATCAGTCGTAGAGTATAAAGGCATAAGGAAGCTTGACTGCGAGACCTACAAGTCGAGCAGAGACGAAAGTCGGCCTTAGTGATCCGACAGTACTGAGTGGAAAGGCTGTCGCTCAACGGATAAAAGTTA
>HQ421594
GCTTTACTGTAGCTTGGAATTGAATTTGAGTTTATTTTGCGCAGTATAGGTGGGAGGCTAAGATTATATATTTGTGGATATATAGGAGCCACAAGTGAGATACCACTCTAATTAAACTAGAATTCTAACTTTGATTGTCGTTATCCGGCCAAAGAACAGTTTCAGGTGGGCAGTTTGACTGGGGCGGTCGCCTCCTAAAAAGTAACGGAGGCGTGCAAAGGTTCCTTCAGGCTGGTTGGAAATCAGTCGAAGAGTATAAAGGCATAAAGGAGCTTGACTGCGAGACCTACAAGTCGAGCAGAGACGAAAGTCGGCCTTAGTGATCCGACAGTTCTGAGTGGAAAGGCTGTCGCTCAACGGATAAAAGTT
>NC_024084
GCTTTACTGTAGCTTGAAATTGAAATTGGACTTTATTCGCGCAGCATAGGTGGGAAGCTTTGACGATAATCTTGCGGGAATATCTGAGCTATCAGTGAGATACCACTCTTGTAATGTTAGATTTCTAACTTTGTACCATGATCTGGTCAAAGAACAGTTTCAGGTGGGCAGTTTGACTGGGGCGGTCGCCTCCCAAATGGTAACGGAGGCGTACAAAGGTTTCCTCAGGTCGGTCAGAAATCGATCGTAGAGTGTAAAGGCAGAAGGAAGCTTGACTGTGAGACCTACAAGTCGAACAGGGACGAAAGTCGGTCTTAGTGATCTGACGGTACTGAGTGGAAAGGCCGTCACTCAACGGATAAAAGTT
>JX877605
GCTTCACTGCAGGCTGGCATTGGGTTCGGGCTTTTCTTGCGCAGTCTAGGTGGGAGGCTTTGAAGGTTTCCTTCCGGGGAAGCTGGAGCCATCAGTGAGAGACCACTCTGGAAAGGCTAGAATCCTAATGGTGATCCTTGAATCAAGACACTTGACAGTTTCAGGTGGGCAGTTTATCTGGGGCGGATGCCTCATAAAGCGTAACTGAGGCGTGCAATGGTTCTCTCAGTCTGGACGGAAATCAGACATTGAGTGCAAAGGCAAAAGAGAGCTTGACTGTAAGACCAACAAGTCGAGCAGGGGCGAAAGCCGGCCTTAGTGATCCGACGGTGCCGAGTGGAAGGGCCGTCGCTCAACGGATAAAAGTTA
>NC_008408
GCTTGACTGTAATTTGTGATTGGATCTGGGCTTCTCTTGCGCAGTCTAAGTGGGAGGCATTGATGAATTCTTTTCGGGGAATTCTGAGCCGATATTGAGAGACCACTCTGGAAAAGTTAAGATTCTAAAGATATTCCTTGAATCAGGATATCTGACAGTCTCAGGTGGACAGTTTCACTGGGGCGGTGACCTCCTAAAGAGTAACGGAGGTGTACAAAGGTTCCTTCAAGCTGGACGGAAATCAGCTGAAGAGTGCAAAGGCAAAAGGGAGCTTGACTGCAAGACTTACAAGTCAAGCAGAGACGAAAGTCGGTCTTAGTGATCCGACGGTTCCGAGTGGAAGGGCCGTCGCTCAACGGATAAAAGTT
>L42985
GCTTGACTGTATCCTGGAATTGGGTTTGGGCTTTTCTTGCGCAGTCTAGGTGGGAGGCTAAGAAGATTTCCTTCTGGGGAAGTTGGAGCCATCAGTGAGAGACCACTCTGGAAGAGCTAGAATTCTAATGGTGTTCCTTGAATCAGGACACTTGACAGTTTCAGGTGGGCAGTTTATTTGGGGCGAATACCTCATAAAAGGTAACTGAGGTGTGCAAAGGTTCTCTCAGCCTGGACGGAAATCAGGCATTGAGTGCAAAGGCAAAAGAGAGCTTGACTGCAAGACCCACAAGTCGAGCAGGGGCGAAAGCCGGTCTTAGTGATCCGACGGTGCCGCGTGGAAGGGCCGTCGCTCAACGAATAAAAGTT
>KP403252
GCTTTACTGTAGCTTGGAATTGAATTTGGGTTTATTTTGTGCAGTATAGGTGGGAGGCTGAGAATATATACTTGCGGATATATAGGAGCCGTCAGTGAGATACCACTCTAATTAAACTAGAATTCTAACTTTGATAGCCATCAGCTGGCCAAAGAACAGTTTCAGGTGGGCAGTTTGACTGGGGCGGTCGCCTCCTAAAAAGTAACGGAGGCGTGCAAAGGTTTCCTCAGGCTGGTCGGAAATCAGTCGTAGAGTGTAAAGGTATAAGGAAGCTTGACTGCGAGACCTACAAGTCGAGCAGAGACGAAAGTCGGCCTTAGTGATCCGACAGTGCTGAGTGGAAAGGCTGTCGCTCAACGGATAAAAGTTA
>HQ421070
GCTTTACTGTAGCTTGGAATTGAATTTGGGTATATTTTGTGCAGTATAGGTGGGAGGCAAAGATCATATATTTGCGGATATATAGGAGCCAACAGTGAGATACCACTCTAAATATGCTAGGATTCTAACTTTGAAAGCCGTTAGCCGGCCAAAGAACAGTTTCAGGTGGGCAGTTTGACTGGGGCGGTCGCCTCCTAAAAAGTAACGGAGGCGTACAAAGGTTTCTTCAGACTGGTCGGAAATCAGTCTTAGAGTATAAAGGCATAAAGAAGCTTGACTGCAAGACTTACAAGTCGAGCAGAGACGAAAGTCGGTCTTAGTGATCCGACAGTTCTGAGTGGAAAGGCTGTCGCTCAACGGATAAAAGTT
>X76084
GCTTGACTGTAGCTTGTAATTGTGTCTCGCGCTTTTTTTGCGCAGACTAGGTGGAGGCTAATGAAGAAGTATTTTTGGATATTTTCCAGCCATCAGTGAGAGTCCACTCTGAAGAACGCTTAGAATTCTAATGGCGTTCCTTGAAGCAGGACGCTTGACAGTTTCAGGTGGGCAGTTTGACTGGGGCGGTCACCTCCTAAAAGGTAACGGAGGTGTGCAAAGGTTCCCTCAGGCTGGACGGAAATCAGCCGTAGAGTGTAAAGGCAGAAGGGAGCTTGATCGCAAGACCTACAAGTCGAGCAGGGGCGAAACGGGCCTTAGTGATCCGACGGTTCCGTGTGGAGAACCGTCGTAAACGGATAAAAGTT
>EF426642
GCTTTACTGTAACTTGGAATTGGATTTGGGCTTTTCTTGCGCAGTATAGGTGGGAGGCAGTGAAAATAAGTTTGAGGACTTATTTGAGCCAACAATGAGATACCACTCTGGGAAAGCTAAAATTCTAACTTTGAGCCGTTAGCCGGACGAAGAACAGTTTCAGGTGGGCAGTTTGACTGGGGCGGTCGCCTCCCAAAAAGTAACGGAGGCGTGCAAAGGTTCCCTCAGGCTGGTCGGAAATCAGTCGTAGAGTGTAAAGGCATAAGGGAGCTTGACTGCAAGACTTACAAGTCAAGCAGAGACGAAAGTCGGCCTTAGTGATCCGACAGTGCCGAGTGGAAGGGCTGTCGCTCAACGGATAAAAGTT
>HE610155
GCTTGACTGTAGCTTGGAATTGGGTTTGGGCTCTTTTTGCGCAGTCTAGGTGGGAGGCGTTGATAATAGGTTTTCGGACCTATTGGAGCCATCAGTGAGAGACCACTCTGAAAGAGCTAAAATCCTAATAGGACTCCTTGAATCAGGATCCTTGACAGTTTCAGGCGGACAGTTTGTCTGGGGCGGATGCCTCCTAAAAGGTAACGGAGGCGTGCAAAGGTTCCCTCAGGCTGGACGGAAATCAGCTGTAGAGTGTAAAGGTAGAAGGGAGCTTGACTGCAAGACCAACAAGTCGAGCAGGGGCGAAAGCCGGCCTTAGTGATCCGACGGTACCGAGTGGAAGGGCCGTCGCTCAACGGATAAAAGTT
>KF805719
GCTTGACTGTAGCTTGGAATTGGGTTCGGGCTCTTCTTGCGCAGCCTAGGTGGGAGGCGTTGAAGGTTTTCTTTCGGGGAAACTGGAGCCAACAGTGAGAGACCACTCTGGAGGAGCTAGAATTCTAATGGCGTTCCTTGAAGCAGGACGCTTGACAGTTTCAGGTGGGCAGTTTGACTGGGGCGGTCACCTCCTAAAAGGTAACGGAGGTGTGCAAAGGTTCCCTCAGGCTGGACGGAAATCAGCCGGAGAGTGTAAAGGCAGAAGGGAGCTTGACTGCAAGACCTACAAGTCGAGCAGGGGCGAAAGCCGGCCTTAGTGATCCGACGGTTCCATGTGGAAGGGCCGTCGCTCCAACGGATAAAAGTTAC
>GQ892829
CTTGACTGTATCTTGAAATTGAATTTGAGTTTTTTTTGCGCAGCCTAGGTGGGAGGCTATGAAAAAGTTTTTTCGGAAATTTTGGAGCCAACAGTGAGAGACCACTCTTTAAAAACTAAAATTCTAATAGTGTTTTCTTGAAGCAGAACACTTGACAGTTTTAGGTGGACAGTTTTTTTGGGGCGAAAACCTCCTAAAAAGTAACGGAGGTGTACAAAGGTTCCCTCAAACTGGACGGAAATCAGTTGAAGAGTACAAAGGCAAAAGGGAGCTTAACTGCAAGACTGACACGTCGAGCAGAGGCGAAAGCCGGTCTTAGTGATCCGACGGTTCCGTGTGGAAGGGCCGTCGCTCAACGGATAAAAGTTA
>HQ420932
GCTTTACTGTAGCCTGGAATTGGGTTTGGGCTTATTTTGCGCAGTATAGGTGGGAGGCTAAGATATTATACTTGCGGGTATAAAGAAGCCAAAAGTGAGATACCACTCTGAATAAGCTAGAATTCTAACCTTGAAAGCCGTTATCCGGCCAAGGAACAGTTTCAGGTGGGCAGTTTGACTGGGGCGGTCGCCTCCTAAAAGGTAACGGAGGCGTGCAAAGGTTCCTTCAGGCTGGTCGGAAATCAGTCGTAGAGTGTAAAGGCAAAAAGGAGCTTGACTGCAAGACTTACAAGTCGAGCAGAGACGAAAGTCGGCCTTAGTGATCCGACAGTGCTGAGTGGAAAGGCTGTCGCTCAACGGATAAAAGTT
>EF426627
GCTTTACTGTAGCTTGGGATTGAATTTGAGTTTATTTTGCGCAGAATATGTGGGAGGCTAAGAAAGTATACTTCCGGGTTTACTAGAGCCGCTAGTGAGATACCACTCTAAATATACTAGAATTCTAACCTTGATAGTCGTTAACCGGCCAAGGAACAGTTCCAAGTAGGCAGTTTGACTGGGGCGGTCGCCTCCTAAAAGGTAACGGAGGCGTACAAAGGTTTCCTCAGACTGGTCGGAAATCAGTTTTTGAGTATAAAGGCATAAGGAAGCTTGACTGCAAGACTTACAAGTCGAGCAGAGACGAAAGTCGGTCTTAGTGATCCGACAGTGCTGAGTGGAAAGGCTGTCGCTCAACGGATAAAAGTT
>NZ_CP003181
CCTTTACTGCAGCTTTGCAGTGGCACCAGGAAAATGCTGTGTAGGATAGGTGGGAGGCTTTGAAGCATGGGCGCTAGCTTGTGTGGAGCCAACCTTGAAATACCACCCTGCGTTTTTCTGGTGTCTAACCGAGACCGGTAAGCCCGGTCCGGGACCCTGCATGGCGGGCAGTTTGACTGGGGCGGTCGCCTCCCAAATGGTAACGGAGGCGCGCGATGGTGGGCTCAAGCCGGTCGGACATCGGCTGTTGAGTGCAATGGCATAAGCCCGCCTGACTGCGAGAGCGACAGTTCGAGCAGAGACGAAAGTCGGCCATAGTGATCCGGTGGTCCCGCGTGGAAGGGCCATCGCTCAACGGATAAAAGGT
>HQ421614
GCTTTACTGTAACTTGGAATTGGATTTGGGCTTTTCTTGCGCAGCATAGGTGGGAGGCATTGATACTAGGTTTGCGGATCTAGCGGAGCCATCAATGAGATACCACTCTGGAAAAGCTAAAATTCTAACTTTGAGCCGTTATCCGGCCAAAGAACAGTTTCAGGTGGGCAGTTTGACTGGGGCGGTCGCCTCCCAAAAAGTAACGGAGGCGTGCAAAGGTTCCCTCAGACTGGTCGGAAATCAGTCGTAGAGTGTAAAGGCATAAGGGAGCTTGACTGCAAGACCTACAAGTCGAGCAGAGACGAAAGTCGGCCTTAGTGATCCGACAGTGCCGAGTGGAAGGGCTGTCGCTCAACGGATAAAAGTT
>HE610162
GCTTGACTGTAGCTTGTAATTGAATTTGGGTTTTTTTTGCGCAGACTAGGTGGGAGGCATTGATTCTGTTTTTCAGGAAATAGAGGAGCCGCTTTTGAGAGACCACCCTTAAAACGCTAGAATTCTAATAATGATCCTTGAATCAGGACATTTGACAGTTGCAGGTGGGCAGTTTGACTGGGGCGGTCGCCTCCTAAAAAGTAACGGAGGCGTGCAAAGGTTCCCTCAAACTGGACGGAAATCAGTTTAAGAGTGTAAAGGTAGAAGGGAGCTTGACTGCAAGACCTACAAGTCGAGCAGGGGCGAAAGCCGGCCTTAGTGATCCGACGGTACCGTGTGGAAGGGCCGTCGCTCAACGGATAAAAGTT
>NC_008114
GCTTGAAGGTAGCTTGGAATTGGGTTTGGGCTTTTTTTGCGCAGTCTAGGTGGGAGGCGTTGAAAGTAGGGTTTCGGCCCTATTCGAGCCATCAGTGAGAGACCACTCTGAAAAAGCTAGAATCCTAATAGTACTCCTTGAAGCAGGATACTTGACAGTTTCAGGCGGACCTTTTTTCTGGGGCGGATGCCTGCTAAAATGTAACGGAGGTGTGCAAAGGTTCCCTCAGGCTGGACGGAAATCAGCTGTAGAGTGTAAAGGTAGAAGGGAGCTTGACTGCAAGACCTACAAGTCGAGCAGGGGCGAAAGCCGGCCTTAGTGATCCGACGGTACCGAGTGGAAGGGCCGTCGCTCAACGGATAAAAGTT
>KM817939
GCTTTACTGTATCCTGAAATTGGATTTCGATTTTATTTGCGCAGAATAGGTGGGAGACGGTGAAATCCTTTTTTTGGGAAGGATGGAGTCATTAGTGAGATACCACTCTGATAAAATTAAAATTCTAACTTCATACCGTAAGCCGGTTGAAAAACAGTTTCAGGTGGGCAGTTTGACTGGGGCGGTCGCCTCCCAAAAGGTAACGGAGGCGTACAAAGGTTTCCTCAGATCGGTCAGAAATCGATCTTTGAGTGCAAAGGCAAAAGGAAGCTTAACTGTGAGACAAACAAGTCGAGCAGAGACGAAAGTCGGTCTTAGTGATCTGACGATGCTGTGTGGAAAGGTCGTCACTCAACGGATAAAAGTT
>FN563085
GCTTGACTGTAGCCTGGCATTGGGTTTGAGCTCTTCTTGCGCAGCTTAGGTGGCAGGCGAAGACCAGGCGCTTCCGGGCGTCTGCGAGCCATCAGTGAGATACCACTCTGGAAGAGCTAGAATTCTAAGGGTGACCCTTTAGCAGGGCACCCAACAGTGTCAGGTGGGCAGTTTGACTGGGGCGGTCGCCTCCTAAAAGGTAACGGAGGTGTGCAAAGGTTCCCTCAGGCTGGACGGAAATCAGCTTGAGAGTGTAAAGGCAGAAGGGAGCTTGACTGCGAGACCTACAAGTCCAGCAGGGACGAAAGTCGGCCTTAGTGATCCGACGGTGCCGTGTGGAAGGGCCGTCGCTCAACGGATAAAAGTT
>HQ421665
GCTTTACTGTATCTTGGAATTGAATTTGGGTTTATTTTGCGCAGTATAGGTGGGAGGCTAAGATTGTTTATTTGCGGATAGACAGGAGCTGCCAGTGAGATACCACTCTAATTAAACTAGAATTCTAACTTTGATTGCCGTTATCCGGCCAAAGAACAGTTTCAGGTGGGCAGTTTGACTGGGGCGGTCGCCTCCTAAAAGGTAACGGAGGCGTGCAAAGGTTCCCTCAGGCTGGTTGGAAATCAGTCGTAGAGTGTAAAGGCATAAGGGAGCTTGACTGCAAGACCTACAAGTCGAGCAGAGACGAAAGTCGGCCTTAGTGATCCGACAGTGCTGAGTGGAAAGGCTGTCGCTCAACGGATAAAAGTT
>NC_025528
GCTTGACTGTAGCCTGGAATTGGGTTCGGGCTCTTCTTGCGCAGCCTAGGTGGGAGGCGTTGACAATTCCCTTCCGGGGGGATTTGAGCCATCAGTGAGAGACCACTCTGGAAGAGCTAGAATTCTAATAGCGATCCTTGAATCAGGACGCTTGACAGTTTCAGGTGGGCAGTTTGACTGGGGCGGTCGCCTCCTAAAAAGTAACGGAGGCGTGCAAAGGTTCCCTCAGGCTGGACGGAAATCAGCCGTAGAGTGTAAAGGCAGAAGGGAGCTTGACTGCAAGACCTACAAGTCGAGCAGGGGCGAAAGCCGGCCTTAGTGATCCGACGGTACCGAGTGGAAGGGCCGTCGCTCAACGGATAAAAGTT
>NC_024928
GCTTTACTGTAACTTGAAATTGAAACTGGACTTTATTTGCGCAGTATAGGTGGGAGGCGTTGAGAATATTCTTGCGGGAGTATTGGAGCCATCAGTGAGATACCACTCTTGTAATGTTAGGTTTCTAACTTTGTATCATTATCTGGTCAAAGAACAGTTTCAGGCGGGCAGTTTGACTGGGGCGGTCGCCTCCTAAACGGTAACGGAGGCGCACAAAGGTTTCCTCTGAACGGGTAGAAATCGTATCTAGAGTGTAAAGGCAAAAGGAAGCTTGACTGTGAGACCTACAAGTCGAGCAGGGACGAAAGTCGGTCTTAGTGATCTGACGGTGCTGAGTGGAAAGGCCGTCACTCAACGGATAAAAGTT
>HQ421147
GCTTTACTGTAGCTTGAAATTGAATTTGGGTTTATTTTGCGCAGTATAGGTGGGAGGCTATGATCTCATATTTGCGGATATGCAGGAAGCCAACAGTGAGATACCACTCTAATTAAACTAGAATTCTAATCTTAATGCCGTTATCCGGCTAAGAAACAGTTTCAGGTGGGCAGTTTGACTGGGGCGGTCGCCTCCTAAAAGGTAACGGAGGCGTGCAAAGGTTCTTTCAGGCTGGTTGGAAATCAGTCGTAGAGTATAAAGGCATAAAAGAGCTTGACTGCGAGACTTACAAGTCAAGCAGAGACGAAAGTCGGCCTTAGTGATCCGACAGTACTGAGTGGAAAGGCTGTCGCTCAACGGATAAAAGTT
>FJ719714
GCTTTACTGTAACTTGAAATTGGTTTTGGGCTTTTCTTGCGCAGAATAGGTGGGAGGCGTTGATTCTCTTTTTCGGAAGATGATGAGCCATAAGTGAGATACCACTCTGGAAAAGTTAGAAATCTAATTGCATTTCTTTTATCAAGATGCTTGACAGTTTCAGGCGGGCAGTTTTACTGGGGCGGTAGCCTCCTAAAAGGTAACGGAGGCGTACAAAGGTTTTCTCAATCTGGACGGAAATTAGTTGCAGAGTGTAAAGGCATAAGAAAGCTTAACTGTTAGACTTACAAGTCGATCAGGGACGAAAGTCGGTCTTAGTGATCCGACGGTTCTGTGTGGAAAGGCCGTCGCTCAACGGATAAAAGTT
>EF426576
GCTTGACTGTAGCTTGTAATTGAATTCGGGCTTTTTTTGCGCAGACTAGGTGGGAGGCGATGATAATTTTCTTCCGGGAAAATTTTAGCCATCCGTGAGAGACCACTCTGAGAAAGCTAGAATCCTAATGATGCTCCTTGAATCAGGACATTTGACAGTTGCAGGTGGGCAGTTTTACTGGGGCGGTAGCCTCCTAAAAAGTAACGGAGGCGTGCAAAGGTTCCCTCAGGCTGGACGGAAATCAGCTTAAGAGTGTAAAGGTAGAAGGGAGCTTGACTGCAAGACAAACAAGTCGAGCAGGGGCGAAAGCCGGCCTTAGTGATCCGACGGTACCGCGTGGAAGGGCCGTCGCTCAACGGATAAAAGTT
>KM590763
GCTTTACTGTATCCTGAAATTGGATTTCGATTTTTTTTGCGCAGAATAGGTGGGAGACGTTGAGCCCATTCTTTCGGGAATGGAGGAGTCATTAGTGAGATACCACTCTGAAAAAATTAAAATTCTAACTTCATACCGTAATCCGGTTGAAAGACAGTTTCAGGTGGGCAGTTTGACTGGGGCGGTCGCCTCCCAAAAGGTAACGGAGGCGTACAAAGGTTCCCTCAGATCGGTCAGAAATCGATCTTCGAGTGTAAAGGCAAAAGGGAGCTTAACTGTGAGACAAACAAGTCGAGCAGAGACGAAAGTCGGTCTTAGTGATCTGACGATGCTGTGTGGAAAGGTCGTCACTCAACGGATAAAAGTT
>NC_025549
GCTTGACTGTAGCTTGAAATTGGGTTCGGGCTTTTCTTGCGCAGACTAGGTGGGAGGCGTTGAAGGGAGACTTTTGGGTTTCCTGGAGCCAACAGTGAGAGACCACTCTGGAAGAGCTAGAATTCTAATGGCGTTCCTTGAAGCAGGACGCTTGACAGTTTCAGGTGGGCAGTTTGACTGGGGCGGTCACCTCCTAAAAGGTAACGGAGGTGTGCAAAGGTTCCCTCAGGCTGGACGGAAATCAGCCGGAGAGTGTAAAGGCAGAAGGGAGCTTGACTGCAAGACCTACAAGTCGAGCAGGGGCGAAAGCCGGCCTTAGTGATCCGACGGTTCCGTGTGGAAGGGCCGTCGCTAAACGGATAAAAGTT
>KM817983
GCTTTACTGTATCCTGAAATTGAATTTCGATTTTATTTGCGCAGAATAGGTGGGAGACGTTGATATTATTCTCGTGGGAATAGTGAAGTCATCAGTGAGATACCACTCTGGTAAAATTAAAATTCTAACTTCATGCCGTAAGCCGGTTGAAAGACAGTTTCAGGTGGGCAGTTTGACTGGGGCGGTCGCCTCCCAAAAGGTAACGGAGGCGTACAAAGGTTTCCTCAGATCGGTCAGAAATCGATCTTTGAGTGCAAAGGCAAAAGGAAGCTTAACTGTGAGACAAACAAGTCGAGCAGAGACGAAAGTCGGTCTTAGTGATCTGACGATGCTGTGTGGAAAGGTCGTCACTCAACGGATAAAAGTT
>FJ719741
GCTTTACTGTAACTTGAAATTGGTTTTGGACTTTCTTTGCGCAGCATAGGTGGGAGGCTATGAACTTCTTTTTCGGAAGATAGGGAGCCACAATATGAGATACCACTCTGAGAAAGTTAGGAATCTAATGGCATTGTTTTATCAAGATGTTTGACAGTTTCAGGCGGGCAGTTTTACTGGGGCGGTAGCCTCCTAAAAGGTAACGGAGGCGTACAAAGGTTTTCTCAGTCTGGACGGAAATTAGTTGAAGAGTGTAAAGACATAAGAAAGCTTGACTGTGAGACCTACAAGTCGAACAGAGACTAAAGTCGGTCTTAGTGATCCGACGGTGCTGTGTGGAAAGGCCGTCGCTTAACGGATAAAAGTT
>HQ421088
GCTTTACTGTAGCTTGGAATTGACTTCGGGTTTATTTTGCGCAGTATAGGTGGGAGGCTAAGAATTTATGTTTGCGGATGTAAATGAGCCAAAAGTGAGATACCACTCTGATTAAACTAGAATTCTAATCTTGATGCCGTTATCCGGCCAAGAGACATTTTCAGGTAGGCAGTTTGACTGGGGCGGTCGCCTCCTAAAAGGTAACGGAGGCGTGCAAAGGTTTCCTCAGACTGGTCGGAAATCAGTCGTAGAGTATAAAGGTATAAGGAAGCTTGACTGTGAGACTTACAAGTCAAACAGAGACGAAAGTCGGCCTTAGTGATCCGACAGTTCTGAGTGGAAAGGCTGTCGCTCAACGGATAAAAGTT
>FN563093
GTTTTACTGTAACTTGAGATTGGATCTGGACTTTCGCTGCGCAGCTTAGGTGGGAGGCGATGAGTGCCCTCTTCCGGGAAGGCAGGAGCCATCAGTGAGATACCACTCTCCGAATGTTAGGATTCTCAAGGTAACCTCAAGCAAGGTACCTGACAGTCTCAGGCGGGCAGTTTTTCTGGGGCGGAAGCCTCCTAAAAGGTAACGGAGGCGTACAAAGGTTCTCTCAAGTTGGTCGGAAATCAGCTGTAGAGTATAAAGGCAGAAGAGAGCTTAACTGTAAGACCTACAAGTCGAACAGGGACGAAAGTCGGTCTTAGTGACCCGACGATGCTGTGTGGAAAGGTCGTCGATTAACGGATAAAAACTA
>HQ421622
GCTTTACTGTAGCTTGGGATTGAATTTGGGTTTAGTTTGCGCAGCATAGGTGGGAGGCTAAGATTATATGTTTGCGGATATATAGGAGCCATCAGTGAGATACCACTCTAACTACACTAGAATTCTAACCTTGATAGTCGTTAACCGGCCAAGGAACAGTCTCAGGTGGGCAGTTTGACTGGGGCGGTCGCCTCCTAAAAAGTAACGGAGGCGTGCAAAGGTTCTCTCAGGCTGGTCGGAAATCAGTCGCAGAGCATAAAGGCATAAGAGAGCTTGACTGCAAGACTTACAAGTCGAGCAGAGACGAAAGTCGGCCTTAGTGATCCGACAGTACTGAGTGGAAAGGCTGTCGCTCAACGGATAAAAGTTAC
>JX877639
GCTTCACTGCAGGCTGGCATTGGGTTCGGGCTTTTCTTGCGCAGTCTAGGTGGGAGGCTTTGAAGGTTTCCTTCCGGGGAAGCTGGAGCCATCAGTGAGAGACCACTCTGGAAAGGCTAGAATCCTAATGGTGATCCTTGAATCAGGACACTTGACATTGTCAGCTAGACAGTTTTTCTGGGGCGGAAGGCTCCTAAAAGGTAACGGAGCTGTGCAAAGGTTCCCTCAGTCTGGACGGAAATCAGACAGCGAGTGCAAAGGCAAAAGAGAGCTTGACTGTAAGACCAACAAGTCGAGCAGGGGCGAAAGCCGGCCTTAGTGATCCGACGGTACCGAGTGGAAGGGCCGTCGCTCAACGGATAAAAGTTA
>HQ421542
GCTTTACTGTAGCTTGAAATTGAGTTTGAGTCTATTTTGCGCAGTATAGGTGGGAGGCTAAGAATATGTACTTGCGGGTATGTAAGAGCCATCAGTGAGATACCACTCTGATTAGACTAGAATTCTAACTTTGATAGCCGTCAACCGGCCAAAGAACAGTTTCAGGTGGGCAGTTTGACTGGGGCGGTCGCCTCCTAAAAAGTAACGGAGGCGCGCAAAGGTTTCCTCAGGCTGGTCAGAAATCAGTCGTAGAGTGTAAAGGTATAAGGAAGCTTGACTGCGAGACCTACAAGTCGAGCAGAGACGAAAGTCGGCCTTAGTGATCCGACAGTGCTGAGTAGAAAGGCTGTCGCTCAACGGATAAAAGTT
>NC_021637
GCTTTACTGTAGCTTGATATTGGCTCCGGGCTTTGTTTGCGCAGGATAGGTGGGAGGCGTTGAAAGTTTTCTTGCGGGAAGATTTGAGCCGTTGGTGAGATACCACTCTAACAATGCAATTCAGCTAACCCTATGTCGTTATCCGGCTAGGGGACAGTTTCAGGTGGTCAGTTTGACTGGGGCGGTCGCCTCCTAAAAGGTAACGGAGGCGTGCAAAGGTTCCCTCAGGCTGGTTGGAAATCAGTCGTAGAGTGTAAAGGCATAAGGGAGCTTGATTGTGAGACATACAAGTCGAACAAAGACGAAAGTCGGCCTTAGTGATCCGGCGGTACCGAGTGGAAGGGCCGTCGCTCAACGGATAAAAGTT
>AJ316582
GCTTCACTGTTCCCTGGGATTGGCTTTGGGCCTTTCCTGCGCAGCTTAGGTGGAAGGCGAAGAAGGCCTCCTTCCGGGGGGGCCCGAGCCATCAGTGAGATACCACTCTGGAAGGGCTAGAATTCTAACCTTGTGTCAGGACCTACGGTGCCAAGGGACAGTCTCAGGTAGACAGTTTCTATGGGGCGTAGGCCTCCCAAAAGGTAACGGAGGCGAGCAAAGGTTTCCTCGGGCCGGACGGAGATTGGCCCTCGAGTGCAAAGGCAGGAAGGGAGCTTGACTGCAAGACCCACCCGTCGAGCAGGGACGAAAGTCGGCCTTAGTGATCCGACGGTGCCGAGTGGAAGGGCCGTCGCTCAACGGATAAAAGTT
>KF907424
GCTTTACTGTATCTTGGAATTGGGTTTGGGCCTTGCTTGCGCAGGATAGGTGGGAGGCTATGAAAACATTCTCGTGGGAATGTTAGAGCCAACGGTGAGATACCACTCTAGTAAGGCTAAAATTCTAACTTTGAACCGTTATCCGGTCAGAGAACAGTTTCAGGTGGGCAGTTTGACTGGGGCGGTCGCCTCCTAAAAGGTAACGGAGGCGCGCAAAGGTTCCCTCAGGCTGGTTGGACATCAGTCGTAGAGTGTAAAGGCATAAGGGAGCTTGACTGCGAGACCTACAAGTCGAGCAGAGACGAAAGTCGGCCTTAGTGATCCGACGGTTCCGAGTGGAAGGGCCGTCGCTCAACGGATAAAAGTT
>FN563088
GCTTTACTGTAATTTGAAATTGTAGTTGGGCTTTTCTTGCGCAGCTTAGGTGGAAGGCGTTGATCTTTATTTTCCGGAATAAAGGGAGCCGTCAGTGAGATACCACCCTTGAAAAGTTGAACTACTAATCTTTTGCCGTTAGCCGGCTAAGAAACAGTTTTTGATGGACAGTTTGACTGGGGCGGTCGCCTCCCAAAAGGTAACGGAGGCGTGCAAAGGTTCTCTCAGACTAGATGGAAATTAGTCGTTGAGTGTAAAGGCAAAAGAGAGCTTGACTGAGAGACCTACAAGTCGATCAGGGACGAAAGTCGGCCTTAGTGATCCGGCGGTTTTTTATGGATAAGCCGCCGCTCAACGGATAAAAGCT
>JN603992
GCTTTACTGTAACTTGAGACTGGTTTTGGGCTTTTCTTGCGCAGCATAGGTGGGAGGCTATGATTCTCTTTTTCGGAAGTTGAGGAGCCGCAATGTGAGATACCACTCTAGAAAAGTTAAAAATCTAATGACATTTTTTTAGCAAGATGTTTGACACTTTCAGGCGGGCAGTTTTACTGGGGCGGTAGCCTCCTAAAAAGTAACGGAGGCGTACAAAGGTTTTCTCAGGCTGGACGGAAATTAGTTGTAGAGTGTAAAGATATAAGAAAGCTTGACTGTGAGACCTACAAGTCGAACAGAGACTAAAGTCGGTCTTAGTGATCCGACGGTGCTGTATGGAAAGGCCGTCGCTCAACGGATAAAAGTT
>HQ421657
GCTTTACTGTAGCCTGGAATTGAATTTGGGTTTATTTTGCGCAGCATAGGTGGGAGGCAAAGATTTTATACTTGCGGGTATTTAGGAGCCATCAGTGAGATACCACTCTAATTAAACTAGAATTCTAATCTTGATGCCGTGAACCGGCCAAGAAACAGTTTCAGGTGGGCAGTTTGACTGGGGCGGTCGCCTCCTAAAAAGTAACGGAGGCGTACAAAGGTTTCTTCAGACTGGTCGGAAATCAGTCGTAGAGTATAAAGGCATAAAGAAGCTTGACTGCGAGACCTACAAGTCGAGCAGAGACGAAAGTCGGTCTTAGTGATCCGACAGTGCTGAGTGGAAAGGCTGTCGCTCAACGGATAAAAGTT
>HQ421629
GCTTTACTGTAGCTTGAAATTGAATTTGGGTCTAATTTGCGCAGCATAGGTGGGAGGCTAAGAATATATATTTGCGGATATATATGAGCTATCAGTGAAATACCACTCTTATTAAACCAGAATTCTAACTTTGATAGTCGTTATCCGGCCAAGGAACAGTTTCAGGTGGGCAGTTTGACTGGGGCGGTCGCCTCCTAAAAAGTAACGGAGGCGTGCAAAGGTTCCTTCAGGCTGGTTGGAAATCAGTCGTAGAGTATAAAGGCATAAGGGAGCTTGACTGCGAGACTTACAAGTCGAGCAGAGACGAAAGTCGGCCTTAGTGATCCGACAGTACTGAGTGGAAAGGCTGTCGCTCAACGGATAAAAGTT
>NC_021109
GCTTGACTGTATCTTGGAATTGGGTTTGGGCTTTTCTTGCGCAGCCTAGGTGGGAGGCTATGAAGATTACCTTCCGGGGTAATTAGAGCCGTCATTGAGAGACCACTCTGGGAGAGCTAGAATCCTAATGGGGTTCCTTGAATCAGGACCCTTGACAGTTTCAGGTGGGCAGTTTATTTGGGGCGAATGCCTCCTAAAAGGTAACGGAGGCGTGCAAAGGTTCCCTCAGTCTGGACGGAAATCAGACATTGAGTGTAAAGGCAAAAGGGAGCTTGACTGCAAGACCTACAAGTCGAGCAGGGGCGAAAGCCGGCCTTAGTGATCCGACGGTGCCGTGTGGAAGGGCCGTCGCTCAACGGATAAAAGTT
>HQ421532
GCTTTACTGTAACCTGGTATTGAATTTGGGTTTATTTTGCGCAGTATAGGTGGGAGGCTGAGATATTATACTTGTGGGTATACTGGAGCCAACAGTGAGATACCACTCTAAATAAACTAGAATTCTAACCTTGAATATCGTTAACCGATCAAGGAACAGTTTCAGGTGGGCAGTTTGACTGGGGCGGTCGCCTCCTAAAAGGTAACGGAGGCGTACAAAGGTTTCCTCAGACTGGTCGGAAATCAGTCGTAGAGTATAAAGGTATAAGGAAGCTTGACTGTGAGACTTACAAGTCGAGCAGAGACGAAAGTCGGTCTTAGTGATCCGACAGTACTGAGTGGAAGGGCTGTCGCTCAACGGATAAAAGTT
>HQ420965
GCTTTACTGCATCTTGGAATTGAGTTTGAGTTTGTTTTGCGCAGTATAGGTGGGAAGCTAAGAAAGTACGTTTGCGGATGTGCAAGAGCTGTCAATGAGATACCACTCTTGATAAACTAAAACTCTAATTTTGATTGCCATAAACTGGCCAAAAAACAGTTCCAGGTGGGCAGTTTGACTGGGGCGGTCGCCTCCTAAAAGGTAACGGAGGCGCACAAAGGTTTCCTCAGACTGGCCGGAAATCAGTCGTAGAGTGTAAAGGCATAAGGAAGCTTGACTGCAAGACCTACAAGTCGAGCAGAGACGAAAGTCGGTCTTAGTGATCCGGCAGTACCAAGTGGAAGGGCTGTCGCTCAACGGATAAAAGTT
>NC_000925
GCTTTACTGTAGCTTGGAATTGGGTTTGGGCTTTTCTTGCGCAGGATAGGTGGGAGGCTAAGATAATAATCTTGCGGGATTATTGGAGCCAATGGTGAGATACCACTCTAGAAAAGCTAGAATTCTAACCTTGAAAGCCGTTATCCGGCCAAGGAACAGTTCCAGGTAGGCAGTTTGACTGGGGCGGTCGCCTCCTAAAAAGTAACGGAGGCGTGCAAAGGTTCTCTCAGGCTGGTCGGAAATCAGTCGTAGAGTGTAAAGGCATAAGAGAGCTTGACTGTGAGACCTACAAGTCGAACAGAGACGAAAGTCGGCCTTAGTGATCCGGCGGTACCGAGTGGAAGGGCCGTCGCTCAACGGATAAAAGTT
>HE610158
GCTTCACTCCATACTGTAATTGGGTTCGGGCTTTTCTTGCGCAGTCTAGGTGGGAGGCGTTGAAGATTTTCTTCTGGGAAAATTGGAGCCATCAGTGAGAGACCACTCTGGAAGAGCTAGAATCCTAATGGTATTCCTTGAATCAGGATACTTGACAGTTTCAGTAGGGGAGTTTGTTTGGGGCGAACGCCTCATAAAAGGTAACTGAGGCGTGCAAAGGTTCTCTCAGTCTGGACGGAAATCAGATGTTGAGTGTAAATGCAAAAGAGAGCTTGACTGCAAGACCTACAAGTCGAGCAGGTGCGAAAGCAGGCGTTAGTGATCCGACGATGCAGTGTGGAATGGTCGTCGCTCAACGGATAAAAGTTA
>FJ719725
GCTTTACTGTAGTTTGAAATTGAGTTTGGATTTTCCTTGCGCAGAATAGGTGGGAGGCTATGAAGGGTTTTTTTCGGAAGATCTTGAGCCAGAAGGTGAGATACCACTCTTGGGAAATTAAAACTCTAATTGCATTTCTTTATTTGAATGTTTGACAGTTTTAGATGGGCAGTTTTACTGGGGCGGTAGCCTCCTAAAAAGTAACGGAGGCGTACAAAGGTTTCCTCAAACTGGACGGAAATTAGTTTTAGAGTGTAAAGACATAAGGAAGCTTAACTGTTAGACTTACAAGTCAATCAGGGACGAAAGTCGGTCTTAGTGATCCGACGTTACTTAATGGAAAGGACGTCGCTCAACGGATAAAAGTT
>EF426668
GCTTTACTGTAGCCTGGAATTGGGTCCGGGCTTGGCTTGCGCAGGATAGGTGGGAGACGAAGAAACTGCCCTTGTGGGGGTAGTGGAGTCAACGGTGAGATACCACTCTGGCGAAGCTAGGATTCTAACCCGTTTCCGTAATCCGGAAAGGAGACAATTTCAGGTGGGCAGTTTGACTGGGGCGGTCGCCTCCTAAAAGGTAACGGAGGCGCACAAAGGTTCCCTCAGCACGGTTGGAAATCGTGCTTTGAGTGTAAAGGCAATAAGGGAGCTTGACTGCAAGAGCAACAACTCAAGCAGGGTGGAAACACGGTCTTAGTGATCCGACGGCTCAGAGTGGAATGGCCGTCGCTCAACGGATAAAAGTT
>NC_026795
CTTGACTGTATCTTGAAATTGAATTTGAGTTTTTTTTGCGCAGTCTAGGTGGGAGGCTATGAAAAAGTTTTTTCGGAAATTTTGGAGCCAACAGTGAGAGACCACTCTTTAAAAACTAAAATTCTAATAGTGTTTTCTTGAAGCAGAACACTTGACAGTTTTAGGTGGACAGTTTTTTTGGGGCGAAAACCTCCCAAAAAGTAACGGAGGTGTACAAAGGTTCCCTCAAACTGGACGGAAATCAGTTGAAGAGTACAAAGGCAAAAGGGAGCTTAACTGCAAGACTGACACGTCAAGCAGAGGCGAAAGCCGGTCTTAGTGATCCGACGGTTCCGCGTGGAAGGGCCGTCGCTCAACGGATAAAAGTTA
>FJ719723
GTTTTAAGGTAATTTGAAATTAAATTTGGATTTTTCTTGCGCAGTATAAGTGGGAGGCAATGATAAATTTTTTTTGGAAAATTTTGAGCCATTAGTGAGATACCACTCTGGAAAAGTTAAAATTTTAAAGACAGATATTAACTATTTGTTTGACATTTTCAGACGGGCCTTTTTACTGGGGCGGTAGCCTCCTAAAATGTAACGGAGGCGTACAAAGGTTTACTCAAACTAGTTGGAAATTAGTTTAAGAATGTAAAGGTAAAAGTAAGCTTAACTGTTAGACTTATAAGTCAAACAGTGACGAAAGTCGGTCTTAGTGATCCGATGTTTTTAAATGGTTGAGACATCGCTTAACAGATAAAAATT
>NC_012898
GCTTTACTGTAGCTTGGAATTGACTTCAAACTTTATTTGCGTAGGATAGGTGAGAGGCTATGAAGATCATCTTCTGGGATGATTGGAGCCGTCCTTGAAATACCACCCTGATAATGTGAGAATTCTAACTTTTCGCTGTGAATCCAGCTGAAGGACAGTTTCAGGTGGTCAGTTTGACTGGGGCGGTCGCCTCCCAAAAGGTAACGGAGGCGTACAAAGGTTTCCTCAAATCGGTCAGAAATCGATTGTAGAGTGCAAAGGCAAAAGGAAGCTTGACTGTGAGACCTACAAGTCGAACAGGGACGAAAGTCGGTCTTAGTGATCTGACGGTACCGAGTGGAAGGGCCGTCACTCAACGGATAAAAGTT
>FN563074
GCTTGACTGTAGCTTGGAATTGAATTCGGGCTCTTTTTTCGCAGGATAGGTGGGAGGCGTTGAAATTAAGTTTTCGGACTTAGTGGAGCCATCAGTGAGATACCACTATCAAAGAGCTAGGATTCTAATAGGACTCCTTGAATCAGGATCCTTGACAGTTTCAGGCGGACAGTTTGTCTGGGGCGGATGCCTCCTAAAAGGTAACGGAGGCGTGCAAAGGTTCCCTCAGGCTGGACGGAAATCAGCTGTAGAGTGTAAAGGTAAAAGGGAGCTTGACTGCAAGACCAACAAGTCGAGCAGGGGCGAAAGCCGGCCTTAGTGATCCGATGGTACCGAGTGGAAGGGCCATCGCTCAACGGATAAAAGTT
>KP403226
GCTTTACTGTAGCTTGGAATTGAATTTGGGTTTAATTTGCGCAGTATAGGTGGGAGGCAAAGAGTATATGTTCGCGGATGTATATGAGCCATTAGTGAGATACCACTCTGATTAAACTAGAATTCTAATATTGATTGCCATAAGCTGGCCAATAGACAGTTTCTGGTGGGCAGTTTGACTGGGGCGGTCGCCTCCTAAAAGGTAACGGAGGCGTGCAAAGGTTTCCTCAGGCTGGTCGGAAATCAGTCGTAGAGTATAAAGGCATAAGGAAGCTTGACTGCGAGACCTACAAGTCGAGCAGAGACGAAAGTCGGCCTTAGTGATCCGACAGTACTGAGTGGAAAGGCTGTCGCTCAACGGATAAAAGTTA
>HQ421664
GCTTTACTGTAGCTTGGAATTGAGTTTGGGTTTATTTTGCGCAGTATAGGTGGGAGGCTAAGAATGTATACTTGCGGGTGTATATGAGCCATTAGTGAGATACCACTCTAATTAAACTAGAATTCTAACCTTGATTGCCGTTAACCGGCCAAGGAACAGTTTCAGGTAGGCAGTTTGACTGGGGCGGTCGCCTCCTAAAAGGTAACGGAGGCGCACAAAGGTTTCTTCAGGCTGGTCGGAAATCAGTCGTAGAGTGTAAAGGCATAAGGGAGCTTGACTGCGAGACCTACAAGTCGAGCAGAGACGAAAGTCGGTCTTAGTGATCCGACAGTACTGAGTGGAAAGGCTGTCGCTCAACGGATAAAAGTT
>JQ356844
GCTTTACTGTAACTTGAAATTGGTTTTGGATTTTTCTTGCGCAGGCAATAGGTGGGAGGCGTTGAACCTCTTTTTCGGAAGATGGGGAGCTGTAATGTGAGATACCACTCTTGAAAAATTAGAAATCTAATAATATTTTAATCATGATATTTGACAGTTTCAGGTGGGCAGTTTTACTGGGGCGGTAGCCTCCTAAAAAGTAACGGAGGCGCACAAAGGTTTTCTCAGGCTGGACGGAAATTAGTTGTAGAGTGTAAAGATATAAGAAAGCTTGACTGTGAGACCTATAAGTCGAACAGAGACAAAAGTCGGTCTTAGTGATCCGAAGTTGCTGTGTGGAAAGGACTTCGCTTATCAGATAAAAGTT
>HQ421174
GCTTTACTGTAGCTTGAAATTGAATTTGGGTTTATTTTGCGCAGAATAGGTGGGAGGCTATAATCTCATATTTGCGGATATGTAGGGAGCCAACAGTGAGATACCACTCTAATTAAACTAGAATTCTAATCTTAATGCCGTTATCCGGCTAAGAAACAGTTTCAGGTGGGCAGTTTGACTGGGGCGGTCGCCTCCTAAAAGGTAACGGAGGCGTGCAAAGGTTCTTTCAGACTGGTTGGAAATCAGTCGTAGAGTATAAAGGCATAAAAGAGCTTGACTGCGAGACTTACAAGTCAAGCAGAGACGAAAGTCGGCCTTAGTGATCCGACAGTGCTGAGTGGAAAGGCTGTCGCTCAACGGATAAAAGTT
>EF426628
GCTTTACTGTAGCTTGGAATTGAGTTTGAGTTTATTTTGCGCAGTATAGGTGGGAGGCTAAGATAATAAGCTTGAGGGTTTATTGGAGCCAATAGTGAGATACCACTCTGAGTAAACTAGAATTCTAACCTTGATAGTCGTTAGCCGGCCAAGGAACAGTTTCAGGTGGGCAGTTTGACTGGGGCGGTCGCCTCCTAAAAGGTAACGGAGGCGTGCAAAGGTTCCTTCAGGCTGGTCGGAAATCAGTCGTAGAGTATAAAGGCATAAGGGAGCTTGACTGCAAGACCTACAAGTCGAGCAGAGACGAAAGTCGGCCTTAGTGATCCGGCAGTACTGAGTGGAAAGGCTGTCGCTCAACGGATAAAAGTT
>KF805722
GCTTGACTGTGATTCTGGAATGGAATTCGGGCTTTTCTTGCGCAGTCTAGGTGGGAGGCGTTGAAGATTTCCTTCCGGGGAAATTGGAGCCATCAGTGAGAGACCACTCTGGGAAGGCTAGAATTCTAATGGCGATCCTTGAATCAGGACGCTTGACAGTTTCAGATGGGCAGTTTTTCTGGGGCGGAAACCTCCTAAAAGGTAACGGAGGTGCGCAATGGTTCCCTCAGTCTGGACGGAAATCAGACATTGAGTGTAAAGGCAAAAGGGAGCTTGACTGTGAGACCTACAAGTCAAACAGGGGCGAAAGCCGGCCTTAGTGATCCGACGGTGCTGTGTGGAAAGGCCGTCGTTTCAAACCCGTAAAAGTT
>JN603968
GCTTTACTGTAACTTGAAATTGGTTTTGGGCTTTTCTTGCGCAGAATAGGTGGGAGGCTATGATCCTCTTTTTCGGAAGTTGGTGAGCCGTGATGTGAGATACCACTCTAGAAAAGTTAGAAATCTAATGACATTTTTTTAACAAGATGTTTGACACTTTCAGGCGGGCAGTTTTACTGGGGCGGTAGCCTCCTAAAAAGTAACGGAGGCGTACAAAGGTTTTCTCAGGCTGGACGGAAATTAGTTGTAGAGTGTAAAGATATAAGAAAGCTTGACTGTGAGACCTACAAGTCGAACAGAGACTAAAGTCGGTCTTAGTGATCCGACGGTGCTGTATGGAAAGGCCGTCGCTCAACGGATAAAAGTT
>FJ719718
GCTTTACTGTAACTTGAAATTGGTTTTGGGCTTTTCTTGCGCAGAATAGGTGGGAGGCTTTGATTCTCTTTTTCGGAAGTAGATGAGCCACAATGTGAGATACCACTCTGGAGAAGTTAGAAGTCTAATTGTATTCTTTTATCAAGATACTTGACAGTTTCAGGCGGGCAGTTTTACTGGGGCGGTAGCCTCCTAAAAGGTAACGGAGGCGTACAAAGGTTTTTTCAGTCTGGACGGAAATTAGTTTGAGAGTGTAAAGACATAAGAAAGCTTGACTGTGAGACCTATAAGTCAAACAGGGACTAAAGTCGGTCTTAGTGACCCGACGGTGCTGAGTGGAAAGGCCGTCGTTCAACAGATAAAAGTT
>KF907426
GCTTTACTGTATCTTGGAATTGGGTTTGGGCTTTACTTGCGCAGGATAGGTGGGAGGCAGTGAAAATATTCTCGTGGGAATATTAGAGCCATCAGTGAGATACCACTCTAGTACGGCTAAAATTCTAACTTTGAACCGTTATCCGGTCAGAGAACAGTTTCAGGTGGGCAGTTTGACTGGGGCGGTCGCCTCCTAAAAGGTAACGGAGGCGCGCAAAGGTTCCCTCAGGCTGGTTGGACATCAGTCGTAGAGTGTAAAGGCATAAGGGAGCTTGACTGCGAGACTCACAAGTCGAGCAGAGACGAAAGTCGGCCTTAGTGATCCGACGGTTCCACGTGGAAGGGCCGTCGCTCAACGGATAAAAGTT
>NC_025311
GCTTTACTGTAACTTGAAATTGAAATTGGACTTTATTCGCGCAGCATAGGTGGGAGGCGTTGAAAATACTCTTGCGGGAGTATTTGAGCTATCAGTGAGATACCACTCTTATAATGTTAGATTTCTAACTTTGAACCATTATCTGGTCAAAGAACAGTTTCAGGCGGGCAGTTTGACTGGGGCGGTCGCCTCCCAAATGGTAACGGAGGCGTACAAAGGTTTCCTCTGAACGTGTAGAAATCGTATCTAGAGTGTAAAGGCATAAGGAAGCTTGACTGTGAGACCTACAAGTCGAGCAGGGACGAAAGTCGGTCTTAGTGATCTGACGGTACTGAGTGGAAAGGCCGTCACTCAACGGATAAAAGTT
>HQ421550
CCTTTACTGTAGCCTGGTATTGAAATTGAGCTTATTATGCGCAGTATAGGTGGGAAGCAAAGAAAGTATGTTTGCGGACATGCCAGAGCTAACAGTGAGATACCACTCTTGATAAGCCAGATTTCTAATTTTGAATGCCATTATCTGGCCAAAAAACAGTGCCAGGCGGGCAGTTTGACTGGGGCGGTCGCCTCCTAAAAGGTAACGGAGGCGTGCAAAGGTTTTCTCAGACTGGTCGGAAATCAGTCGTAGAGCGTAAAGGCATAAGAAAGCTTAACTGCGAGACCTACAAGTCGAGCAGAGACGAAAGTCGGCCTTAGTGATCCGACAGTGCTGAGTGGAAAGGCTGTCGCTCAACGGATAAAAGGT
>EF426671
GCTTGACTGTAGCTTAAAATTGAATTTGAGTTTTTTTCGCGCAGTCTAAGTGGGAGACTATGAAAAAATTTTTTTGGAAATTTGGGAGTCACAATATGAGAGACCACTCTTGAAAAACTGAAATTCTAATAATACATTCTTTTATCAGAATATTAAACAGTTTTAGGTAGGCAGTTTTTTTGGGGCGAAAACCTCCCAAAAAGTAACGGAGGTGTGCAAAGGTTTCTTCAAACTGGATGGAAATCAGTTTTAGAGTACAAAGATAAAAAGAAGCTTAACTGCAAGACAGACACGTCAAACAGAGGCGAAAGCCGGTCTTAGTGATCCGACGGTTCTAAGTGGAAAGGCCGTCGCTCAACGGATAAAAGTT
>EF426660
GCTTTACTGTAGCTTGAGATTGGGTCCGGGCTTTTCTTGCGCAGCATAGGTGGGAGGCAATGAGAATACTTTTGTGGAAGTATTGGAGCTATCAGTGAGATACCACTCTAGAAAAGCTAGAACTCTAACTTTTGACCGTTATCCGGCGAAAGAACAGTCTCTGGTAGGCAGTTTGACTGGGGCGGTCGCCTCCTAAAAGGTAACGGAGGCGTGCAAAGGTTCCCTCAGACTGGTCGGAAATCAGTCGTAGAGTGTAAAGGTATAAGGGAGCTTGACTGCAAGACCTACAAGTCGAGCAGAGACGAAAGTCGGCCTTAGTGATCCGACGGTTCCGAGTGGAAGGGCCGTCGCTCAACGGATAAAAGTT
>KF907432
GCTTTACTGTAACTTGGAATTGGGTTTGGGTTTTACTTGCGCAGAATAGGTGGGAGGCTTTGAGAATGCTCTTGTGGGAGTATTGGAGCCATCCGTGAGATACCACTCTGGTAAAACTAAAATTCTAACTTTATACCGTTATCCGGTTGAAGAACAGTTTCAGGTGGGCAGTTTGACTGGGGCGGTCGCCTCCTAAAAGGTAACGGAGGCGCGCAAAGGTTCCCTCAGACTGGTTGGACATCAGTCGTAGAGTGTAAAGGCATAAGGGAGCTTGACTGCGAGACCTACAAGTCGAGCAGAGACGAAAGTCGGCCTTAGTGATCCGACGGTTCCACGTGGAAGGGCCGTCGCTCAACGGATAAAAGTT
>FJ719724
GCTTTACTGTAGTTTGAAACTGATTTTCGACTTTCTTTGCGCAGAATAGGTGGGAGGCGTAGATTTATTCTTTTCGGGGAATATTGAGCCGTTAGTGAGATACCACTCTAAGAATGTTAAAAATCTAATAACATTACATAATTTGGATGTTTGACCATTTCAGATGGGCAGTTTTACTGGGGCGGTAGCCTCCTAAAAGGTAACGGAGGCGTACAAAGGTTTTCTCAAACTGGTCGGAAATTAGTTTTGGAGTATAAAGGCATAAGAAAGCTTAACTGTTAGACTTATAAGTCAAGCAGTGACTAAAGTCGGTCTTAGTGATCCGACGTTGCTGAATGGAAAGGACGTCGCTCAACAGATAAAAGTT
>KJ569775
GCTTTACTGTAGCTTGAAATTGGGTTTGGGCTTGTTCTGCGCAGAATAGGTGGGAGGCTATGAAACCACTTTTGTGGAAGTGGTGGAGCCACCAGTGAGATACCACTCTGGGCAAGCTAAAATCCTTACCCTTATTTAAGGGGACCGTTTCTGGTGGGCAGTTTGACTGGGGCGGTCGCCTCCTAAAAGGTAACGGAGGCGCGCAAAGGTTCCCTCAGGCTGGTCAGAAACCAGCCCTTAAAGAGTGCAAAGGCATAAGGGAGCTTGACTGTGACACTGACAAGTGAAACAGGGACGAAAGTCGGCCTTAGTGATCCGACGGTGCTGAGTGGAAAGGCCGTCGCTCAACGGATAAAAGTT
>HQ421663
GCTTTACTGTAGCTTGGAATTGGGTTTGGGCTTTTCTTGCGCAGCATAGGTGGGAGGCTAAGAAAGTAAGTTTGAGGACTTATGGGAGCCATCAGTGAGATACCACTCTAGGAAAGCTAGAATTCTAACCTTGAAAGCCGTTAACCGGCCAAGGAACAGTTTCAGGTGGGCAGTTTGACTGGGGCGGTCGCCTCCTAAAAAGTAACGGAGGCGTGCAAAGGTTCCCTCAGGCTGGTCGGAAATCAGTCGTAGAGTGTAAAGGCATAAGGGAGCTTGACTGCAAGACCTACAAGTCGAGCAGAGACGAAAGTCGGCCTTAGTGATCCGACAGTACCGAGTGGAAGGGCTGTCGCTCAACGGATAAAAGTT
>HQ420945
GCTTTACTGCAGCTTGGAATTGAATTTGGGTTTATTTTGCGCAGCATAGGTGGGAGGCTATGATAAGAGACTTGCGGGTCTATTGGAGCCATTAGTGAGATACCACTCTAAATAAACTAGAATTCTAACTTTGATAGTCGTTAACCGGCCAAAGAACAGTTTCAGGTGGGCAGTTTGACTGGGGCGGTCGCCTCCTAAAAGGTAACGGAGGCGTGCAAAGGTTCCCTCAGACTGGTCGGAAATCAGTCTTTGAGTATAAAGGCATAAGGGAGCTTGACTGCAAGACTTACAAGTCGAGCAGAGACGAAAGTCGGCCTTAGTGATCCGACAGTGCTGAGTGGAAAGGCTGTCGCTCAACGGATAAAAGTT
>HQ421652
GCTTTACTGTATCCTGGAATTGAATTTGAGTTTATTTTGCGCAGAATAGGTGGGAGACTAAGATGCTGTATTTACGGATATAGAAGAGTCATCAGTGAGATACCACTCTAATTAAACTAGAATTCTAATCTTGATGCCGTTATCCGGCCAAGAGACATTTTCAGGTGGGCAGTTTGACTGGGGCGGTCGCCTCCTAAAAGGTAACGGAGGCGTGCAAAGGTTTTCTCAGGCTGGTCGGAAATCAGTCGTAGAGTGTAAAGGCATAAGAAAGCTTGACTGCGAGATCTACAAATCGAGCAGAGACGAAAGTCGGCCTTAGTGATCCGACAGTTCTGAGTGGAAAGGCTGTCGCTCAACGGATAAAAGTT
>JX877643
GCTTTACTGTAACCTGGAATTGGGTTCGGGCCCTTTTTGCGCAGACTAAGTGGGAGGCATAGAAGATTTTCTTTCGGGAAAATTGGAGCCATTATTGAGAGACCACTCTGGAAGAGCTAGAATCCTAATAGTGATCCTTGTATCAGGATAATTGACAGTTTCAGGTAGGCAGTTTCTCTGGGGCGGAGGCCTCCTAAAAGGTAACGGAGGCGCGCAAAGGTTCCCTCAGGCTGGACGGAAATCAGCCGAAGAATGTAAAGGTATAAGGGAGCTTGACTGCAAGACCTACAAGTCGAGCAGGGGCGAAAGCCGGCCTTAGTGATCCGACGGTACCGCGTGGAAGGGCCGTCGCTCAACGGATAAAAGTT
>EF426574
GCTTGACTGTAGCTTGTAATTGGATTCGGGCTTTTTTTGCGCAGCCTAGGTGGGAGGCAATGATGATTTTCTTCTGGGAAAATTTTAGCCGTCCGTGAGAGACCACTCTGAGAAAGCTAGAATCCTAATGATGGTCCTTGAATCAGGACATTTGACAGTTGCAGGTGGGCAGTTTTACTGGGGCGGTAGCCTCCTAAAAAGTAACGGAGGCGTGCAAAGGTTCCCTCAGGCTGGACGGAAATCAGCTTAAGAGTGTAAAGGTAGAAGGGGGCTTGACTGCAAGACAAACAAGTCGAGCAGGGGCGAAAGCCGGCCTTAGTGATCCGACGGTACCGCGTGGAAGGGCCGTCGCTCAACGGATAAAAGTT
>KF907423
GCTTTACTGTATCTTGGAATTGGGTTTGGGCTTTATTTGCGCAGGATAGGTGGGAGGCTGTGAAAATATTCTTGCGGGAGTATTAGAGCCAACGGTGAGATACCACTCTAATAAAGCTAAAATTCTAACCTTAGTCCGTTACCCGGCTAAGGAACAGTTTCAGGTGGGCAGTTTGACTGGGGCGGTCGCCTCCTAAAAAGTAACGGAGGCGCGCAAAGGTTCTCTCAGGCTGGTTGGATATCAGTCATAGAGTGTAAAGGCATAAGAGAGCTTGACTGCGAGACCTACAAGTCGAGCAGAGACGAAAGTCGGCCTTAGTGATCCGACGGTTCCGTGTGGAAGGGCCGTCGCTCAACGGATAAAAGTT
>HQ421597
GCTTTACTGTAGCTTGGAATTGAATTTGAGTTTATTTTGCGCAGTATAGGTGGGAGGCTAAGACTTTACATTTGCGGGTGTAAATGAGCCACTAGTGAGATACCACTCTAACTAAACTAGAATTCTAATCTTGTAGTCGTTATCCGGCCAAGAAACAGTTTCAGGTAGGCAGTTTGACTGGGGCGGTCGCCTCCTAAAAAGTAACGGAGGCGTGCAAAGGTTTCTTCAGGCTGGTTGGAAATCAGTCGTAGAGTGCAAAGGCATAAAGAAGCTTAACTGCGAGACCTACAAGTCGAGCAGAGACGAAAGTCGGCCTTAGTGATCCGACAGTGCTGTGTGGAAAGGCTGTCGCTCAACGGATAAAAGTT
>EF525352
GCTTTACTGTAGTTTGAAATTGATTTTCGACTTTTCTTGCGCAGAATAGGTGGGAGGCTTCGATCGATTTTTTTCGGAGAATCGTGAGCCATCAGTGAGATACCACTCTAGAAAAGTTAAAAATCTAATTACGTTTCATTATATGGACGTTTGACCATTTCAGATGGGCAGTTTTACTGGGGCGGTAGCCTCCTAAAAGGTAACGGAGGCGTACAAAGGTTTTCTCAAACTGGTCGGAAATTAGTTTTGGAGTGCAAAGACATAAGAAAGCTTAACTGTTAGACTTATAAGTCAAGCAGTGACGAAAGTCGGTCTTAGTGATCCGACGTTACTTAATGGGAAGGACGTCGCTCAACAGATAAAAGTT
>HQ421152
GCTTTACTGTAGCCTGGAATTGAATTTGGGTTTATTTTGCGCAGCATAGGTGGGAGGCTAAGATATTACATTTGCGGGTGTAAAGGAGCCTACAGTGAGATACCACTCTAATTAAACTAGAATTCTAATCTTGATGCCGTTATCCGGCCAAGAGACATTTTCAGGTGGGCAGTTTGACTGGGGCGGTCGCCTCCTAAAAGGTAACGGAGGCGTGCAAAGGTTTCCTCAGACTGGTCGGAAATCAGTCGTAGAGTATAAAGGCATAAGGAAGCTTGACTGCAAGACCTACAAGTCGAGCAGAGACGAAAGTCGGCCTTAGTGATCCGACAGTTCTGAGTGGAAAGGCTGTCGCTCAACGGATAAAAGTT
>NC_026851
GCTTCACTGCACCCTGGGATTGAACCTGGTCTTTAGTTGCGCAGCATAGGTGGGAGGCTACGAAGGAAATCTTGCGGGGTTTTCTGAGCCAATCCTGAGATACCACTCTTCTAAAGCTCGGGTTCTCACTCTCCTCCGTAAGCCGGGGAGAGGACACTCCCAGGCGGGCAGTTTGACTGGGGCGGTCGCCTCCTAAAAGGTAACGGAGGCGCACAAAGGTTTCCTCAGATCGTATAGAAATCGATCGTAGAGTGTAAAGGCAAAAGGAAGCTTGACTGCAAGACCTACAAGTCGAGCAGAGACGAAAGTCGGTCTTAGTGATCCGACGATGCTGGGTGGAAAGGTCGTCGCTCAACGGATAAAAGTT
>HQ421417
GCTTTACTGTAGTTTGGAATTGAATTCGGGTTTACTTTGCGCAGTATAGGTGGGAGGTTAAGATAATAAACTTGCGGGTTTATTGGAGCCACTAGTGAGATACCACCCTAAGTAAACTAGAATTCTAACTTTGATTGTCGTTAACCGGCCAAAGAACAGTTTCAGATGGGCAGTTTGACTGGGGCGGTCGCCTCCTAAAAGGTAACGGAGGCGTGCAAAGGTTTCCTCAGGCTGGTCGGAAATCAGTCGTAGAGTATAAAGGCATAAGGAAGCTTGACTGCAAGACTTACAAGTCGAGCAGAGACGAAAGTCGGCCTTAGTGATCCGACAGTGCTGAGTGGAAAGGCTGTCGCTCAACGGATAAAAGTT
>AM084277
GCTTTACTGTAGCTTGAAATTGTGTTCGGACTTTACTTGCGCAGAATAGGTGGGAGGCTGTGATAGTAGTCTTGCGGGATTACTGGAGCCATCAGTGAGATACCACTCTAGCAAAGTTAGAATTCTAACCTTAATTGCCGTTAGCCGGCTAAGGGACAGTTTCTGGTGGGCAGTTTGACTGGGGCGGTCGCCTCCTAAAAGGTAACGGAGGCGTGCAAAGGTTCCCTCAGGCTGGTCGGAAATCAGTCGTAGAGTGTAAAGGTATAAGGGAGCTTGACTGCAAGACCTACAAGTCGAGCAGAGACGAAAGTCGGCCTTAGTGATCCGGCAGTACCGAGTGGAAGGGCTGTCGCTCAACGGATAAAAGTT
>AY584515
GCTTTACTATAGCTTGGTATTGGGTTCGGGCTTTGTTTGCGCAGGATAGGTGGGAGGCGTTGATTTATTCCTTGTGGGGGATAAGGAGCCAATGGTGAGATACCACTCTAACAAGGCTAGAATTCTAACTTTGAGCCGTAAGCCGGCCAAAGGACAGTATCAGGTGGGTAGTTTGACTGGGGCGGTCGCCTCCTAAACGATAACGGAGGCGTACAAAGGTTCCCTCAGGCTGGTTGGAAATCAGCCATTGAGTGCAAAGGCATAAGGGAGCTTGACTGCGAGACCTACAAGTCAAGCAGGATGGAAACATGGTCTTAGTGATCCGACGGCACTGCGTGGAAGGGCCGTCGCTCAACGGATAAAAGTT
>NC_006137
CTTTACTGTAGTTTGGAATTGAATTTGGGTTTAATTTGCGCAGTATAGGTGGGAGGCAAAGAAAATATACTTGCGGGTATATAAGAGCCGCTAGTGAGATACCACTCTAATTAAATTAGAATTCTAATATTGATTGCCATAAGCTGGCCAATAAACAGTTTCAGGTGGGCAGTTTGACTGGGGCGGTCGCCTCCTAAAAGGTAACGGAGGCGCGCAAAGGTTTCCTCAGGCTGGTCGGAAATCAGTCGTAGAGTGTAAAGGCATAAGGAAGCTTGACTGCAAGACCCACAAGTCGAGCAGAGACGAAAGTCGGCCTTAGTGATCCGACAGTACTGAGTGGAAAGGCTGTCGCTCAACGGATAAAAGTTA
>HQ421162
GCTTTACTGTAGCTTGGAATTGAATTTGAGTTTATTTTGCGCAGCATAGGTGGGAGGCTTAGATCATATACTTGAGGGTATATAGGAGCCAACAGTGAGATACCACTCTAATTAAACTAGAATTCTAATCTTGATGCCGTTAACCGGCTAAGAAACAGTTTCAGGTGGGCAGTTTGACTGGGGCGGTCGCCTCCTAAAAGGTAACGGAGGCGTGCAAAGGTTTCTTCAGGCTGGTCGGAAATCAGTCGTAGAGTGTAAAGGCATAAAGAAGCTTGACTGCAAGACTTACAAGTCGAGCAGAGACGAAAGTCGGCCTTAGTGATCCGACAGTGCTGAGTGGAAAGGCTGTCGCTCAACGGATAAAAGTT
>HQ421148
GCTTTACTGTATCCTGGAATTGAATTTGGGTTTATTTTGCGCAGTATAGGTGGGAGGCTAAGACTGTTTATTCGAGGATATTCATGAGCCATCAGTGAGATACCACTCTAATTAAACTAGAATTCTAACTTTGATTGTCGTTACCCGGCCAAAGAACAGTTTCAGGTGGGCAGTTTGACTGGGGCGGTCGCCTCCTAAAAGGTAACGGAGGCGTGCAAAGGTTTCTTCAGGCTGGTTGGAAATCAGTCGTAGAGTATAAAGGCATAAAGAAGCTTAACTGCAAGACCTACAAGTCGAGCAGAGACGAAAGTCGGCCTTAGTGATCCGACAGTGCTGAGTGGAAAGGCTGTCGCTCAACGGATAAAAGTT
>EF426579
GCTTTACTGTTCCCTGGGATGGACTTTGGGCTTTTCTTGCGCAGCTTAGGTGGAAGGCAAAGATGATACCTTTCCGGAGGTATAAGAGCCGCCAATGAGACACCACCCTAGAAAGGCTAGAATTCTAATCTAAAGCCTATTAGAAGGTTAAGAGACAGTCCCAGGTAGACAGTTTCTATGGGGCGTAGGCCTCCCAAAAGGTAACGGAGGCGTGCAAAGGTTCCCTCAGGCTGGACGGAAATCAGCCTTTGAGTATAAAGGCAGAAGGGAGCTTGACTGCAAGACTGACACGTCGAGCAGGGACGAAAGTCGGCCTTAGTGATCCGACGGTTCCGAGTGGAAGGGCCGTCGCTCAACGGATAAAAGTT
>NC_025312
GCTTTACTGTAACTTGAAATTGAAATTGGACTTTATTCGCGCAGTATAGGTGGGAGATGTTGATTATAGTCTTGTGGGATTATTGGAGTCATCAGTGAGATACCACTCTTATAATGTTAGATTTCTAACTTTGGATCATTATCTGGTCAAAGAACAGTTTCAGGCGGGCAGTTTGACTGGGGCGGTCGCCTCCCAAACGGTAACGGAGGCGTACAAAGGTTTCCTCTGAACGGGTAGAAATCGTATCTAGAGTGTAAAGGCATAAGGAAGCTTGACTGTGAGACCTACAAGTCGAGCAGGGACGAAAGTCGGTCTTAGTGATCTGACGGTACTGAGTGGAAAGGCCGTCACTCAACGGATAAAAGTT
>NC_012097
GCTTTACTGTAGCTTGAGATTGGGCTCGGGCTTTTCTTGCGCAGCTTAGGTGGGAGGCTTAGATCCTATTCTTTTGGGAATAGAGGAGCCGTCAGTGAGATACCACTCTAGGAAGGCTAGAGTCCTAAGGGTGCTCCCTTTGCGGGACACCTAACAGTCTCAGGTAGGCAGTTTGACTGGGGCGGTCGCCTCCTAAAAGGTAACGGAGGCGTGCAAAGGTTCCCTCAGGCTGGACGGAAATCAGTCGTAGAGTATAAAGGCAGAAGGGAGCTTGACTGCGAGACTGACACGTCAAGCAGGGGCGAAAGCCGGCCTTAGTGATCCGACGGTTCCGTGTGGAAGGGCCGTCGCTCAACGGATAAAAGTT
>KM817963
GCTTTACTGTATCCTGAAATTGGATTTGGATTTTCTTTGCGCAGAATAGGTGGGAGACGTTGAAGCTATTCTTTTGGGAATAGTGGAGTTATTAGTGAGATACCACTCTGAGAAAATTAAAATTCTAACTTCATACCGTAAGCCGGTTGAAAGACAGTTTCAGGTGGGCAGTTTGACTGGGGCGGTCGCCTCCCAAAAGGTAACGGAGGCGTACAAAGGTTCCCTCAGATCGGTCAGAAATCGATCTTCGAGTGCAAAGGCAAAAGGGAGCTTAACTGTGAGACAAACAAGTCGAGCAGAGACGAAAGTCGGTCTTAGTGATCTGACGATGCTGTGTGGAAAGGTCGTCACTCAACGGATAAAAGTT
>L43351
GCTTGACTGTATCCTGGAATTGGGTTCGGGCTTTTCTTGCGCAGCCTAGGTGGGAGGCTTTGAAGGTTCCCTTCCGGGGGAATCTGAGCCGTCATTGAGAGACCACTCTGGAAGAGCTAGAATCCTAATAGTGATCTTTGAATCAAGACACTTGACAGTTTCAGGTGGGCAGTTTATCTGGGGCGGATGCCTCCTAAAGGGTAACGGAGGTGTGCAAAGGTTCCCTCAGTCTGGACGGAAATCAGACTTAAAGAGTGTAAAGGCAAAAGGGAGCTTGACTGCAAGACCTACAAGTCGAGCAGGGGCGAAAGCCGGCCTTAGTGATCCGACGGTACCGCGTGGAAGGGCCGTCGCTCAACGGATAAAAGTTA
>HQ421090
GCTTTACTGTAATTTGGAATTGAATTTAAGTTTAGTCTGCGCAGCATAGGTGGGAGGCTAAGAATATATACCTGTGGGTCTATACGAGCCATCAGTGAGATACCACTCTTACTAAACTAGAATTCTAACTTTGACTGCCGTTAACCGGCCAGAAGACAGTTTCAGATGGACAGTTTGACTGGGGCGGTCGCCTCCTAAAAGGTAACGGAGGCGTGCAAAGGTTCTCTCAGACTGGTCGGAAATCAGTCGTAGAGTATAAAGGCAAAAGAGAGCTTGACTGCTAGACTTACAAGTCGAGCAGAGACGAAAGTCGGCCTTAGTGATCCGACAGTACTGAGTGGAAAGGCTGTCGCTCAACGGATAAAAGTT
>HQ421551
CCTTTACTGTAGCTTGGAATTGAGTTTGGGTTTATTCTGCGCAGTATAGGTGGGAGGCTAAGAAGATATATTTGCGGATATATTAGAGCCAACAATGAGATACCACTCTTGATAAACTAGAATTCTAATTTTGAATGTCATAAGCTGGCCAAAAGACAGTTCCAGGTAGGCAGTTTGACTGGGGCGGTCGCCTCCTAAAAAGTAACGGAGGCGTGCAAAGGTTTCCTCAGGCTGGTCGGAAATCAGTCGTAGAGTGTAAAGGCATAAGGAAGCTTGACTGCAAGACCTACAAGTCGAGCAGAGACGAAAGTCGGCCTTAGTGATCCGACAGTACTGAGTGGAAAGGCTGTCGCTCAACGGATAAAAGGT
>HQ421299
GCTTTACTGTAGCTTGGAATTGAATTTGAGTTTATTTTGCGCAGTATAGGTGGGAGGCTAAGATATTATATTTGCGGATATAAGGGAGCCATCAGTGAGATACCACTCTAATTAAACTAGAATTCTAATCTTGATGCCGTTATCCGGCCAAGAAACAGTTTCAGGTGGGCAGTTTGACTGGGGCGGTCGCCTCCTAAAAGGTAACGGAGGCGTGCAAAGGTTCCTTCAGGCTGGTTGGAAATCAGTCGTAGAGTATAAAGGCATAAAGGAGCTTGACTGCGAGACCTACAAGTCGAGCAGAGACGAAAGTCGGCCTTAGTGATCCGACAGTGCTGAGTGGAAAGGCTGTCGCTCAACGGATAAAAGTT
>NC_025532
GCTTGACTGTAGCCTGGAATTGGGTTTGGGCTCTTCTTGCGCAGCCTAGGTGGGAGGCGATGATCAGTTCCTTCCGGGGAACTGTGAGCCATCAGTGAGAGACCACTCTGGAAGAGCTAGAATTCTAATGGCGATCCTTGAATCAGGACGCTTGACAGTTTCAGGTGGGCAGTTTTTCTGGGGCGGAAACCTCCTAAAAGGTAACGGAGGCGTGCAAAGGTTCCCTCAGTCTGGACGGAAATCAGACGAAGAGTGTAAAGGCAGAAGGGAGCTTGACTGCAAGACCTACAAGTCGAGCAGGGGCGAAAGCCGGCCTTAGTGATCCGACGGTACCGAGTGGAAGGGCCGTCGCTCAACGGATAAAAGTT
>AM709625
GCTTTACTGTAGCCTGGTATTGGGTTCGGGCTTTGCTTGCGCAGGATAGGTGGGAGACTGTGATATAGCGCTTGTGGGCGTTATGGAGTCATCGGTGAGATACCACTCTAGCAAGGTTAGAATTCTAACTTCGAGCCGTGAAGCCGGACGAAGGACAGTATCAGGTGGGCAGTTTGACTGGGGCGGTCGCCTCCTAAAAGGTAACGGAGGCGCGCAAAGGTTCTCTCAGGCTGGTTGGAAATCAGCCGACGAGTGTAAAGGCATAAGAGAGCTTGACTGCGAGACCAACAAGTCGAGCAGGGTGGAAACACGGCCTTAGTGATCCGACGGTTGTGAGTGGAAGCGCCGTCGCTCAACGGATAAAAGTT
>EF426662
GCTTTACTGTAGCTTGGCATTGTGTTCGGGCTGCGCTTACGCAGGATAGGTGGGAGGCGTGGAAGTTGCTCTTGTGGGGGCAATGGAGCCTACGGTGAGATACCACTTTAGCGCGGCTAGAATTCTAACGGCGAGCCATCATCTGGCAGCCAGACAGTGTCAGGGGGGCAGTTTGACTGGGGCGGTCGCCTCCAAAAAGGTAACGGAGGCGCACAAAGGTTCTCTCAGGCTGGACGGAAATCAGCCATAGAGTGCAAAGGCAGAAGAGAGCTTGACTGCAAGAGAAACGGCTCGAGCAGGGTGGAAACACGGTCTTAGTGATCCGACGGTACTGCGTGGAAAGGCCGTCGCTCAACGGATAAAAGTTA
>EF525347
GCTTTACTGTAACTTGATATTGATTTTGGACTTTTTTTGCGCAGTATAGGTGGGAGGCTATGATGCTTTTTTTCGGAAAAGTTGAGCCAATAGTGAGATACCACTCTGAAAAAGTTAGAAATCTAATGACATTCTTGTATCAGAATGTTTGACATTGTCAGGCGGGCAGTTTTACTGGGGCGGTAGCCTCCTAAAAGGTAACGGAGGCGTACAAAGGTTTTCTCAGACTGGACGGAAATTTGTTGTAGAGTATAAAGGCAAAAGAAAGCTTAACTGTTAGACTTACAAGTCAAGCAGAGACGAAAGTCGGTCTTAGTGATCCGACGATACCGAATGTAAGGGTCGTCGCTTAACGGATAAAAGTT
>FJ719739
GCTTTACTGTAACTTGAAATTGGTTTTGGACTTTCTTTGCGCAGCATAGGTGGGAGGCTATGAACCTCTCTTTTGGGAGATGGGGAGCCATAATATGAGATACCACTCTGAGAAAGTTAGGAATCTAATGACGTTGTTTTATCAAGATGTTTGACAGTTTCAGGCGGGCAGTTTTACTGGGGCGGTAGCCTCCTAAAAGGTAACGGAGGCGTACAAAGGTTTTCTCAGTCTGGACGGAAATTAGTTGGAGAGTGTAAAGATATAAGAAAGCTTGACTGTGAGACCTACAAGTCGAACAGAGACTAAAGTCGGTCTTAGTGATCCGACGGTGCTGTGTGGAAAGGCCGTCGCTTAACGGATAAAAGTT
>KP271969
GCTTGACTGTAGCTTGGAATTGGGTTCGGGCTCTTCTTGCGCAGCCTAGGTGGGAGGCGTTGAAAATTTTCTTTCGGGAAAGTTGGAGCCAACAGTGAGAGACCACTCTGGAGGAGCTAGAATTCTAATGGCGTTCCTTGAAGCAGGACGCTTGACAGTTTCAGGTGGGCAGTTTGACTGGGGCGGTCACCTCCTAAAAGGTAACGGAGGTGTGCAAAGGTTCCCTCAGGCTGGACGGAAATCAGCCGTAGAGTGTAAAGGCAGAAGGGAGCTTGACTGCAAGACCTACAAGTCGAGCAGGGGCGAAAGCCGGCCTTAGTGATCCGACGGTTCCATGTGGAAGGGCCGTCGCTCAACGGATAAAAGTT
>HQ420979
GCTTTACTGTAGCCTGAAATTGAGTTTGGATTTATTCTGCGCAGTATAGGTGGGAGGCTAAGAAGATGTATTTGCGGATGTATGTGAGCCAACAGTGAGATACCACTCTGAATAAATTAAAACTCTAATTTTGAAGCCATTACCTGGCCAAGAGACAGTTTCAGGTGGGCAGTTTGACTGGGGCGGTCGCCTCCTAAAAGGTAACGGAGGCGTGCAAAGGTTCCCTCAGGCTGGTCGGAAATCAGTCGTAGAGTGCAAAGGCATAAGGGAGCTTGACTGCAAGACTTACAAGTCGAGCAGAGACGAAAGTCGGCCTTAGTGATCCGACAGTACCGAGTGGAAGGGCTGTCGCTCAACGGATAAAAGTTAC
>EF426604
GCTTTACTGCAACTTGGAATTGAATTTGGGTTTATTCTGCGCAGTATAGGTGGGAGGCCGAGATTTTATATTTGTGGATATAAATGAGCCAATAGTGAGATACCACTCTGATTAAACTAGAATTCTAATCTTGATGCTGTTATCCAGCCAAGAAACAGTTTCAAGCGGGCAGTTTGACTGGGGCGGTCGCCTCCTAAAAGGTAACGGAGGCGCGCAAAGGTTCTTTCAGGCTGGTCGGAAATCAGTCGTAGAGTGTAAAGGCATAAAAGAGCTTGACTGCGAGACCTACAAGTCGAGCAGAGACGAAAGTCGGCCTTAGTGATCCGACAGTACTGAGTGGAAAGGCTGTCGCTCAACGGATAAAAGTT
>HE610167
GCTTGACTATAACTTGGGATTGGGTTTGGGCCCTCCTTGCGCAGTCTAGGTGGGAGGCGTTGAGGATCTCCTTCTGGGGAGATCGGAGCCATCAGTGAGAGACCACTCTAGGAGGGCTAGGATCCTAATGGCGATCCTTGAATCAGGACGCTTGACAGTCTCAGGCGGGTAGTTTGACTGGGGCGGTCGCCTCCTAAAAGGTAACGGAGGCGTGCAAAGGTTCCCTCAGGCTGGACGGAAATCAGCCGTAGAGTGTAAAGGCAGAAGGGAGCTTGACTGCGAGACCTACAAGTCGAGCAGGGGCGAAAGCCGGCCTTAGTGATCCGACGGTTCCGCGTGGAAGGGCCGTCGCTCAACGGATAAAAGTT
>HQ421574
GCTTTACTGTAGCTTGGAATTGAGTTTGGGTTTATTTTGCGCAGTATAGGTGGGAGGCTAAGATTATATACTTGTGGGTATATATGAGCCATCAGTGAGATACCACTCTAATTAAACTAGAATTCTAACCTTGATTGCCGTTAACCGGCCAAGGAACAGTTTCAGGTGGGCAGTTTGACTGGGGCGGTCGCCTCCTAAAAGGTAACGGAGGCGCGCAAAGGTTCCTTCAGGCTGGTCGGAAATCAGTCGTAGAGTGTAAAGGCATAAGGGAGCTTGACTGCGAGACTTACAAGTCGAGCAGAGACGAAAGTCGGCCTTAGTGATCCGACAGTACCGAGTGGAAGGGCTGTCGCTCAACGGATAAAAGTT
>KJ776834
GCTTTACTGTAGCTTGGAATTGGGTTTGGGCTTTTCTTGCGCAGGATAGGTGGGAGGCTAAGAAAATAATCTTGCGGGATTATTAGAGCCAATGGTGAGATACCACTCTGGAAAAGCTAGAATTCTAACCTTGAAAGCCGTTATCCGGCCAAGGAACAGTTTCAGGTAGGCAGTTTGACTGGGGCGGTCGCCTCCTAAAAAGTAACGGAGGCGTGCAAAGGTTCTCTCAGGCTGGTCGGAAATCAGTCGTAGAGTGTAAAGGCATAAGAGAGCTTGACTGTGAGACCTACAAGTCAAACAGAGACGAAAGTCGGCCTTAGTGATCCGGCAGTACCGAGTGGAAGGGCTGTCGCTCAACGGATAAAAGTT
>KF907435
GCTTTACTGTATCTTGGAATTGGGTTTGGGCCTTGCTTGCGCAGGATAGGTGGGAGGCTTTGAGAATATTCTTGCGGGAATATTGGAGCCAACGGTGAGATACCACTCTAGTAAGGCTAAAATTCTAACTTTGTACCGTCATCCGGTCAGAGAACAGTTTCAGGTGGGCAGTTTGACTGGGGCGGTCGCCTCCTAAAAGGTAACGGAGGCGCGCAAAGGTTCCCTCAGGCTGGTTGGACATCAGTCGTAGAGTGTAAAGGCATAAGGGAGCTTGACTGCGAGACCCACAAGTCGAGCAGAGACGAAAGTCGGCCTTAGTGATCCGACGGTTCCACGTGGAAGGGCCGTCGCTCAACGGATAAAAGTT
>HQ421528
GCTTTACTGTAGCTTGGAATTGAATTHGGGHTTATTTTGCGCAGAATAGGTGGGAGGYTAYGATGCHATRTTTGCGGATATAGAGAAGCCMMCDGTGAGATACCACTCTAATTAARCTAGAATTCTAATCTTGAHSCCGTTAGCCGGCCRAGRRACAGTTTCAGGTRGGCAGTTTGACTGGGGCGGTCRCCTCCTAAAAAGTAACGGAGGCGYGCAAAGGTTCCCTCAGGCTGGTCGGAAATCAGTCGTAGAGTATAAAGGTATAAGGGAGCTTGACTGCAAGACTTACAAGTCAAGCAGAGACGAAAGTCGGCCTTAGTGATCCGACAGTTCTGAGTGGAAAGGCTGTCGCTCAACGGATAAAAGTT
>HQ420931
GCTTTACTGTAGCTTGGAATTGAATTTGGGTTTATTTTGCGCAGCATAGGTGGGAAGCAAAGATTTTGTATTTGCGGATACAAAGGAGCTATCAGTGAGATACCACTCTAATTAAACTAGAATTCTAATCTTAATGCCGTTATCCGGCTAAGAAACAGTTTCAGGTAGGCAGTTTGACTGGGGCGGTCGCCTCCTAAAAAGTAACGGAGGCGTGCAAAGGTTTCCTCAGGCTGGTCGGAAATCAGTCGCAGAGTGTAAAGGCAAAAGGAAGCTTGACTGCAAGACCTACAAGTCGAGCAGAGACGAAAGTCGGCCTTAGTGATCCGACAGTACTGAGTGGAAAGGCTGTCGCTCAACGGATAAAAGTTA
>FJ719729
GCTTTACTGTAACTTGGTATTGATTTCGGACTTTTTTTGCGCAGTATAGGTGGTAGGTGTTTGACTCTTTCTTTTGGGAAATGACGAGCCACAATTGAGATACCACTCTTAAAAAGTTAGAATTCTAATGATATTTTTTTATCAAAATATTTGACATTGCCAGGCGGGCAGTTTTACTGGGGCGGTAGCCTCCTAAAAGGTAACGGAGGCTTACAAAGGTTTTCTCAGACTGGACGGAAATTTGTTGTAGAGTGTAAAGGCAAAAGAGAGCTTAACTGTTAGACCTATAAGTCAAGCAGAGACGAAAGTCGGTCTTAGTGATCCGACGATACTGAATGTAAAGGTCGTCGCTTAAAAGATAAAAGTTA
>HQ421509
GCTTTACTGTAGCTTGGAATTGAGTTTGAGTTTAGTTTGTGCAGTATAGGTGGGAGGCTGTGAGTATGTGTTTGCGGATATATATGAGCCATCAGTGAGATACCACTCTTATTACACCAGAATTCTAACCTTGATAGTCGTTAACCGGCCAAGGAACAGTTTCAGGTGGGCAGTTTGACTGGGGCGGTCGCCTCCTAAAAAGTAACGGAGGCGTGCAAAGGTTTCCTCAGGCTGGTTGGAAATCAGTCATAGAGTGTAAAGGCATAAGGAAGCTTGACTGCGAGACCTACAAGTCGAGCAGAGACGAAAGTCGGCCTTAGTGATCCGACAGTGCTGAGTGGAAAGGCTGTCGCTCAACGGATAAAAGTT
>FJ719719
GCTTTACTGTAACTTGAAGTTGGTTTTGGGCTTTTCTTGCGCAGAATAGGTGGGAGGCTTTGAACCTCTTTTTTGGAAGAAGGTGAGCCATAATGTGAGATACCACTCTGGAAAAGTTAGAAGTCTAATAGTATTCTTTTATCAAGATACTTGACATCTTCAGGCGGGCAGTTTTACTGGGGCGGTAGCCTCCTAAAAGGTAACGGAGGCGTACAAAGGTTTTCTCAGTCTAGACGGAAATTAGTTGTAGAGTGTAAAGACATAAGAAAGCTTGACTGTGAGACCTATAAGTCGAACAGAGACTAAAGTCGGTCTTAGTGACCCGACGGTGCTGAGTGGAAAGGCCGTCGTTCAACAGATAAAAGTT
>KM817964
GCTTTACTGTATCCTGAAATTGGATTTCGATTTTCTTTGCGCAGAATAGGTGGGAGACAGTGAAACTCTCCTTTCGGGGAGGGAAGAGTCGTCAGTGAGATACCACTCTGGGAAAATTAAAATTCTAACTTTCGACCGTTAGCCGGTGAAAAGACAGTTTCAGGTGGGCAGTTTGACTGGGGCGGTCGCCTCCCAAAAGGTAACGGAGGCGTACAAAGGTTTCCTCAGATCGGTCAGAAATCGATCTTTGAGTGCAAAGGCAAAAGGAAGCTTAACTGTGAGACAAACGAGTCGAGCAGAGACGAAAGTCGGTCTTAGTGATCTGACGATGCTGTGTGGAAAGGTCGTCACTCAACGGATAAAAGTT
>EF426585
GCTTTACTGTAACTTGATATTGACTTTCGGTCTTATTTGCGCAGTATAGGTGGGAGACTAAGAATTTTATTTTCCGGAATAAAAGGAGTCATCAGTGAGATACCACTCTAATAAAACTAAAATTCTAACCTTGTATTGTTAGCCAATCAGGGGACAGTTTCAGGCGGGCAGTTTGACTGGGGCGGTCGCCTCCTAAAGAGTAACGGAGGCGTACAAAGGTTTTCTCAGGTCGGTCAGAAATCGATCGAAGAGTGTAAAGGCATAAGAAAGCTTGACTGTGAGACCTACAAGTCGAACAGAGACGAAAGTCGGTCTTAGTGATCTGGCGATATTGAGTGGAAGAGTCGTCACTCAACGGATAAAAGTT
>HQ421627
GCTTTACTGTAACTTGGAATTGGGTTTGAGTTTATTTTGCGCAGTATAGGTGGGAGGCTATGATATTACATTTGTGGGTGTAAAGGAGCCAATAGTGAGATACCACCCTAATTAAACTAGAATTCTAATCTTGATGCCGTTAACCGGCCAAGAGACATTTTCAGGCGGGCAGTTTGACTGGGGCGGTCGCCTCCTAAAAAGTAACGGAGGCGTGCAAAGGTTTCCTCAGGCTGGTCGGAAATCAGTCGTAGAGTATAAAGGCATAAGGAAGCTTGACTGCAAGACCTACAAGTCGAGCAGAGACGAAAGTCGGCCTTAGTGATCCGACAGTGCTGAGTGGAAAGGCTGTCGCTCAACGGATAAAAGTT
>KP720616
CTTGACTGTAATTTGGAATTGGGTTCGGGCTTTTTTTGCGCAGTCTAGGTGGGAGGCGTTGATATTAAGTTTTCGGACTTAATGGAGCCATCAGTGAGAGACCACTCTAAAAGAGCTAGAATTCTAATAGGACTCCTTGAATCAGGATCCTTGACAGTTTCAGATGGACAGTTTGACTGGGGCGGTGACCTCCCAAAAGGTAACGGAGGTGTGCAAAGGTTCCCTCAAGCTGGACGGAAATCAGCTGTAGAGTGCAAAGGTATAAGGGAGCTTAACTGCAAGACCAACAAGTCGAGCAGAGGCGAAAGCCGGCCTTAGTGATCCGACGGTTCCGAGTGGAAGGGCCGTCGCTCAACGGATAAAAGTTA
>HQ421079
GCTTTACTGTAGCTTGGAATTGACTTTGGGTTTACTTTGCGCAGCATAGGTGGGAGGCTAAGATCTTGTATTTGCGGATACAAAGAAGCCATCAGTGAGATACCACTCTAATTAAACTAGAATTCTAATCTTGATGCCGTTAACCGGCCAAGAGACATTTCCAGGTGGGCAGTTTGACTGGGGCGGTCGCCTCCTAAAAAGTAACGGAGGCGTGCAAAGGTTTTCTCAGGCTGGTCGGAAATCAGTCGCAGAGTGTAAAGGCATAAGAAAGCTTGACTGCGAGACTTACAAGTCGAGCAGAGACGAAAGTCGGCCTTAGTGATCCGACAGTTCTGAGTGGAAAGGCTGTCGCTCAACGGATAAAAGTT
>EF426612
GCTTTACTGTAGCTTGGAATTGAATTTGGGTTTATTTTGCGCAGTATAGGTGGGAGGCTAAGATATTATACTTGTGGGTATAGAGGAGCCAATAGTGAGATACCACTCTAATTAAACTAGAATTCTAATCTTGTAACCGTTATCCGGTCAAGAAACAGTTTCAGGTAGGCAGTTTGACTGGGGCGGTCGCCTCCTAAAAAGTAACGGAGGCGTGCAAAGGTTTCCTCAGACTGGTCGGAAATCAGTCGTAGAGTGTAAAGGTATAAGGAAGCTTGACTGCAAGACCTACAAGTCGAGCAGAGACGAAAGTCGGCCTTAGTGATCCGACAGTGCTGAGTGGAAAGGCTGTCGCTCAACGGATAAAAGTT
>NC_025531
GCTTGACTGTAGCCTGGAATTGAATTCGGGCTTTTCTTGCGCAGCCTAGGTGGGAGGCGTTGATAATTCTCTTCCGGGAGGGTTGGAGCCATCAGTGAGAGACCACTCTGGAGAAGCTAGAATTCTAATGGCGATCCTTGAATCAGGACGTTTGACAGTTTCAGGTGGGCAGTTTGACTGGGGCGGTCGCCTCCTAAACAGTAACGGAGGCGTGCAAAGGTTCCCTCAGGCTGGACGGAAATCAGCCGAAGAGTGTAAAGGCAGAAGGGAGCTTGACTGCAAGACCTACAAGTCGAGCAGGGGCGAAAGCCGGCCTTAGTGATCCGACGGTACCGAGTGGAAGGGCCGTCGCTCAACGGATAAAAGTT
>NC_023785
CTTTACTGTAGTCTGGAATTGAATTTGGGTTTAATTTGCGCAGTATAGGTGGGAGGCAAAGATTATATATTTGTGGATATATAGGAGCCACTAATGAGATACCACTCTAATTAAGCTAGAATTCTAATATTGATTGCCATGAGCTGGCCAATAAACAGTTTCAGGTGGGCAGTTTGACTGGGGCGGTCGCCTCCTAAAAGGTAACGGAGGCGTGCAAAGGTTTCCTCAGGCTGGTCGGAAATCAGTCGTAGAGTATAAAGGTATAAGGAAGCTTGACTGCAAGACCTACAAGTCGAGCAGAGACGAAAGTCGGCCTTAGTGATCCGACAGTACTGAGTGGAAAGGCTGTCGCTCAACGGATAAAAGTTA
>HQ420968
GCTTTACTGTAGCTTGGAATTGAATTTGGGTTTATTTTGCGCAGTATAGGTGGGAAGCTATGATGATAAACTTGCGGGTTTGTTAGAGCTATCAGTGAGATACCACTCTTAATAAACTAGAACTCTAACCTTGATAGCCGTAAACCGGCCAAGGAACAGTTTCAGGTAGGCAGTTTGACTGGGGCGGTCGCCTCCTAAAAAGTAACGGAGGCGTGCAAAGGTTTCCTCAGACTGGTCGGAAATCAGTCGCAGAGTATAAAGGCATAAGGAAGCTTGACTGCAAGACCTACAAGTCGAGCAGAGACGAAAGTCGGCCTTAGTGATCCGACAGTACTGAGTGGAAAGGCTGTCGCTCAACGGATAAAAGTT
>HQ421105
GCTTTACTGTAGCTTAGCACTGAATTTAAGTTTTACTTGCGCAGTATAAGTGGGAGGCTAAGAAAACATTTTTGTGGAAGTGTTGGAGCTTACAGTGAGATACCACTCTGGTAAAACTAAAATTCTAACTTTGAAAGCCTTAAACAGGCCAGAGAACACTGCTAGGTGGGCAGTTTGACTGGGGCGGTCGCCTCCTAAAAAGTAACGGAGGCGTACAAAGGTTTTCTCAGATTGGTCGGAAATCAATCGTAGAGTATAAAGGTATAAGAAAGCTTAACTGCAAGACTTACAAGTCGAGCAGAGACGAAAGTCGGTCTTAGTGATCCGGCGGTACTGAGTGGAAAGGCCGTCGCTCAACGGATAAAAGTT
>HQ421667
GCTTTACTGTAGCTTGGAATTGAGTTTGGGTTTATTTTGCGCAGAATAGGTGGGAGGCAAAGAAGTTATATTTGCGGATATAGCTGAGCCTACAGTGAGATACCACTCTAATTAAACTAGAATTCTAACCTTTTTGCCGTTATCCGGCAAAGGGACAGTTTCAGGTGGGCAGTTTGACTGGGGCGGTCGCCTCCTAAAAGGTAACGGAGGCGTGCAAAGGTTTCTTCAGGCTGGTCGGAAATCAGTCGTAGAGTGTAAAGGCATAAAGAAGCTTGACTGCGAGACTTACAAGTCGAGCAGAGACGAAAGTCGGCCTTAGTGATCCGACAGTTCTGAGTGGAAAGGCTGTCGCTCAACGGATAAAAGTT
>NC_020371
GCTTTACTGTAGCTTGAAATTGTTTTCACGTCTTGTACGCGCAGTATAGGTGGGAGACTGAGAAAGAATCTCTTCGGGGAATCTGGAGTCACAATTGAGATACCACTCTTGCAAGACTAGAATTCTAACCTCAGACCGTTATCCGGCTGAGGGACCATTTTAGGTGGGCAGTTTGACTGGGGCGGTCGCCTCCTAAAAAGTAACGGAGGCGTGCAAAGGTTTCCTCAGGTTGGTTGGACATCAACCTTCGAGCGCAAAGGTATAAGGAAGCTTGATTGCGAGACCTACAAGTCGAGCAAAGACGAAAGTCGGCCTTAGTGATCCGACACTACCGAGTGGAAGGAGTGTCGCTCAACGGATAAAAGTT
>X61179
GCTTTACTGTAACTTGAAATTGGTTTCGGGTTTTATTTGCGCAGCATAGGTGGGAGGCTTTGATATTAATCTTACGGGATTAGTGGAGTCATCAGTGAGATACCACTCTAATAAAACTAGAATTCTAACCCTATATCGTTAGCCGGTTAGGGAACAGTTTCAGGCGGGCAGTTTGACTGGGGCGGTCGCTCCTAAAAGGTAACGGAGGCGTACAAAGGTTTCCTCAGATCGGTCAGAAATCGATCGTAGAGTGCAAAGGCAAAAGGAAGCTTGACTGTAAGACCTACAAGTCGAACAGAGACGAAAGTCGGTCTTAGTGATCTGGCGATATTGAGTGGAAAAGTCGTCACTCAACGGATAAAAGTT
>FN563102
GCTTTACTGTAGCCTGGAATTGGCTTCGGGCTCTTCTTGCGCAGCTTAGGTGGAAGGCTGAGACCTTATTTTTCCGGAAATAAGCGAGCCGTCAGTGAGATACCACTCTGGAAGAGCTAGAAGTCTAATGGCGGTCCTTGAATCAGGACGCTTGACAGTTTCAGGTGGGCAGTTTTACTGGGGCGGTAGCCTCCTAAAAGGTAACGGAGGCGTGCAAAGGTTCCCTCAGGCTGGACGGAAATCAGCCGTAGAGTGTAAAGGCAGAAGGGAGCTTGACTGCAAGACCTACAAGTCGAGCAGGGACGAAAGTCGGCCTTAGTGATCCGACGGTGCCGCGTGGAAGGGCCGTCGCTCAACGGATAAAAGTT
>L49155
GCTTGACTGTATCCTGGAATTGGGTTCGGGCTTCTCTTGCGCAGTCTAGGTGGGAGGCATTGAAGATTTCCTTCCGGGGAAGTTGGAGCCATCAGTGAGAGACCACTCTGGAGAGGCTAGAATCCTAATGGTGATCCTTAAATCAGGACACTTGACGTTTTCAGGTGGGCAGTTTGTTTGGGGCGAACACCTCATAAAAGGTAACTGAGGCGCGCAAAGGTTCCCTCAGTCTGGACGGAAATCAGACTTAAGAGTGTAAAGGCAAAAGGGAGCTTGACTGTAAGACCTACAAGTCAAACAGGGGCGAAAGCCGGCCTTAGTGATCCGACGGTTCCGTGTGGAAGGGCCGTCGCTCAACGAATAAAAGTT
>EU912438
GCTTTACTGTAGCTTGAGACTGATTTTGGGTTTTATTTGCGCAGAATAGGTGGGAGGCAATGAAACAAAACTTGCGGGATTTGTTGAGCCACTAGTGAGATACCACTCTGATAAAACTATAAATCTAACCTTTTACTGTGAGCCAGTGAAGAAACAATCTCAGGTGGGCAGTTTGACTGGGGCGGTCGCCTCCTAAAAAGTAACGGAGGCGCACAAAGGTTTCCTCAGATCGGTCAGACATCGATCTTAGAGCGTAAAGGTATAAGGAAGCTTGACTGTGAGACCTACAAGTCGAACAGAGACGAAAGTCGGTCTTAGTGATCTGGCGATATTGAGTGGAAAAGTCGTCACTCAACGGATAAAAGTT
>EF525361
GCTTTACTGTAACTTGAAATTGGTTTTGGATTTTTCTTGCGCAGAATAGGTGGGAGGCTATGATCCTCTTTTTTGGAAGAAGGTGAGCCACAATGTGAGATACCACTCTTGAGAAATTAGAAATCTAATGATATTTTAATCATGATATTTGACAGTTTCAGGCGGGCAGTTTTACTGGGGCGGTAGCCTCCTAAAAGGTAACGGAGGCGCACAAAGGTTTTCTCATGCTGGACGGAAATTAGTTGCAGAGTGTAAAGACATAAGAAAGCTTGACTGTAAGACTTATAAGTCGAGCAGAGACTAAAGTCGGTCTTAGTGATCCGAAGTTGCTGTGTGGAAAGGACTTCGCTTATCAGATAAAAGTT
>KM817974
GCTTTACTGTATCCTGAAATTGGATTTCGATTTTATTTGCGCAGAATAGGTGGGAGACGGTGAGATTTTTCTTTTGGGAAAGATGGAGTCATTAGTGAGATACCACTCTGATAAAATTAAAATTCTAACTTCATACCGTAAGCCGGTTGAAAAACAGTTTCAGGTGGGCAGTTTGACTGGGGCGGTCGCCTCCCAAAAGGTAACGGAGGCGTACAAAGGTTTCCTCAGATCGGTCAGAAATCGATCTTTGAGTGCAAAGGCAAAAGGAAGCTTAACTGTGAGACAAACAAGTCGAGCAGAGACGAAAGTCGGTCTTAGTGATCTGACGATGCTGTGTGGAAAGGTCGTCACTCAACGGATAAAAGTT
>HE610160
GCTTGACTGTATCCTGGAATTGGGTTCGGGCTTTTCTTGCGCAGTCTAGGTGGGAGGCATTGAAGATTTCTTTCCGGAGAGATTGGAGCCATCAGTGAGAGACCACTCTGGAAAGGCTAGAATCCTAATAGTGATCCCTAATCGGGACATTTGACGTTTTCAGGAGGGCAGTTTTTTTGGGGCGAAAGTCCTCCTAAAAGGTAACGGAGGCGCGCAAAGGTTTCCTCAGTCTGGACGGAAATCAGACGTTACAGAGTGTAAAGGCAAAAGGAAGCTTGACTGCAAGACCTACAAGTCGAGCAGGGGCGAAAGCCGGCCTTAGTGATCCGACGGTGTCCGCGTGGAAGGGCCGTCGCTCAACGGATAAAAGTT
>HQ420967
GCTTTACTGTAGCTTGAAATTGAGTTTGGATTTGCTATGCGCAGTATAGGTGGGAGGCTGAGATAATATATTTGTGGATGTATAGGAGCTTACAGTGAGATACCACTCTTAGTAAATTAGAATTCTAATTTTGACTTCCATTAACTGGACAAAAGACATTTTCAGGTAGGCAGTTTGACTGGGGCGGTCGCCTCCTAAAAGGTAACGGAGGCGTGCAAAGGTTTCCTCAGGCTGGTCGGAAATCAGTCGTAGAGTGTAAAGGTATAAGGAAGCTTGACTGCAAGACCTACAAGTCGAGCAGAGACGAAAGTCGGCCTTAGTGATCCGACAGTTCCGAGTGGAAGGGCTGTCGCTCAACGGATAAAAGTT
>HQ421158
GCTTTACTGTAGCTTGGAATTGAATTTGGGTTTATCCTGCGCAGCATAGGTGGGAGGCTAAGATAATATATTTGCGGATATATAGAAGCCATTAGTGAGATACCACTCTGGATAAACTAGAATTCTAATCTTGATGCCGTTATCCGGCCAAGAAACAGTTTCAGGTGGGCAGTTTGACTGGGGCGGTCGCCTCCTAAAAGGTAACGGAGGCGTGCAAAGGTTTCCTCAGACTGGTTGGAAATCAGTCGTAGAGTGTAAAGGCAAAAGGAAGCTTGACTGCAAGACTTACAAGTCGAGCAGAGACGAAAGTCGGCCTTAGTGATCCGACAGTACTGAGTGGAAAGGCTGTCGCTCAACGGATAAAAGTT
>EF426647
GCTTTACTGTAGCCTGGAATTGGATTTGGGCTTTTCTTGCGCAGTATAGGTGGGAGGCAATGAAGATAAGTTTGCGGATTTATTGGAGCCGACAATGAGATACCACTCTGGGAAAGCTAAAATTCTAACTTTGATCCGTTATCCGGACAAAGAACAGTTTCAGGTGGGCAGTTTGACTGGGGCGGTCGCCTCCTAAAAAGTAACGGAGGCGTGCAAAGGTTCCCTCAGGCTGGTCGGAAATCAGTCGTAGAGTGTAAAGGCATAAGGGAGCTTGACTGCAAGACCTACAAGTCGAGCAGGGACGAAAGTCGGCCTTAGTGATCCGACAGTACCGAGTGGAAGGGCTGTCGCTCAACGGATAAAAGTT
>EF426652
GCTTTACTGTAACTTGGAATTGGATTTGGGCTTTTCTTGCGCAGCATAGGTGGGAGGCATTGATGTCAGGTTTGTGGATCTGATGGAGCCATCAATGAGATACCACTCTGGAAAAGCTAAAATTCTAACTTTGAGCCGTTATCCGGCCAAAGAACAGTTTCAGGTGGGCAGTTTGACTGGGGCGGTCGCCTCCTAAAAAGTAACGGAGGCGTGCAAAGGTTCCCTCAGACTGGTCGGAAATCAGTCGTAGAGTGTAAAGGCATAAGGGAGCTTGACTGCAAGACCTACAAGTCGAGCAGAGACGAAAGTCGGCCTTAGTGATCCGACAGTGCCGAGTGGAAGGGCTGTCGCTCAACGGATAAAAGTT
>JX877615
GCTTGACTGTATCCTGGAATTGGGTTCGGGCTTTTCTTGCGCAGTCTAGGTGGGAGGCTACGAAGATTTCCTTCCGGGGAAGTTGGAGCCAACAGTGAGAGACCACTCTGGAGAGGCTAGAATCCTAATGGTGATCCTTGAATCAGGACACTTGACAGTTTCAGGTGGGCAGTTTTTCTGGGGCGGAAACCTCATAAAGGGTAACTGAGGTGCGCAAAGGTTCCCTCAGCCTGGACGGAAATCAGACTTTGAGTGGAAAGGCAAAAGGGAGCTTGACTGCAAGACCTACAAGTCGAGCAGGAGCGAAAGCTGGCCTTACTGATCCGACGGTTCCGCGTGGAAGGGCCGTCGCTCAACGAATAAAAGTTA
>KM818001
GCTTTACTGTAGCCTGAAATTGAGTTTCGATTTTCTTTGCGCAGAATAGGTGGGAGACTACGAAGGCTTTCTTGTGGGAAAGCTAGAGTCGATCGTGAGATACCACTCTAAGAAGATTGAACCTCTTCATTTTCAACCGTTAGCCGGTGAAAAAACAGTTTCAGGTGGGCAGTTTGACTGGGGCGGTCGCCTCCTAAAAGGTAACGGAGGCGTACAAAGGTTTCCTCAAATCAGATAGAAATTGATTGAAGAGCGCAAAGGTAAAAGGAAGCTTAACTGTGAGACAAACAAGTCAAACAGAGACGAAAGTCGGTCTTAGTGATCTGACGTTTTCTGTGTGGAAAGGACGTCACTCAACGGATAAAAGTT
>FJ719736
GCTTTACTGTAACTTGATATTGATTTTGGACTTTTTTTGCGCAGTATAGGTGGGAGGCTTTGACGCTTTTTCTCGGGAAAGTTGAGCCAACAGTGAGATACCACTCTGAAAAAGTTAGAAGTCTAATGACATTTCTTTTGAATCAGAATGTTTGACATTGTCAGGCGGGCAGTTTTACTGGGGCGGTAGCCTCCTAAAAGGTAACGGAGGCGTACAAAGGTTTTCTCAGACTGGACGGAAATTTGTTGCAGAGTATAAAGGCAAAAGAAAGCTTAACTGTTAGACTTACAAGTCAAGCAGAGACGAAAGTCGGTCTTAGTGATCCGACGATACCGAATGTAAGGGTCGTCGCTTAACGGATAAAAGTT
>HQ421619
GCTTTACTGTAACTTGGAATTGAATTTGGGTTTATTTTGCGCAGTATAGGTGGGAGGCTAAGATAATATATTTGAGGATATACAGGAGCCATTAGTGAGATACCACTCTAAATAAACTAGAATTCTAACCTTGAAAGCCGTTAACCGGCCAGGGAACAGTTTCAGGCGGGCAGTTTGACTGGGGCGGTCGCCTCCTAAAAGGTAACGGAGGCGTACAAAGGTTTTCTCAGGCTGGTCGGAAATCAGTCTTAGAGTATAAAGGCATAAGAAAGCTTGACTGTAAGACCTACAAGTCGAGCAGAGACGAAAGTCGGTCTTAGTGATCCGACAGTTCTGAGTGGAAAGGCTGTCGCTCAACGGATAAAAGTTAC
>NC_020795
CTTTACTGTAGCTTGGGATTGACTTTGGGTTTATTTTGCGCAGTATATGTGGGAGGCTAAGAAAGTATATTTTTGGATATACTCGAGCCATCAATGAGATACCACTCTAAGTAAACTAAAATTCTAACTTTGATAGTCGTTAACCGGCCAAAGAACATTTCCAGGTGGGCAGTTTGACTGGGGCGGTCGCCTCCTAAAAAGTAACGGAGGCGTGCAAAGGTTTCCTCAGACTGGTCGGAAATCAGTCTTCGAGTATAAAGGCATAAGGAAGCTTGACTGCAAGACCTACAAGTCGAGCAGAGACGAAAGTCGGCCTTAGTGATCCGACAGTACTGAGTGGAAAGACTGTCGCTCAACGGATAAAAGTTA
>EF426667
GCTTTACTGTAGCCTGGAATTGTGTTCGGGCTTGGCTTGCGCAGGATAGGTGGGAGGCGAGGATGTATTCCTTGTGGGGAGTATGGAGCCAACGGTGAGATACCACTCTGGCGAAGCTAGAATTCTAACCCATGACCGTTATCCGGTCAGGGAACAGTTTCAGGTGGGCAGTTTGACTGGGGCGGTCGCCTCCTAAAAGGTAACGGAGGCGCGCAAAGGTTCCCTCAGCACGCTTGGAAACCGTGCGGCGAGTGTAAAGGCATAAAGGGAGCTTGACTGCAAGAGTGACTACTCGAGCAGGTACGAAAGTAGGCCTTAGTGATCCGACGGCGCAGAGTGGAATGGCCGTCGCTCAACGGATAAAAGTT
>KJ776837
GCTTTACTGTAGCTTGGAATTGGATTCGGGCTTTTCTTGCGCAGGATAGGTGGGAGGCTAAGAAAACAATCTTGCGGGGTTGTTAGAGCCAATAGTGAGATACCACTCTGGGAAAGCTAAAATTCTAACCTTGAAAGCCGTTATCCGGCCAAGGAACAGTTCCAGGTAGGCAGTTTGACTGGGGCGGTCGCCTCCTAAAAAGTAACGGAGGCGTGCAAAGGTTCTCTCAGGCTGGTCGGAAATCAGTCGTAGAGTGTAAAGGCATAAGAGAGCTTGACTGTGAGACCTACAAGTCGAACAGAGACGAAAGTCGGCCTTAGTGATCCGGCGGTACCGAGTGGAAGGGCCGTCGCTCAACGGATAAAAGTT
>KC791176
CCTTTACTACAGCTTGACAGTGGCATTTGTAAGAATTTGTGTAGGATAGGCGGGAGACTTTGAAGCGTGGGCGCCAGCTCACGTGGAGTCGTCCTTGAAATACCGCCCTTGTTCTTATGGATGTCTAACCGCGGCCCGTTATCCGGGTCCGGAACATTGTCTGGTGGGTAGTTTGACTGGGGCGGTCGCCTCCCAAAGAGTAACGGAGGCGCGCGATGGTTGGCTCAGACCGGTCGGAAATCGGTCGTTGAGTGCAATGGCATAAGCCAGCCTGACTGCGAGAGTGACAACTCGAGCAGAGACGAAAGTCGGTCATAGTGATCCGGTGGTCCCGCGTGGAAGGGCCATCGCTCAACGGATAAAAGGT
>NZ_AYSN01000082
AGCTTTACTGCAGCTTGTCACTGAATTTTAGTAATATCTGTACAGGATAGGTGGGAGGCTAAGATGTATGGGCGCCAGCCTATATGGAGCCAACGTTGGGATACCACCCTGATATTACCGAAATTCTAACATATAAGCCGTAAGCCGGCATATGGACACTGACAGGCGGGCAGTTTGACTGGGGCGGTCGCCTCCCAAAAAGTAACGGAGGCGTCCAAAGGTTACCTCAGCGCGGAAGGAAATCGCGCGAAAGAGTGCAAAGGCAGAAGGTAGCCTAACTGCGAGAAAGACAATTCGAGCAGGGACGAAAGTCGGGCTTAGTGATCCGGCGGTAGAGAATGGGATTGCCGTCGCTCAACGGATAAAAGCTA
>FJ719711
GCTTTACTGTAACTTGATATTGTTTTTGGATTTTCTTTGCGCAGCATAGGTGGGAAGCTTTGATCTTACTTTTTCGGGAGTTTGTGAGCTGTAATATGAGATACCACTCTGAGAAAATCAGAATTCTAATAGTATTCTTTTATCAAGGTACTTGACAGTGTCAGGCGGGCAGTTTTACTGGGGCGGTAGCCTCCTAAAAAGTAACGGAGGCGTACAAAGGTTTTCTCATTCTAGACGGAAATTAGTTGTAGAGTGTAAAGGCATAAGAAAGCTTGACTGTGAGACCTACAAGTCGAACAGAGACGAAAGTCGGTCTTAGTGATCCGACGGTTCTGAGTGGAAAGGCCGTCGCTCAACGGATAAAAGTT
>EF426651
GCTTTACTGTAACTTGGAATTGGATTTGGGCTTTTCTTGCGCAGCATAGGTGGGAGGCATTGAAATCAGGTTTGCGGACCTGGTGGAGCCATCAATGAGATACCACTCTGGGAAAGCTAAAATTCTAACTTTGAGCCGTCACCCGGCCAAAGAACAGTTTCAGGTGGGCAGTTTGACTGGGGCGGTCGCCTCCTAAAAAGTAACGGAGGCGTGCAAAGGTTTCCTCAGACTGGTCGGAAATCAGTCGTAGAGTGTAAAGGCATAAGGAAGCTTGACTGCAAGACCTACAAGTCGAGCAGAGACGAAAGTCGGCCTTAGTGATCCGACAGTGCCGAGTGGAAGGGCTGTCGCTCAACGGATAAAAGTT
>NC_015403
GCTTTACTGTAACTTGGAATTGAAATTGGACTTTATTTGCGCAGTATAGGTGGGAGGCGTTGATACTATTCTTGCGGGAATAGAGGAGCCATCAGTGAGATACCACTCTTGTAATGTTAGATTTCTAACTTTGAATCATTATCTGGTCAAAGAACAGTTTCAGGCGGGCAGTTTGACTGGGGCGGTCGCCTCCTAAATGGTAACGGAGGCGCACAAAGGTTTCCTCTGAACGGGTAGAAATCGTATCTAGAGTGTAAAGGCATAAGGAAGCTTGACTGTGAGACCTACAAGTCGAGCAGGGACGAAAGTCGGTCTTAGTGATCTGACGGTGCTGAGTGGAAAGGCCGTCACTCAACGGATAAAAGTT
>NZ_CP004360
CCTTTACTGCAGCTTTGCAGTGGCATCAGAGACATTCTGTGTAGGATAGGTGGGAGGCTTTGAAACCGGGGCGCCAGTTCCGGTGGAGCCATCCTTGAAATACCACCCTGACTGTTTCTGATGTCTAACCGAGGCCTGTTAGCCAGGTCCGGGACCCTGCATGGTGGGCAGTTTGACTGGGGCGGTCGCCTCCCAAAGTGTAACGGAGGCGCGCGATGGTGGGCTCAGGCCGGTCGGAAACCGGCTGTCGAGTGCAATGGCATAAGCCCGCCTGACTGTGAGAGTGACAGCTCGATCAGAGACGAAAGTCGGCCATAGTGATCCGGTGGTCCCGCGTGGAAGGGCCATCGCTCAACGGATAAAAGGT
>HQ421570
GCTTTACTGTAGCTTGGAATTGAGTTTGGGTTTATTTTGCGCAGTATAGGTGGGAGGCTGTGAATATATGCTTGTGGGTATATATGAGCCATCAGTGAGATACCACTCTAATTAAACTAAAATTCTAACCTTGACTGCCGTTAACCGGCCAAGGAACAGTTTCAGGTGGGCAGTTTGACTGGGGCGGTCGCCTCCTAAAAGGTAACGGAGGCGCGCAAAGGTTCCTTCAGGCTGGTCGGAAATCAGTCGTAGAGTGTAAAGGCATAAGGGAGCTTGACTGCGAGACTTACAAGTCGAGCAGAGACGAAAGTCGGCCTTAGTGATCCGACAGTACCGAGTGGAAGGGCTGTCGCTCAACGGATAAAAGTT
>HQ421291
GCTTTACTGTAGCTTGAGATTGAATTTGGGTTTAGTTTGCGCAGCATAGGTGGGAGGCTAAGATTATATGTTTGCGGATATATAGGAGCCATCAGTGAGATACCACTCTAATTACACTAGAATTCTAACCTTGACAGTCGTCAACCGGCCAAGGAACATTCTCAGGTGGGCAGTTTGACTGGGGCGGTCGCCTCCTAAAAAGTAACGGAGGCGTGCAAAGGTTCTCTCAGGCTGGTCGGAAATCAGTCAAAGAGTATAAAGGCATAAGAGAGCTTGACTGCAAGACCTACAAGTCGAGCAGAGACGAAAGTCGGCCTTAGTGATCCGACAGTGCTGAGTGGAAAGGATGTCGCTCAACGGATAAAAGTT
>HQ421592
GCTTTACTGTAGCTTGGAATTGGATTTGGGCTTTTCTTGCGCAGTATAGGTGGGAGGCTACGAAAGTAGGTTTGCGGATCTACTTGAGCTAACAGTGAGATACCACTCTGGAAAAGCTAAAATTCTAACTTTGAGCCGTTAGCCGGCCAAAGAACCGTTTCAGGTGGGCAGTTTGACTGGGGCGGTCGCCTCCTAAAAAGTAACGGAGGCGTGCAAAGGTTCCCTCAGACTGGTCGGAAATCAGTCGTAGAGTGTAAAGGCATAAGGGAGCTTGACTGCAAGACTTACAAGTCGAGCAGAGACGAAAGTCGGCCTTAGTGATCCGACAGTGCCGAGTGGAAGGGCTGTCGCTCAACGGATAAAAGTT
>NC_025541
GCTTGACTGTAGCTTGGAATTGGGTTTGGGCTCCTCTTGCGCAGCCTAGGTGGGAGGCGTTGAAAATTTCCTTCCGGGGAAATTCGAGCCGATAGTGAGAGACCACTCTGGAGGAGCTAGAATTCTAATGGCGATCCTTGAATCAGGACGCTTGACAGTTTCAGGTGGGCAGTTTGACTGGGGCGGTCGCCTTATAAAAGGTAACTAAGGCGTGCAAAGGTTCCCTCAGGCTGGACGGAAATCAGCCGTAGAGTGTAAAGGCAGAAGGGAGCTTGACTGCAAGACCTACAAGTCGAGCAGGGGCGAAAGCCGGCCTTAGTGATCCGACGGTACCGTGTGGAAGGGCCGTCGCTCAACGGATAAAAGTT
>HQ421089
GCTTTACTGTAACYTGAAAWTGAATTTGGGTTTATTTTGTGCAGTATAGGTGGGAGGCTATGATATTATGTTTGAGGATGTAAAGGAGCCATTAGTGAGATACCACTCTAATTAAACTAAAATTCTAATCTTGATGCCGTTATCCGGCCAAGAGACATTTTCAGGCGGGCAGTTTGACTGGGGCGGTCGCCTCCTAAAAGGTAACGGAGGCGTGCAAAGGTTTTCTCAGACTGGTCGGAAATCAGTCGTAGAGTGCAAAGGCATAAGAAAGCTTGACTGCGAGACTTACAAGTCGAGCAGAGACGAAAGTCGGCCTTAGTGATCCGACAGTTCTGAGTGGAAAGGCTGTCSCTCAACGGATAAAAKTT
>HQ420915
GCTTTACTGTAGCCTGGAATTGACTTCGGGTTTATTTTGTGCAGTATAGGTGGGAGGCTAAGATACTATATTTGCGGATATAAAGGAGCCATTAGTGAGATACCACTCTAATTAAACTAGAATTCTAATCTTGATGCCGTTATCCGGCCAAGAGACATTTTCAGGTGGGCAGTTTGACTGGGGCGGTCGCCTCCTAAAAAGTAACGGAGGCGTGCAAAGGTTTTCTCAGACTGGTCGGAAATCAGTCGTAGAGTGTAAAGGCATAAGAAAGCTTGACTGCAAGACTTACAAGTCGAGCAGAGACGAAAGTCGGCCTTAGTGATCCGACAGTTCTGAGTGGAAAGGCTGTCGCTCAACGGATAAAAGTT
>L42989
GCTTGACTGTATCCTGGAATTGGTTTCGGGCTTTTCTTGCGCAGCCTAGGTGGGAGGCTATGAAGGTTCTCTTCCGGGAGAACATGAGCCGTCATTGAGAGACCACTCTGGAAGAGCTAGAATCCTAATGGTGATCTTTGAATCAAGACACTTGACATTTTCAGGTGGGCAGTTTATCTGGGGCGGATGCCTCCTAAAGTGTAACGGAGGTGTGCAAAGGTTCCCTCAGCCTGGACGGAAATCAGGCCTTGAGTGTAAAGGCAAAAGGGAGCTTGACTGCAAGACCTACAAGTCGAGCAGGGGCGAAAGCCGGCCTTAGTGATCCGACGGTGCCGTGTGGAAGGGCCGTCGCTCAACGGATAAAAGTT
>EF426623
GCTTTACTGTAGCTTGGAATTGAATTTGGGTTTATTGTGCGCAGAATAGGTGGGAGGCTATGAAAATATACTTGTGGGTATATTTGAGCCATCCGTGAGATACCACTCTCAATAAACTAGGATTCTAACTTTGAAGTCGTCAGCCGGCCAAAGAACAGTTTCAGGTGGGCAGTTTGACTGGGGCGGTCGCCTCCTAAAAAGTAACGGAGGCGTGCAAAGGTTTCTTCAGGCTGGTCGGAAATCAGTCGTAGAGTATAAAGGCATAAAGAAGCTTGACTGCAAGACCTACAAGTCGAGCAGAGACGAAAGTCGGCCTTAGTGATCCGACAGTACTGAGTGGAAAGGCTGTCGCTCAACGGATAAAAGTT
>KM817978
GCTTTACTGTATCCTGAAATTGAATTTCGATTTTATTTGCGCAGAATAGGTGGGAGACGGTGATAGTATTCTTTTGGGAATACTGGAGTCATCAGTGAGATACCACTCTGATAAAATTAAAATTCTAACTTCATACCGTAATCCGGTTGAAAAACAGTTTCAGGTGGGCAGTTTGACTGGGGCGGTCGCCTCCCAAAAGGTAACGGAGGCGTACAAAGGTTTCCTCAGATCGGTCAGAAATCGATCTTCGAGTGCAAAGGCAAAAGGAAGCTTAACTGTGAGACAAACAAGTCGAGCAGAGACGAAAGTCGGTCTTAGTGATCTGACGATGCTGTGTGGAAAGGTCGTCACTCAACGGATAAAAGTT
>KJ143744
GCTTTACTGTAACTTGAAATTGGTTTCGGGCTTTATTTGCGCAGTATAGGTGGGAGGCTAAGATAATAAATTTGCGGATTTGTTGGAGCCATTAGTGAGATACCACTCTAATAAAGCTAGAATTCTAACCTTGTAAGCCGTTATCCGGCCAAGGAACAGTTTCAGGCGGGCAGTTTGACTGGGGCGGTCGCCTCCTAAAAAGTAACGGAGGCGTGCAAAGGTTCCTTCAGGCTGGTTGGAAATCAGTCGTAGAGTGTAAAGACATAAGGGAGCTTGACTGTAAGACCTACAAGTCGAACAGAGACGAAAGTCGGCCTTAGTGATCCGACAGTTCCGAGTGGAAGGGCTGTCGCTCAACGGATAAAAGTTA
>L43538
GCTTGACTGTATCTTGGAATTGGGTTTGGGCTTTTCTTGCGCAGCCTAGGTGGGAGGCTATGATGATTTCCTTCCGGGGAAGTTGGAGCCGTCATTGAGAGACCACTCTGGAAGAGCTAGAATCCTAATGGGGATCCTTGAATCAGGACCCTTGAAAGTTTCAGGTGGGCAGTTTATTTGGGGCGAATGCCTCCCAAAAGGTAACGGAGGCGTGCAAAGGTTCCCTCAGTCTGGACGGAAATCAGACATTGAGTGCAAAGGCAAAAGGGAGCTTGACTGCAAGACCTACAAGTCGAGCAGGGGCGAAAGCCGGCCTTAGTGATCCGACGGTGCCGTGTGGAAGGGCCGTCGCTCAACGGATAAAAGTT
>FJ719713
GCTTTACTGTAACTTGATATTGTTTTTGGATTTTCTTTGCGCAGCATAGGTGGGAAGCGTTGATCTTACTTTTTCGGGAGTTAGTGAGCTAAAATATGAGATACCACTCTGAGAAAATCAGAATTCTAATAGTATTCTTTTATCTAGGTACTTGACAGTGTCAGGCGGGCAGTTTTACTGGGGCGGTAGCCTCCTAAAAAGTAACGGAGGCGTACAAAGGTTTTCTCATTCTAGACGGAAATTAGTTGTAGAGTGTAAAGGCATAAGAAAGCTTGACTGTGAGACCTACAAGTCAAACAGAGACGAAAGTCGGTCTTAGTGATCCGACGGTTCTAAGTGGAAAGGCCGTCGCTCAACGGATAAAAGTT
>FJ719744
GCTTTACTGTAACTTGAAATTGGTTTTGGACTTTCTTTGCGCAGCATAGGTGGGAGGCTGTGAACCTCTCTTTCGGGAGATGGGGAGCCATAATATGAGATACCACTCTGAGAAAGTTAGGAATCTAATGACGTTGTTTTATCAAGATGTTTGACAGTTTCAGGCGGGCAGTTTTACTGGGGCGGTAGCCTCCTAAAAGGTAACGGAGGCGTACAAAGGTTTTCTCAGTCTGGACGGAAATTAGTTGGAGAGTGTAAAGATATAAGAAAGCTTGACTGTGAGACTCACAAGTCGAACAGAGACTAAAGTCGGTCTTAGTGATCCGACGGTGCTGTGTGGAAAGGCCGTCGCTTAACGGATAAAAGTT
>NC_026522
CTTTACTGTAATTTGTAATTGATTCTAAATTTATTTTGTGCAGTATATGTGGGAGATTCAAATATTATATTTAAAAATATAATAAAAAATCAATAGTGAGATACCACTCTAATTAAACTAAGATTCTTATTTTGATGCCGTTAACCGGCCAAAAAACATTTTCAAATAGACAGTTTGACTGGGGCGGTCGCCTCCTAAAAAGTAACGGAGGCGTGCAAAGGTTCTTTCAAACTGGTCAGAAATCAGTTGTAGAGCATAAAGGTATAAAAGAGCTTGACTGTGAGACTTACAAGTCGAGCAGAGACGAAAGTCGGCCTTAGTGATCCGACAGTACTGAGTGGAAAGGCTGTCGCTTAACGGATAAAAGTTA
>HE610171
GCTTGACTATAGCTTGAGATTGGGTTCGGGCTCTYCTTGCGCAGCCTAGGTGGGAGGCTTTGAAGTTCTTTTTCCGGAAAGAATGGAGCCATCAGTGAGAGACCACTCTGGCAGAGCTAGGATCCTAACTTTGACCCGTGAATCCGGGCAGAGAACAGTCTCAGGTGGGTAGTTTGACTGGGGCGGTCGCCTCCTAAAAGGTAACGGAGGCGTGCAAAGGTTCCCTCAGGCTGGACGGAAATCAGCCGAAGAGTGTAAAGGCAGAAGGGAGCTTGACTGCGAGACCTACAAGTCGAGCAGGGGCGAAAGCCGGCCTTAGTGATCCGACGGTTCCGTGTGGAAGGGCCGTCGCTCAACGGATAAAAGTT
>AM709626
GCTTTACTGTAGCTTGGTATTGTGCTCGGGCTCGGAATGCGCAGGATAGGTGGGAGGCTTTGATCCATTGCTTGTGGGTGATGGTGAGCCACTGGTGAGATACCACTCTTTCCGAGCTAGAGTTCTAACAGCAACCCGTTATCCGGGTGCTGGACAGTATCAGGTGGGCAGTTTGACTGGGGCGGTCGCCTCCTAAAAGGTAACGGAGGCGCGCAAAGGTCTGCTCAGGCTGGTTGGAAATCAGCCGACGAGTGTAAAAGCAGAAGCAGGCTTGACTGTGAGACCTACAAGTCGAACAGGGAGGAAACTCGGCTTTAGTGATCCGACGGTTCTGTGTGGAAGGGCCGTCGCTCAACGGATAAAAGTT
>KM817951
GCTTTACTGTATCCTGAAATTGGATTTCGATTTTACTTGCGCAGCATAGGTGGGAGACGTTGAGACTATTCTTTTGGGAATAGTGGAGTCATCGGTGAGATACCACTCTGGTAAAATTAAAATTCTAACTTCATACCGTAAGCCGGTTGAAAGACAGTTTCAGGTGGGCAGTTTGACTGGGGCGGTCGCCTCCCAAAAGGTAACGGAGGCGTACAAAGGTTTCCTCAGATCGGTCAGAAATCGATCTTTGAGTGCAAAGGCAAAAGGAAGCTTAACTGTGAGACAAACAAGTCGAGCAGAGACGAAAGTCGGTCTTAGTGATCTGACGATGCTGTGTGGAAAGGTCGTCACTCAACGGATAAAAGTT
>KJ776836
GCTTTACTGTAGCTTGGAATTGGGTTCGGGCTTTTCTTGCGCAGGATAGGTGGGAGGCTAAGAAAATAATCTTGCGGGATTGTTTGAGCCAATGGTGAGATACCACTCTGGAAAAGCTAGAATTCTAACCTTGAAAGCCGTTATCCGGCCAAGGAACAGTTCCAGGTAGGCAGTTTGACTGGGGCGGTCGCCTCCTAAAAAGTAACGGAGGCGTGCAAAGGTTCTCTCAGGCTGGTCGGAAATCAGTCGTAGAGTGTAAAGGCATAAGAGAGCTTGACTGTGAGACCTACAAGTCGAACAGAGACGAAAGTCGGCCTTAGTGATCCGGCGGTACCGAGTGGAAGGGCCGTCGCTCAACGGATAAAAGTT
>HQ421469
GCTTTACTGTAGCTTGGAATTGAATTTGGGTATGCTTTGCGCAGTATAGGTGGGAGGCAAAGATAATATATTTGCGGATATATGGGAGCCAACAGTGAGATACCACTCTAAGTATACTAGGATTCTAACTTTGAAAGTCGTTAACCGGCCAAAGAACAGTTTCAGGTGGGCAGTTTGACTGGGGCGGTCGCCTCCTAAAAAGTAACGGAGGCGTACAAAGGTTTCTTCAGACTGGTCGGAAATCAGTCTTAGAGTATAAAGGCATAAAGAAGCTTGACTGCAAGACCTACAAGTCGAGCAGAGACGAAAGTCGGTCTTAGTGATCCGACAGTTCTGAGTGGAAAGGCTGTCGCTCAACGGATAAAAGTT
>AY584525
GCTTTACTGTAGCTTGGTATTGGGTTCGGGCTTTGATTGCGCAGGATAGGTGGGAGACTATGAACCATCCCTTGTGGGGGATGGGGAGTCGCCGGTGAGATACCACTCTATCAAGGCTAGAATTCTAACCTTGACCCGTTATCCGGGCAGGGGACAGTATCAGGTGGGCAGTTTGACTGGGGCGGTCGCCTCCTAAATGGTAACGGAGGCGCGCAAAGGTTCCCTCCGGCTGGTTGGAAATCAGCCTTCGAGTGTAAAGGCATAAGGGAGCTTGACTGCGAGACTGACAAGTCGAGCAGGTACGAAAGTAGGCCTTAGTGATCCGACGGTTCCGCGTGGAAGGGCCGTCGCTCAACGGATAAAAGTT
>FJ719733
GCTTTACTGTAACTTGATATTGTTTTCGGACTTTTTTTGCGCAGCATAGGTGGGAGGCTTAGATTCTTTTTTTCGGAAAATGAGGAGCCATAAATGAGATACCACTCTAAAAAAGTTAGAAATCTAATGATGTTTCTTTATCAGAACATTTGACAGTGTCAGGCGGGCAGTTTTACTGGGGCGGTAGCCTCCCAAAAGGTAACGGAGGCGTACAAAGGTTTTCTCAGACTGTATGGAAATTTGTTTTAGCGTGTAAAGGCATAAGAAAGCTTAACTGTTAGACTAACATGTCAAGCAGAGACGAAAGTCGGTCTTAGTGATCCGACGATACTGAATGTAAAGGTCGTCGCTTAACGGATAAAAGTT
>HQ421414
GCTTTACTGTAGTTTGGGATTGACTTTGGGTTTGCTTTGCGCAGTATATGTGGGAGGCTAAGAAAATATATTTCTGGATATGTTGGAGCCGTTAGTGAGATACCACTCTAAGTAAACTAAAATTCTAACCTTGATAGTCGTTAACCGGCCAAGGGACATTTCCAGATAGGCAGTTTGACTGGGGCGGTCGCCTCCTAAAAGGTAACGGAGGCGTGCAAAGGTTTCCTCAAACTGGTCGGAAATCAGTTTTAGAGTATAAAGGCATAAGGAAGCTTGACTGCAAGACATACAAGTCGAGCAGAGACGAAAGTCGGCCTTAGTGATCCGACAGTACTGAGTGGAAAGGCTGTCGCTCAACGGATAAAAGTT
>AY584520
GCTTTACTGTAGCCTGGAATTGGGTTCGGGCTTTAACTGCGCAGGATAGGTGGGAGGCTATGATTCAATCCTTGTGGGGATTGAGGAGCCAACGGTGAGATACCACTCTGTTAAGGCTAGAATTCTAACCTTCGCCCGTAATCCGGGGAGGGAACAGTTTCAGGTGGGCAGTTTGACTGGGGCGGTCGCCTCCTAAATGGTAACGGAGGCGCGCAAAGGTTCTCTCAGGCTGGTTGGAAATCAGCCGTAGAGTGTAAAAGCACAAGAGAGCTTGACTGTGAGACGAACATGTCGAGCAGGGACGAAAGTCGGCTTTAGTGATCCGACGGCGCTGCGTGGAAAGGCCGTCGCTCAACGGATAAAAGTT
>HQ421649
GCTTTACTGTAGCTTGGAATTGAATTTGGGTTTATTTTGCGCAGTATAGGTGGGAGGCTAAGATCTTGTATTTGCGGATACAAAGTAGCCATCAGTGAGATACCACTCTAATTAAACTAGAATTCTAATCTTAATGCCGTCATCCGGCTAAGAAACAGTTTCAGGTGGGCAGTTTGACTGGGGCGGTCGCCTCCTAAAAAGTAACGGAGGCGTGCAAAGGTTTCCTCAGGCTGGTCGGAAATCAGTCGTAGAGTATAAAGGCAAAAGGAAGCCTGACTGCAAGACCTACAAGTCGAGCAGAGACGAAAGTCGGCCTTAGTGATCCGACAGTACTGAGTGGAAAGGCTGTCGCTCAACGGATAAAAGTT
>EF426656
GCTTTACTGTAGCTTGGAATTGGATTTGGGCTCTTCTTGCGCAGAATAGGTGGGAGGCTAAGAAAATAAATTTGAGGATTTATTGGAGCCACTAGTGAGATACCACTCTGGAAAAGCTAAAATTCTAACCTTGTTAGCCGTTATCCGGCCAAGGAACAGTTTCAGGTGGGCAGTTTGACTGGGGCGGTCGCCTCCTAAAAAGTAACGGAGGCGTGCAAAGGTTCCCTCAGGCTGGTCGGAAATCAGTCGTAGAGTGTAAAGGCATAAGGGAGCTTGACTGCAAGACTTACAAGTCAAGCAGAGACTAAAGTCGGCCTTAGTGATCCGGCAGTACCAAGTGGAAGGGCTGTCGCTCAACGGATAAAAGTT
>HQ420978
GCTTTACTGTAGCCTGGAATTGAATTCGGGTTTGTTCTGCGCAGTATAGGTGGGAGGCAGAGATTATGCGTTTGCGGATGTGTATGAGCCATCAGTGAGATACCACTCTTAATAAACTAGACTTCTAATTTTGAATGCCATAAGCTGGCCAAAAAACAGTTCCAGGTGGGCAGTTTGACTGGGGCGGTCGCCTCCTAAAAGGTAACGGAGGCGCGCAAAGGTTCCCTCAGGCTGGTCGGAAATCAGTCGCAGAGTGTAAAGGCATAAGGGAGCTTGACTGCAAGACCTACAAGTCGAGCAGGGACGAAAGTCGGCCTTAGTGATCCGGCAGTACCGAGTGGAAGGGCTGTCGCTCAACGGATAAAAGTTAC
>EF426598
GCTTTACTGTAACTTGAAATTGGTTTCGGGTCTTATTTGCGCAGTATAGGTGGGAGGCTTTGATGTTTTTCTTCCGGGATTAATTGAGCCATCAGTGAGATACCACTCTGATAAGACTAGAATTCTAACCTTGTATCGTTAGCCGGTCAAGGGACAGTTTCAGGCGGGCAGTTTGACTGGGGCGGTCGCCTCCCAAAAAGTAACGGAGGCGTGCAAAGGTTTCCTCAGATCGGACAGAAATCGATCGAAGAGTGCAAAGGCAAAAGGAAGCTTGACTGTAAGACTTACAAGTCGAACAGAGACGAAAGTCGGTCTTAGTGATCTGGCGATATTGAGTGGAAAAGTCGTCACTCAACGGATAAAAGTT
>NC_025537
GCTTTACTGTAGCCTGGAATTGGGTTTGGGCTCTTTTTGCGCAGCCTAGGTGGGAGGCTTTGAAGGTTCCCTTGCGGGGGGGCTTGAGCCATCAGTGAGAGACCACTCTAAAAGAGCTAGAATCCTAATGGCGTCCCTTGAATCAGGGCGCTCGACAGTTTCAGGTGGGCAGTTTGACTGGGGCGGTCGCCTCCTAAAAGGTAACGGAGGCGTGCAAAGGTTCCCTCAGGCTGGACGGAAATCAGCCTAAGAGTGTAAAGGCAGAAGGGAGCTTGACTGCAAGACTTACAAGTCAAGCAGGGGCGAAAGCCGGCCTTAGTGATCCGACGGTACCCCGTGGAAGGGCCGTCGCTCAACGGATAAAAGTT
>L42992
GCTTGACTGTAGTCTGGAATTGGGTTTGGGTTCTTCTTGCGCAGACTAGGTGGGAGGCGTTGAATATTTCTTTCCGGGGAAATAGGAGCCATCAGTGAGAGACCACTCTTGAAGAACTAGAATTCTAATGGCGATCCTTCAATCAGGACGCTTGACAGTTTCAGATGGGCAGTTTGACTGGGGCGGTCGCCTCATAAAAGGTAACTGAGGCGTACAAAGGTTCCTTCAGAATGGATGGAAATCATTCGTAGAGTATAAAGGTATAAGGGAGCTTGACTGAAAGACCTACAAGTCGAACAGGGGCGAAAGCCGGTCTTAGTGATCCGACGGTGCCGCGTGGAAGGGCCGTCGCTCAACGGATAAAAGTT
>HQ421572
GCTTTACTGTAGCTTGGAATTGAATTTGGGTTTATTTTGCGCAGTATATGTGGGAGGCTAAGAAAATATATTTGCGGATATATTTGAGCCATTAGTGAGATACCACTCTAAATAAACTAGAATTCTAACCTTGATAGTCGTTAACCGGCCAAGGAACAGTTTCAAGTAGGCAGTTTGACTGGGGCGGTCGCCTCCTAAAAGGTAACGGAGGCGTGCAAAGGTTCCCTCAGGCTGGTCGGAAATCAGTCTTAGAGTATAAAGGCATAAGGGAGCTTGACTGCGAGACTTACAAGTCGAGCAGAGACGAAAGTCGGCCTTAGTGATCCGACAGTACTGCGTGGAAAGGCTGTCGCTCAACGGATAAAAGTT
>KM817994
GCTTTACTGTATCCTGATATTGGATTTCGATTTTCTTTGCGCAGAATAGGTGGGAGACTAAGATGCTAGTTTTTCGGAATTAGCGGAGTCATTCGTGAGATACCACTCTGGGAAAATTAAAATTCTAACTTCATATCGTAAGCCGGTTGAAAGACATTATCAGGTGGGCAGTTTGACTGGGGCGGTCGCCTATCAAAAGGTAACATAGGCGTACAAAGGTTTTCTCAGTTCGGTTAGAAATCGATCTTCGAGTGCAAAGGCAAAAGAAAGCTTAACTGTGAGACAAACAAGTCGAGCAGAAACGAAAGTTGGTCTTAGTGATCTGACGATACTGTGTGGAAAGGTCGTCACTCAACGGATAAAAGTTA
>NC_016703
GCTTTACTGTAGCTTGATATTGGCTCCGGGCTTTGTTTGCGCAGGATAGGTGGGAGGCGTTGAAAGTTTTCTTGCGGGAAGATTTGAGCCGTTGGTGAGATACCACTCTAACAATGCTAGGATTCTAACCCTATGTCGTTATCCGGCTAGGGGACAGTTTCAGGTGGTCAGTTTGACTGGGGCGGTCGCCTCCTAAAAGGTAACGGAGGCGTGCAAAGGTTCCCTCAGGCTGGTTGGAAATCAGTCGTAGAGTGTAAAGGCATAAGGGAGCTTGATTGTGAGACATACAAGTCGAACAAAGACGAAAGTCGGCCTTAGTGATCCGGCGGTACCGAGTGGAAGGGCCGTCGCTCAACGGATAAAAGTT
>HQ421569
GCTTTACTGTAACTTGAAATTGAATTCGGGTTTATTTTGCGCAGAATAGGTGGGAGGCTAAGACATTATATTTGCGGATATAAAGGAGCCATCCGTGAGATACCACTCTAATTAAACTAGAATTCTAATCTTGATGTCGTTATCCGGCCAAGAGACATTTTCAGGCGGGCAGTTTGACTGGGGCGGTCGCCTCCTAAAAGGTAACGGAGGCGTGCAAAGGTTCTTTCAGGCTGGTCGGAAATCAGCCGTAGAGTGTAAAGGCAAAAAAGAGCTTGACTGCGAGACCTACAAGTCGAGCAGAGACGAAAGTCGGCCTTAGTGATCCGACAGTGCTGAGTGGAAAGGCTGTCGCTCAACGGATAAAAGTT
>HQ421644
GCTTTACTGTAGCTTGGAATTGAATTTGGGTTTATTTTGCGCAGCATAGGTGGGAGGCTTAGATTTTATATTTGCGGATATAAAGGAGCCATCAGTGAGATACCACTCTAATTAAACTAGAATTCTAATCTTAATGCCGTTAACCGGCTAAGAAACAGTTTCAGGTGGGCAGTTTGACTGGGGCGGTCGCCTCCTAAAAAGTAACGGAGGCGTGCAAAGGTTCTTTCAGACTGGTCGGAAATCAGTCGTAGAGTATAAAGGCATAAAAGAGCTTGACTGCAAGACCTACAAGTCGAGCAGAGACGAAAGTCGGCCTTAGTGATCCGACAGTGCTGAGTGGAAAGGCTGTCGCTCAACGGATAAAAGTT
>JX877616
GCTTCACTGCAGGCTGGCATTGGGTTCGGGCTTTTCTTGCGCAGTCTAGGTGGGAGGCTTTGAAGGTTTCCTTCCGGGGAAGCTGGAGCCATCAGTGAGAGACCACTCTGGAAAGGCTAGAATCCTAATGGTGATCCTTGAATCAGGACACTTGACATTGTCAGCTAGACAGTTTTTCTGGGGCGGAAGGCTCCTAAAAGGTAACGGAGCTGTGCAAAGGTTCCCTCAGTCTGGACGGAAATCAGACGTGGAGTGTAAAGGCAAAAGGGAGCTTGACTGCAAGACCTACAAGTCGAGCAGGGGCGAAAGCCGGCCTTAGTGATCCGACGGTACCGAGTGGAAGGGCCGTCGCTCAACGGATAAAAGTT
>EF426592
GCTTTACTGTAACTTGAGATTGGCTTTGGGTTCTACTTGCGCAGTATAGGTGGGAGACTACGAAATTTTTCTTTTGGGAGAAATGGAGTCATCAATGAGATACCACTCTAGTAAAACTAAAATTCTAACCTTGCATTGTTAGCCAATCAGGGGACAGTCTCAGGCGGGCAGTTTGACTGGGGCGGTCGCCTCCTAAAAGGTAACGGAGGCGTACAAAGGTTTTCTCAGATCGGTCAGAAATCGATCAAAGAGTATAAAGGCATAAGAAAGCTTGACTGTGAGACTTACAAGTCGAACAGAGACGAAAGTCGGTCTTAGTGATCTGGCGATATTGAGTGGAAAAGTCGTCACTCAACGGATAAAAGTT
>EF426607
GCTTTACTGTAACTTGAAATTGAATTCGGGTTTATTTTGCGCAGAATAGGTGGGAGGCTGAGATCTTATATTTGCGGATATAAATGAGCCATCCGTGAGATACCACTCTAATTAAACTAGAATTCTAATCTTGATGTCGTTATCCGACCAAGAAACATTTTCAGGCGGGCAGTTTGACTGGGGCGGTCGCCTCCTAAAAGGTAACGGAGGCGTGCAAAGGTTCTTTCAGGCTGGTCGGAAATCAGCCGTAGAGTGTAAAGGCAAAAAAGAGCTTGACTGCGAGACCTACAAGTCGAGCAGAGACGAAAGTCGGCCTTAGTGATCCGACAGTGCTGAGTGGAAAGGCTGTCGCTCAACGGATAAAAGTT
>NC_008588
GCTTTACTGTAACTTGAAATTGAAATTGGACTTTATTTGCGCAGTATAGGTGGGAGGCTTTGAAGGTATTCTTGTGGGAATACTGGAGCCATCAGTGAGATACCACTCTTGTAATGTTAGATTTCTAACTTTGAATCATTATCTGGTCAAAGAACAGTTTCAGGCGGGCAGTTTGACTGGGGCGGTCGCCTCCTAAACGGTAACGGAGGCGCACAAAGGTTTCCTCTGAACGGGTAGAAATCGTATCTAGAGTGTAAAGGCATAAGGAAGCTTGACTGTGAGACCTACAAGTCGAGCAGGGACGAAAGTCGGTCTTAGTGATCTGACGGTGCTGAGTGGAAAGGCCGTCACTCAACGGATAAAAGTT
>HQ421467
GCTTTACTGTAGCTTGGAATTGAATTCGGGCTTATTTTGCGCAGCATAGGTGGGAGGCTTAGACGGTATATTTGCGGATATGCAAGAGCCATTAGTGAGATACCACTCTTGATAAGCTAGAATTCTAACTTTGAATGCCATTAGCTGGCCAAAAAACAGTTTCAGGTGGGCAGTTTGACTGGGGCGGTCGCCTCCTAAAAAGTAACGGAGGCGTGCAAAGGTTTCCTCAGGCTGGTCGGAAATCAGTCGCAGAGTATAAAGGCATAAGGAAGCTTGACTGCAAGACCTACAAGTCGAGCAGAGACGAAAGTCGGCCTTAGTGATCCGGCAGTGCCGAGTGGAAGGGCTSTCGCTCAACGGATAAAAGTTA
>KC012944
GCTTCACTGCATCTTGGGATTGAATCTGGTCTTTACTTGCGCAGAATAGGTGGGAGGCATTGAAAAAGGTCTTGTGGGATCTTTGGAGCCAATCGTGAGATACCACTCTTTTAAAGCTCGGATTCTCACTCTCTACCGTAATCCGGGGAGAGGACACTCCCAGGTGGGCAGTTTGACTGGGGCGGTCGCCTCCTAAAAGGTAACGGAGGCGCACAAAGGTTTCCTCAGATCGGATAGAAATCGATCGAAGAGTGTAAAGGCAAAAGGAAGCTTGACTGCGAGACGTACAAGTCAAGCAGAGACGAAAGTCGGTCTTAGTGATCCGACGATCCTGAGTGGAAAGGTCGTCGCTCAACGGATAAAAGTT
>JN022705
GCTTTACTGTAGCTTGAGATTGGCTCCGGGCTTTATTTGCGCAGGATAGGTGGGAGGCGTTGAAAATTTCCTTGCGGGGGAATTTGAGCCATTGGTGAGATACCACTCTAATAAAGCTAGGATTCTAACCCTATACCGTTATCCGGTTAGGGAACAGTCTCAGGTGGTCAGTTTGACTGGGGCGGTCGCCTCCTAAAAGGTAACGGAGGCGTGCAAAGGTTTCCTCAGACTGGTCGGAAATCAGTCGAAGAGTGTAAAGGCATAAGGAAGCTTGATTGTGAGACCTACAAGTCGAACAAAGACGAAAGTCGGCCTTAGTGATCCGGCGGTACCAAGTGGAAGGGCCGTCGCTCAACGGATAAAAGTT
>EF426614
GCTTTACTGTAGCTTGGAATTGAATTTGGGTTTAATTTGCGCAGTATAGGTGGGAGGCAAAGAATATATGTTTGTGGATATATATGAGCCACTAGTGAGATACCACTCTGATTAAACTAGAATTCTAATATTGACTGCCATAAGCTGGCCAATAGACAGTTTCAGGTGGGCAGTTTGACTGGGGCGGTCGCCTCCTAAAAGGTAACGGAGGCGTGCAAAGGTTTCCTCAGGCTGGTCGGAAATCAGTCGTAGAGTATAAAGGCATAAGGAAGCTTGACTGCGAGACTTACAAGTCGAGCAGAGACGAAAGTCGGCCTTAGTGATCCGACAGTACTGAGTGGAAAGGCTGTCGCTCAACGGATAAAAGTT
>HQ421153
GCTTTACTGTAGCCTGGAATTGAATTTGGGTTTATTTTGCGCAGCATAGGTGGGAGGCTAAGATATTGCACTTGCGGGTGTAAAGGAGCCTACAGTGAGATACCACTCTAATTAAACTAGAATTCTAATCTTGATGCCGTTACCCGGCCAAGAGACATTTTCAGGTGGGCAGTTTGACTGGGGCGGTCGCCTCCTAAAAGGTAACGGAGGCGTGCAAAGGTTTCCTCAGACTGGTCGGAAATCAGTCGCAGAGTATAAAGGCATAAGGAAGCTTGACTGCAAGACCTACAAGTCGAGCAGAGACGAAAGTCGGCCTTAGTGATCCGACAGTTCTGAGTGGAAAGGCTGTCGCTCAACGGATAAAAGTT
>HQ421608
GCTTTACTGTAACTTGGAATTGGATTTGGGCTTTTCTTGCGCAGTATAGGTGGGAGGCAATGAGAATAAGTTTGAGGATTTATTGGAGCCATCAATGAGATACCACTCTGGGAAAGCTAAAATTCTAACTTTGAGCCGTTATCCGGACAAAGGACAGTTTCAGGTGGGCAGTTTGACTGGGGCGGTCGCCTCCTAAAAAGTAACGGAGGCGTGCAAAGGTTCCCTCAGGCTGGTCGGAAATCAGTCGTAGAGTGTAAAGGTATAAGGGAGCTTGACTGCAAGACTTACAAGTCAAGCAGAGACGAAAGTCGGCCTTAGTGATCCGACAGTGCCGAGTGGAAGGGCTGTCGCTCAACGGATAAAAGTT
>KR709240
CTTTACTGTAACTTGAAATTGGAATTGGACTTTACTTGCGCAGCATAGGTGGGAGGCATTGAGTTTATTCTTGCGGGAATTTAGGAGCCATCAGTGAGATACCACTCTGGTAATGTTAGATTTCTAACTTTGTATCATTATCTGGTCAAAGGACAGTTTCAGGCGGGCAGTTTGACTGGGGCGGTCGCCTCCCAAATGGTAACGGAGGCGTACAAAGGTTTCCTCTGAACGTGTAGAAATCGTATCTAGAGTGTAAAGGCATAAGGAAGCTTGACTGTGAGACCTACAAGTCGAGCAGGGACGAAAGTCGGTCTTAGTGATCTGACGGTGCTGAGTGGAAAGGCCGTCACTCAACGGATAAAAGTTA
>KM590699
GCTTTACTGTATCCTGAAATTGGATTTCGATTTTCTTTGCGCAGAATAGGTGGGAGACGTTGAGATTAGTCTTTCGGGACTGGAGGAGTCATTAGTGAGATACCACTCTTAGAAAATTAAAATTCTAACTTCATACCGTAAGCCGGTTGAAAGACAGTTTCAGGTGGGCAGTTTGACTGGGGCGGTCGCCTCCCAAAAGGTAACGGAGGCGTACAAAGGTTTCCTCAGATCGGTCAGAAATCGATCTTAGAGTGCAAAGGCAAAAGGAAGCTTAACTGTGAGACAAACAAGTCGAGCAGAGACGAAAGTCGGTCTTAGTGATCTGACGATGCTGTGTGGAAAGGTCGTCACTCAACGGATAAAAGTT
>NC_024082
GCTTTACTGTAACTTGAAATTGAAATTGGACTTTATTTGCGCAGTATAGGTGGGAGGCGTTGAGTTAATTCTTGCGGGAATTTAGGAGCCATCAGTGAGATACCACTCTGGTAATGTTAGATTTCTAACTTTGTATCATAATCTGGTCAAAGAACAGTTTCAGGCGGGCAGTTTGACTGGGGCGGTCGCCTCCCAAATGGTAACGGAGGCGTACAAAGGTTTCCTCTGAACGTGTAGAAATCGTATCTAGAGTGTAAAGGCATAAGGAAGCTTGACTGTGAGACTTACAAGTCAAGCAGGGACGAAAGTCGGTCTTAGTGATCTGACGGTGCTGAGTGGAAAGGCCGTCACTCAACGGATAAAAGTT
>FJ719731
GCTTTACTGTAACCTGGTATTGATTTCGGACTTTTTTTGCGCAGAATAGGTGGGAGGCTTTGAAGCATTTTTTCGGAAATGTGGAGCCATCAGTGAGATACCACTCTGAAAAAGTTAGAGATCTAAAGATATTTCCTTAAGAAAGGATATTTAACAGTGCCAGGCGGGCAGTTTTACTGGGGCGGTAGCCTCCTAAAAGGTAACGGAGGCGTACAAAGGTTTTCTCAAACAGGCCGGAAATTTGTTGTAGAGTGTAAAGGCATAAGAAAGCTTAACTGTTAGACCTATAAGTCAAGCAGGGACGAAAGTCGGTCTTAGTGATCCGGCAGTTCCAAATGTGAGGGCTGTCGCATAACAGATAAAAGTT
>NC_025310
GCTTTACTGTAACTTGAAATTGAAATTGGACTTTAGTCGCGCAGTATAGGTGGGAGGCATTGAAAATAATCTTGCGGGAATATTGGAGCCATCAGTGAGATACCACTCTTCTAATGTTAGATTTCTAACTTTGAACCATTATCTGGTCAAAGGACAGTTTCAGGCGGGCAGTTTGACTGGGGCGGTCGCCTCCCAAATGGTAACGGAGGCGTACAAAGGTTTCCTCTGAACGGGTAGAAATCGTATCTAGAGTGTAAAGGCATAAGGAAGCTTGACTGTGAGACCTACAAGTCGAACAGGGACGAAAGTCGGTCTTAGTGATCTGACGGTACTGAGTGGAAAGGCCGTCACTCAACGGATAAAAGTT
>HQ420966
GCTTTACTGTAGCTTGGAATTGAATTCGGGTTTACTTCGCGCAGTATAGGTGGGAGGCTTAGAGAGCATATTTGTGGATATGCAGGAGCCATCAGTGAGATACCACTCTTGGTAAGCTAGATTTCTAATTTTGAATGCCATAACCTGGCCAAAAGACAGTTCCAGGTGGGCAGTTTGACTGGGGCGGTCGCCTCCTAAAAAGTAACGGAGGCGTGCAAAGGTTTCCTCAGGCTGGTCGGAAATCAGTCGTAGAGTGTAAAGGCATAAGGAAGCTTGACTGCAAGACCTACAAGTCGAGCAGAGACGAAAGTCGGCCTTAGTGATCCGACAGTACCGAGTGGAAGGGCTGTCGCTCAACGGATAAAAGTT
>FN563089
GCTTTACTGTAGCTTGAAATTGTTGCCGAGTATATCGTGTGCAGCTTAGGTGGGAGGCGTTGATTATGTATTTCCGGATACATTGGAGCCATTAGTGAGATACCACTCTCGATATACTCAGCATCTCATCATATACTTTTAGCAAGTTATGAGACAGTTTTAGGTGGGCAGTTTGACTGGGGCGGTCGCCTCCCAAAAAGTAACGGAGGCGTACAAAGGTATCCTCAGGCTGTTTAGAAATCAGCTGTGGCGTGCAAAGGCATAAGGATGCTTGACTGCAAGACCTACAAGTCGAGCAGGGACGAAAGTCGGTCTTAGTGATCCGACGGTTCCGTGTGGAAGGGCCGTCGCTCAACGGATAAAAGTT
>L49151
GCTTTACTGTATCCTGGAATTGGGTTCGGGCTTTTCTTGCGCAGTCTAGGTGGGAGGCGACGAAGATCTTCTTCCGGGAAGGTCAGAGCCAAAATTGAGAGACCACTCTGGAAGAGCTAGAATCCTAAGGGTGTTCTTAAAAGAAATGTATAAGACACTTAACAGTTTCAGGAGGGCAGTTTCACTGGGGCGGTGGCCTCCTAAAGCGTAACGGAGGTGTGCAAAGGTTCTTTCAGCCTGGACGGAAATCAGGCATTGAGTGCAAAGGCAAAAGGGAGCTTGACTGCAAGACCTACAAGTCGAGCAGGGGCGAAAGCCGGCCTTAGTGATCCGACGATTCCATGTGGAAGGGTCGTCGCTCAACGGATAAAAGTTA
>HQ421483
GCTTTACTGTAGCCTGAAATTGGATTTGAGTTTAGTTTGCGCAGTATAGGTGGGAGGCTATGATTATATGTTTGTGGATATATATGAGCCATCAGTGAGATACCACTCTTATTAAACTAGAATTCTAACTTTGATAGTCGTTATCCGGCCAAAAGACAGTTTCAGGTGGGCAGTTTGACTGGGGCGGTCGCCTCCTAAAAAGTAACGGAGGCGTGCAAAGGTTTCCTCAGGCTGGTCGGAAATCAGTCGTAGAGTATAAAGGTATAAGGAAGCTTGACTGTAAGACCTACAAGTCGAGCAGAGACGAAAGTCGGCCTTAGTGATCCGACAGTGCTGAGTGGAAAGGCTGTCGCTCAACGGATAAAAGTT
>HQ421294
GCTTTACTGTAGCTTGGAATTGAATTTGGGTTTATTTTGTGCAGTATAGGTGGGAGGCTAAGATATTATATTTGCGGGTATAAAGGAGCCAACAGTGAGATACCACTCTAATTAAACTAGAATTCTAATCTTGTAACCGTTATCCGGTCAAGAAACAGTTTCAGGTGGGCAGTTTGACTGGGGCGGTCGCCTCCTAAAAAGTAACGGAGGCGTGCAAAGGTTTCCTCAGACTGGTCGGAAATCAGTCGTAGAGTGTAAAGGCAAAAGGAAGCTTGACTGCAAGACCTACAAGTCGAGCAGAGACGAAAGTCGGCCTTAGTGATCCGACAGTACTGAGTGGAAAGGCTGTCGCTCAACGGATAAAAGTT
>L44126
GCTTGACTGTATCTTGAAATTGGGTTTGGGCTTTTCTTGCGCAGTCTAGGTGGGAGGCGTTGAAAGTTTCTTTCCGGAGAAATTTGAGCCATCAGTGAGAGACCACTCTGGAAGAGCTAGAATTCTAATGGCGATCCTTGAATCAGGACGCTTGACAGTTTCAGGGGGGCAGTTTGACTGGGGCGGTCGCCTCATAAAAGGTAACTGAGGCGCACAAAGGTTCCCTCAGAATGGATGGAAATCATTCCAAGAGTGTAAAGGTATAAGGGAGCTTGACTGAAAGACCTACAAGTCGAACAGGGGCGAAAGCCGGTCTTAGTGATCCGACGGTGCCGCGTGGAAGGGCCGTCGCTCAACGGATAAAAGTT
>HQ421548
CCTTTACTGTAGCTTGGAATTGAATTCGGGTCTATTTTGCGCAGTATAGGTGGGAGGCAAAGAAAACACGTTTGCGGATGTGTAAGAGCCAAAAGTGAGATACCACTCTTAATAAACTAGAATTCTAATTTTAAATGCCATTATCTGGCTAAAAAACAGTTCCAGGTGGGCAGTTTGACTGGGGCGGTCGCCTCCTAAAAGGTAACGGAGGCGTGCAAAGGTTCCCTCAGGCTGGTCGGAAATCAGTCGTAGAGTATAAAGGCAAAAGGGAGCTTGACTGCAAGACCTACAAGTCGAGCAGAGACGAAAGTCGGCCTTAGTGATCCGACAGTACCGAGTGGAAGGGCTGTCGCTCAACGGATAAAAGGT
>HQ421648
GCTTTACTGTAGCTTGGAATTGGGTTTGAGTTTATTTTGCGCAGTATAGGTGGGAGGCTATGATATTACACTTGTGGGTGCAAAGGAGCCAATAGTGAGATACCACCCTAATTAAACTAGAATTCTAATCTTGATGCCGTAAACCGGCCAAGAGACATTTTCAGGTGGGCAGTTTGACTGGGGCGGTCGCCTCCTAAAAGGTAACGGAGGCGTGCAAAGGTTTCCTCAGACTGGTCGGAAATCAGTCGTAGAGTATAAAGGCATAAGGAAGCTTGACTGCAAGACCTACAAGTCGAGCAGAGACGAAAGTCGGCCTTAGTGATCCGACAGTGCTGAGTGGAAAGGCTGTCGCTCAACGGATAAAAGTT
>KM817992
GCTTTACTGTATCCTGATATTGAATTTAGATTTTATCTGCGCAGAATAGGTGGGAGACGGAGAATCTTTCTTTCGGGAAATGAGGAGTCATTAGTGAGATACCACTCTGGTAAAATTCAAATTCTAACTTCATATCGTAATCCGGTTGAAAGACATTATCAGGTGGGCAGTTTGACTGGGGCGGTCGCCTACTAAAAGGTAACGTAGGCGTACAAAGGTTTCCTCAGATCGGTCAGAAATCGATCTTAGAGTGCAAAGGCAAAAGGAAGCTTAACTGTGAGACAAACGAGTCGAGCAGAGACGAAAGTCGGTCTTAGTGATCTGACGATGCTGTGTGGAAAGGTCGTCACTCAACGGATAAAAGTT
>KJ877675
GCTTTACTGTATCTTGACATTGAATCTTGATTTTATTTGCGCAGAATAGGTGGGAGACTATGAGTATTCTCTTATGGGGGGATAGGAGTCATCGTTGAGATACCACTCTTGTAAAATTGATATTCTAACTTCATACCGTTAGCCGGTTGAAAGACAGTGTCAGGTGGGCAGTTTGACTGGGGCGGTCGCCTCCCAAAAGGTAACGGAGGCGCACAAAGGTTTCCTCAGATCGTTCAGAAATCGATCTTAGAGTGTAAAGGCAAAAGGAAGCTTAACTGTGAGACCTACAAGTCGAGCAGAGACGAAAGTCGGTCTTAGTGATCTGACGCTGCTGTGTGGAAAGGGCGTCACTCAACGGATAAAAGTT
>KP403240
GCTTTACTGTAGCTTGGAATTGAATTTGGGTTTAATTTGCGCAGTATAGGTGGGAGGCAAAGAGTATATGTTTGCGGATGTATATGAGCCATTAGTGAGATACCACTCTGATTAAACTAGAATTCTAATATTGACTGCCATAAGCTGGCCAATAGACAGTTTCAGGTGGGCAGTTTGACTGGGGCGGTCGCCTCCTAAAAGGTAACGGAGGCGTGCAAAGGTTTCCTCAGGCTGGTCGGAAATCAGTCGTAGAGTATAAAGGCATAAGGAAGCTTGACTGCGAGACTTACAAGTCGAGCAGAGACGAAAGTCGGCCTTAGTGATCCGACAGTACTGAGTGGAAAGGCTGTCGCTCAACGGATAAAAGTTA
>NC_009681
GCTTGACTGTAGCCTGAGATTGAGTTTGGGTTCATCTTGCGCAGCCTAGGTGGGAGGTGTTGATAATTTACTTGCGGGTAAATTGGAGCCATCAGTGAGAGACCACTCTGGACGAGCTAGAATTCTAATGGCGATCCTTGAATCAGGACGCTTGACAGTCTCAGGTGGGCAGTTTCTTTGGGGCGAAGACCTCCTAAAAGGTAACGGAGGTGTGCAAAGGTTCCTTCAGGCTGGACGGAAATCAGTCGAAGAGTGTAAAGATATAAGGGAGCTTGACTGCAAGACCTACAAGTCGAGCAGGGGCGAAAGCCGGCCTTAGTGATCCGACGGTTCCGTGTGGAAGGGCCGTCGCTCAACGGATAAAAGTT
>HQ421643
GCTTTACTGTAGCCTGGAATTGACTTTGGGTTTATTTTGCGCAGTATAGGTGGGAAGCTATGAAGCTATACTTGAGGGTGTAGTAGAGCTATCAGTGAGATACCACTCTAATTAAACTAGAAGTCTAATCTTGATGCCGTTATCCGGCCAAGAAACAGTTTCAGGTGGGCAGTTTGACTGGGGCGGTCGCCTCCTAAAAAGTAACGGAGGCGTGCAAAGGTTTCTTCAGGCTGGTCGGAAATCAGTCGTAGAGTGTAAAGGCATAAAGAAGCTTGACTGCAAGACCTACAAGTCGAGCAGAGACGAAAGTCGGCCTTAGTGATCCGACAGTGCTGAGTGGAAAGGCTGTCGCTCAACGGATAAAAGTT
>HE610170
GCTTGACTATAGCTTGGAATTGGCTTCGGGCTCTACTTGCGCAGCCTAGGTGGGAGACGTTGAACATTTTCTTCCGGGAAAATGGGAGTCATCATTGAGAGACCACTCTGGTAGAGCTAGAATCCTAAGAGTGATCCTTGAATCAGGACACTTAACAGTTTCAGGTGGGTAGTTTGACTGGGGCGGTCGCCTCCTAAAATGTAACGGAGGCGTGCAAAGGTTCCCTCAGGCTGGACGGAAATCAGCCGGAGAGTGTAAAGGCAGAAGGGAGCTTGACTGCAAGACCTACAAGTCGAGCAGGGGCGAAAGCCGGCCTTAGTGATCCGACGGTTCCGCGTGGAAGGGCCGTCGCTCAACGGATAAAAGTT
>EF426669
GCTTTACTGTAGCCTGGAATTGGGTCCGGGCTTGGCTTGCGCAGGATAGGTGGGAGGCATTGAAGCATTCCTTGTGGGGAGTGTGGAGCCAACAGTGAGATACCACTCTGGCGAAGCTAGGATTCTAACCCGTTTCCGTGATCCGGAAAGGAGACAATTTCAGGTGGGCAGTTTGACTGGGGCGGTCGCCTCCTAAAAGGTAACGGAGGCGCACAAAGGTTCCCTCAGCACGGTTGGAAATCGTGCTTTGAGTGTAAAGGCAATAAGGGAGCTTGACTGCAAGAGCAACAACTCGAGCAGGGTGGAAACACGGTCTTAGTGATCCGACGGCACAGAATGGAATGGCCGTCGCTCAACGGATAAAAGTT
>KF907437
GCTTTACTGTATCTTGGAATTGGGTTTGGGCCTTGCTTGCGCAGGATAGGTGGGAGGCTTTGAAGATATTCTTGCGGGAATGTTGGAGCCAATGGTGAGATACCACTCTAGTAAGGCTAAAATTCTAACTTTGCACCGTTATCCGGTCAGAGAACAGTTTCAGGTGGGCAGTTTGACTGGGGCGGTCGCCTCCTAAAAGGTAACGGAGGCGCGCAAAGGTTCCCTCAGGCTGGTTGGACATCAGTCGTAGAGTGTAAAGGCATAAGGGAGCTTGACTGCGAGACCCACAAGTCGAGCAGAGACGAAAGTCGGCCTTAGTGATCCGACGGTTCCACGTGGAAGGGCCGTCGCTCAACGGATAAAAGTT
>EF426653
GCTTTACTGTAACTTGAAATTGAATTTGGGCTTTTCTTGCGCAGCATAGGTGGGAGGCGTTGATGCCAGATTCAAGGATTTGGTGGAGCCGTCAATGAGATACCACTCTGGAACAGCTAAAATTCTAACTCCGCGCCGTTATCCGGCCGGACGACAGTTTCAGGTGGGCAGTTTGACTGGGGCGGTCGCCTCCTAAAAAGTAACGGAGGCGTGCAAAGGTTCCCTCAGACTGGTCGGAAATCAGTCGTAGAGTATAAAGGCATAAGGGAGCTTGACTGCAAGACTTACAAGTCGAGCAGAGACGAAAGTCGGCCTTAGTGATCCGACAGTGCTGAGTGGAAGGGCTGTCGCTCAACGGATAAAAGTT
>HQ421481
GCTTTACTGTAGCTTGGAATTGAGTTTGGGTTTATTGTGCGCAGAATAGGTGGGAGGCTAAGAAAATATACTTGTGGGTATATTTGAGCCACCCGTGAGATACCACTCTCAATAAACTAGAATTCTAACTTTGAAGTCGTTAGCCGGCCAAAGAACAGTTTCAGGTGGGCAGTTTGACTGGGGCGGTCGCCTCCTAAAAAGTAACGGAGGCGTGCAAAGGTTTCTTCAGGCTGGTCGGAAATCAGTCGTAGAGTATAAAGGCATAAAGAAGCTTGACTGCAAGACCTACAAGTCGAGCAGAGACGAAAGTCGGCCTTAGTGATCCGACAGTGCTGAGTGGAAAGGCTGTCGCTCAACGGATAAAAGTT
>HF567870
GCTTGACTGTTCCCTGGGATTGGGTTTGGGCCTTTCCTGCGCAGCTTAGGTGGAAGGCGAAGAAGGCCTCCTTCCGGGGGGACCCGAGCCATCAGTGAGATACCACTCTGGAAGAGCTAGAATTCTAACCTTGTGTCAGGACCTACGGGCCAAGGGACAGTCTCAGGTAGACAGTTTCTATGGGGCGTAGGCCTCCCAAAAGGTAACGGAGGCGTGCAAAGGTTTCCTCGGGCCGGACGGAGATTGGCCCTCGAGTGCAAAGGCAGAAGGGAGCTTGACTGCAAGACCCACCCGTCGAGCAGGGACGAAAGTCGGCCTTAGTGATCCGACGGTGCCGAGTGGAAGGGCCGTCGCTCAACGGATAAAAGTT
>NC_012099
GCTTTACTGTAGCCTGGAATTGGTTTCGGGCTCTTCTTGCGCAGCTTAGGTGGAAGGCTGAGAACATACCCTTCCGGGGGTTTGTGAGCCATCAGTGAGATACCACTCTGGAAGAGCTAGAAATCTAATGGCGATCCTTGAATCAGGACGCTTGACAGTTTCAGGCGGGCAGTTTTACTGGGGCGGTAGCCTCCCAAAAGGTAACGGAGGCGTGCAAAGGTTCCCTCAGGCTGGACGGAAATCAGTCGTAGAGTATAAAGGCAGAAGGGAGCTTGACTGCAAGACCTACAAGTCGAGCAGGGACGAAAGTCGGCCTTAGTGATCCGACGGTGCCGTGTGGAAGGGCCGTCGCTCAACGGATAAAAGTT
>HQ421256
GCTTTACTGTAGCTTGGAATTGAATTTGGGTTTATTTTGCGCAGTATAGGTGGGAGGCTAAGATTATATATTTGCGGATATGTAGGAGCCACAAGTGAGATACCACTCTAATTAAACTAGAATTCTAACTTTGATAGTCGTTATCCGGCCAAAGAACAGTTTCAGGTGGGCAGTTTGACTGGGGCGGTCGCCTCCTAAAAAGTAACGGAGGCGTGCAAAGGTTCCTTCAGGCTGGTTGGAAATCAGTCGTAGAGTGTAAAGGCATAAAGGAGCTTGACTGCGAGACCTACAAGTCGAGCAGGGACGAAAGTCGGCCTTAGTGATCCGACAGTTCTGAGTGGAAAGGCTGTCGCTCAACGGATAAAAGTT
>FN563095
GCTTTACTGTAACCTGGAATTGCTCTCAAGCTTATCTTGCGCAGCTTAGGTGGGAGGCTATGAACCTAATCTTCCGGGATTAGGGGAGCCATCAGTGAGATACCACTCTTGGTAAGCTAGAGCGCTCAGTCTTTACCGTTATCCGGTAAGACGACAGTTTCAGGCGGGCAGTTTGACTGGGGCAGTCACCTCCCAAAAGGTAATGGAGGTGTGCAAAGGTTCCCTCAGGCTGGACGGAAATCAGCCATAGAGTGTAAAAGCAAAAGGGAGCTTGACTGCGAGACTGACATGTCAAGCAGAGACGAAAGTCGGCTTTAGTGATCCGACGGTGCTGCGTGGAAAGGCCGTCGCTCAACGGATAAAAGTTA
>KM590766
GCTTTACTGTATCCTGAAATTGAGTTTCGATTTTATCTGCGCAGAATAGGTGGGAGACTTTGAAGTTGTTCTTGTGGGAACGATGGAGTCATTAGTGAGATACCACTCTGATAAAACTGAAATTCTAACTTCATACCGTAAGCCGGTTGAAAGACAGTTTCAGGTGGGCAGTTTGACTGGGGCGGTCGCCTCCTAAAAGGTAACGGAGGCGTACAAAGGTTCCCTCAGATCGGTCAGAAATCGATCTTAGAGTGTAAAGGCAAAAGGGAGCTTAACTGTGAGACAAACAAGTCGAGCAGAGACGAAAGTCGGTCTTAGTGATCTGACGCTGCTGTGTGGAAAGAGCGTCACTCAACGGATAAAAGTT
>KR017749
CTTGACTGTAGCTTGTAATTGGATTCGGGCTTTTTTTGCGCAGCCTAGGTGGGAGGCAATGATGGTTTTCTTCTGGGAAAATTTTAGCCGTCCGTGAGAGACCACTCTGAAAAAGCTAGAATCCTAATGATGATCCTTGAATCAGGACATTTGACAGTTGCAGGTGGGCAGTTTTACTGGGGCGGTAGCCTCCTAAAAAGTAACGGAGGCGTGCAAAGGTTCCCTCAGGCTGGACGGAAATCAGCTTAAGAGTGTAAAGGTAGAAGGGAGCTTGACTGCAAGACAAACAAGTCGAGCAGGGGCGAAAGCCGGCCTTAGTGATCCGACGGTACCGCGTGGAAGGGCCGTCGCTCAACGGATAAAAGTTA
>HQ421074
GCTTTACTGTAGCTTGGGATTGACTTCGGGTTTATTTTGCGCAGTATAGGTGGGAGGCTAAGATATTATATTTTCGGATATAAAGGAGCTGTCAGTGAGATACCACTCTAATTAAACTAGAACTCTAATCTTGAAGCCGTTAACCGGCCAAGAGACATTTCCTGGTAGGCAGTTTGACTGGGGCGGTCGCCTCCTAAAAAGTAACGGAGGCGTGCAAAGGTTTTCTCAGGCTGGTTGGAAATCAGTCGTAGAGTGTAAAGGCATAAGAAAGCTTGACTGCGAGACCTACAAGTCGAGCAGAGACGAAAGTCGGCCTTAGTGATCCGACAGTTCTGAGTGGAAAGGCTGTCGCTCAACGGATAAAAGTT
>EF426600
GCTTTACTGTAGCTTAGAATTGAATTTAAGTTTTACTTGCGCAGCATAAGTGGGAGGCTGAGAAAGTAATTTCGCGGAATTACTAGAGCCTATAGTGAGATACCACTCTAGTAAGACTAGAATTCTAACTTTGACAGCCTTTAACAGGCCGAAGAACATTTCTAGGTGGGCAGTTTGACTGGGGCGGTCGCCTCCCAAAAAGTAACGGAGGCGTACAAAGGTTTTCTCAGATTGGTCAGAAATCAATCGTAGAGTATAAAGGTAAAAGAAAGCTTAACTGCAAGACATACAAGTCGAGCAGAGACGAAAGTCGGTCTTAGTGATCCGGCGGTACTGAGTGGAAAGGCCGTCGCTCAACGGATAAAAGTT
>KM590729
GCTTTACTGTAGCCTGAAATTGGATTTCGATTTTCTTTGCGCAGAATAGGTGGGAGACATTGAAAAAGTTCTTTCGGGAATTTTGGAGTCAACAGTGAGATACCACTCTGAGAAAATTAAAATTCTAACTTCATACCGTTAGCCGGTTGAAAGACAGTTTCAGGTGGGCAGTTTGACTGGGGCGGTCGCCTCCTAAAAGGTAACGGAGGCGTACAAAGGTTTCCTCAGATCGGTCAGAAATCGATCTTCGAGTGCAAAGGCAAAAGGAAGCTTAACTGTGAGACAAACAAGTCGAGCAGAGACGAAAGTCGGTCTTAGTGATCTGACGATGCTGTGTGGAAAGGTCGTCACTCAACGGATAAAAGTT
>HQ421461
GCTTTACTGTAGCTTGGAATTGACTTTGGGTTTATTTTGCGCAGTATATGTGGGAGGCTAAGAAAGTATATTTCCGGATGTACTCGAGCCATCAATGAGATACCACTCTGAATAAACTAAAATTCTAACTTTGACAGTCGTTAACCGGCCAAAGAACATTTCCAGGTGGGCAGTTTGACTGGGGCGGTCGCCTCCTAAAAAGTAACGGAGGCGTGCAAAGGTTTCCTCAGACTGGTCGGAAATCAGTCTTCGAGTATAAAGGCATAAGGAAGCTTGACTGCAAGACCTACAAGTCGAGCAGAGACTAAAGTCGGCCTTAGTGATCCGACAGTACTGAGTGGAAAGACTGTCGCTCAACGGATAAAAGTT
>EF426633
GCTTTACTGTAGCCTGGAATTGGATTTGGGCTCTTCTTGCGCAGTATAGGTGGGAGGCTAAGAAAGCAAGTTTGAGGATTTGCTAGAGCCATCAATGAGATACCACTCTAGAAAAGCTAAAATTCTAACTTTGATCCGTGAGCCGGACAAAGAACAGTTTCAGGTGGGCAGTTTGACTGGGGCGGTCGCCTCCTAAAAGGTAACGGAGGCGTGCAAAGGTTCCCTCAGGCTGGTCGGAAATCAGTCGAAGAGTGTAAAGGCATAAGGGAGCTTGACTGCAAGACCTACAAGTCGAGCAGAGACGAAAGTCGGCCTTAGTGATCCGACAGTGCCGAGTGGAAGGGCTGTCGCTCAACGGATAAAAGTT
>NC_024665
GCTTTACTGTAGCCTGAAATTGAATTCGGGTTTTGCTTGCGCAGAATAGGTGGGAGACTAAGAAGATCTTTCTCTGGAGAGATTGGAGTCGGCAATGAGATACCACCCTAGTAAAACTAGAATTCTAATTTTGATCCGTAATCCGGATAAAAAACAGTTTCAGGTGGGCAGTTTGACTGGGGCGGTCGCCTCCTAAAAAGTAACGGAGGCGTGCAAAGGTTTCCTCAAACTGGTCAGAAATCAGTTGAAGAGTGTAAAGGCATAAGGAAGCTTAACTGCGAGACAAACAAGTCGAGCAGAGACGAAAGTCGGCCTTAGTGATCCGGCGGTTTTGAGTGGAAGAGCCGTCGCTCAACGGATAAAAGTT
>HQ421656
GCTTTACTGTAGCTTGAGATTGAATTTGGGTTTATTTTGCGCAGTATAGGTGGGAGGCTAAGATCATATATTTGTGGATATATAGGAGCCACAAGTGAGATACCACTCTAATTAAACTAGAATTCTAACTTTGATAGTCGTAATCCGGCCAAAGAACAGTTTCAGGTGGGCAGTTTGACTGGGGCGGTCGCCTCCTAAAAAGTAACGGAGGCGTGCAAAGGTTCCTTCAGGCTGGTTGGAAATCAGTCGAAGAGTATAAAGGCATAAAGGAGCTTGACTGCGAGACTTACAAGTCGAGCAGAGACGAAAGTCGGCCTTAGTGATCCGACAGTTCTGAGTGGAAAGGCTGTCGCTCAACGGATAAAAGTT
>HQ421170
GCTTTACTGTATCCTGGAATTGAATTTGGGTTTATTTTGCGCAGTATAGGTGGGAGGCTAAGACTGTTTATTTGAGGATATTCATGAGCCATCAGTGAGATACCACTCTAATTAAACTAGAATTCTAACTTTGATTGTCGTGATCCGGCCAAAGAACAGTTTCAGGTGGGCAGTTTGACTGGGGCGGTCGCCTCCTAAAAGGTAACGGAGGCGTGCAAAGGTTTCTTCAGGCTGGTTGGAAATCAGTCGTAGAGTGTAAAGGCATAAAGAAGCTTGACTGCAAGACCTACAAGTCGAGCAGAGACGAAAGTCGGCCTTAGTGATCCGACAGTACTGAGTGGAAAGGCTGTCGCTCAACGGATAAAAGTT
>JQ907466
GCTTTACTGTAGCCTGGAATTGAATTTGGGTTTATTTTGCGCAGTATAGGTGGGAGGCTAAGAAGATATATTTGTGGATATATTTGAGCCAATAGTGAGATACCACTCTAATTAAACTAGAATTCTAACTTTGATTGCCATTAGCTGGCCAAGGAACAGTTTCAGGTGGGCAGTTTGACTGGGGCGGTCGCCTCCTAAAAGGTAACGGAGGCGTGCAAAGGTTTCCTCAGGCTGGTCGGAAATCAGTCGTAGAGTGTAAAGGCATAAGGAAGCTTGACTGCAAGACCTACAAGTCGAGCAGAGACGAAAGTCGGCCTTAGTGATCCGACAGTGCTGAGTGGAAAGGCTGTCGCTCAACGGATAAAAGTTA
>L42860
GCTTGACTGTATCCTGGAATTGGGTTCGGGCTTTTCTTGCGCAGCCTAGGTGGGAGGCTATGAAGGTTCCCTTCCGGGGGAACATGAGCCATCATTGAGAGACCACTCTGGAAGAGCTAGAATCCTAATGGTGATCTTTGAATCAAGACACTTGACAGTTTCAGGTGGGCAGTTTATCTGGGGCGGATGCCTCCTAAAAGGTAACGGAGGTGTGCAAAGGTTCCCTCAGCCTGGACGGAAATCAGGCATTGAGTGTAAAGGCAAAAGGGAGCTTGACTGCAAGACCTACAAGTCGAGCAGGGGCGAAAGCCGGCCTTAGTGATCCGACGGTACCGTGTGGAAGGGCCGTCGCTCAACGGATAAAAGTT
>NC_014808
GCTTTACTGTAACTTGAAATTGAAATTGGACTTTATTCGCGCAGTATAGGTGGGAGGTGTTGATTATAATCTTGTGGGATTATTGGAGCCATCAGTGAGATACCACTCTTGTAATGTTAGATTTCTAACTTTGAATCATTATCTGGTCAAAGGACAGTTTCAGGCGGGCAGTTTGACTGGGGCGGTCGCCTCCCAAACGGTAACGGAGGCGTACAAAGGTTTCCTCTGAACGGTTAGAAATCGTATCTAGAGTGTAAAGGCATAAGGAAGCTTGACTGTGAGACCTACAAGTCGAGCAGGGACGAAAGTCGGTCTTAGTGATCTGACGGTACTGAGTGGAAAGGCCGTCACTCAACGGATAAAAGTT
>HQ421091
GCTTTACTGTAGTTTGGAATTGAGTTTGGGTTTAATTTGTGCAGAATAAGTGGGAGGCTAAGACTATACACTTAAGGGTGTATATGAGCCATCAGTGAGATACCACTCTTGTTCAACTAGAATTCTAATTTTGATGCCGTTAGCCGGCCAAAAAACAGTTTCAGATAGGCAGTTTGACTGGGGCGGTCGCCTCCTAAAAAGTAACGGAGGCGTGCAAAGGTTCTCTCAGGCTGGTCGGAAATCAGTCGTAGAGTATAAAGGTATAAGAGAGCTTGACTGCAAGACCTACAAGTCAAGCAGAGACGAAAGTCGGCCTTAGTGATCCGACAGTGCTGAGTGGAAAGGCTGTCGCTCAACGGATAAAAGTT
>EF426637
GCTTTACTGTAACTTGGAATTGAATTTGGGCTCTTCTTGCGCAGTATAGGTGGGAGGCGAAGAAAATAAGTTCGTGGATTTATTAGAGCCATCAATGAGATACCACTCTAGAATAGCTAAAATTCTAACTTTGAGCCGTTATCCGGCTAAAGAACAGTTTCAGGTGGGCAGTTTGACTGGGGCGGTCGCCTCCTAAAAGGTAACGGAGGCGTGCAAAGGTTTCCTCAGGCTGGTCGGAAATCAGTCGAAGAGTGCAAAGGCATAAGGAAGCTTGACTGCAAGACCTACAAGTCGAGCAGAGACGAAAGTCGGCCTTAGTGATCCGACAGTGCCGAGTGGAAGGGCTGTCGCTCAACGGATAAAAGTT
>L43357
GCTTGACTGTAGCTTGGAATTGGGTTCGGGCTCTTCTTGCGCAGCCTAGGTGGGAGGCGTTGAAAGTTTTCTTTTCGGAAAACTAGAGCCAACAGTGAGAGACCACTCTGGAGGAGCTAGAATTCTAATGGCGTTCCTTGAAGCAGGACGCTTGACATTTTCAGGTGGGCAGTTTGACTGGGGCGGTCACCTCCTAAAAGGTAACGGAGGTGTGCAAAGGTTCCCTCAGGCTGGACGGAAATCAGCCGTAGAGTGTAAAGGCAGAAGGGAGCTTGACTGCAAGACCTACAAGTCGAGCAGGGGCGAAAGCCGGCCTTAGTGATCCGACGGTTCCATGTGGAAGGGCCGTCGCTCAACGGATAAAAGTT
>JQ907469
GCTTTACTGTAGCCTGGAATTGAATTTGGGTTTATTTTGCGCAGCATAGGTGGGAGGCTAAGAAGATACGTTCGAGGATGTATTAGAGCCAACAGTGAGATACCACTCTAATTAAACTAGAATTCTAACTTTGAATGCCATTAGCTGGCCAAAGGACAGTTTCAGGTGGGCAGTTTGACTGGGGCGGTCGCCTCCTAAAAGGTAACGGAGGCGTGCAAAGGTTTCCTCAGGCTGGTCGGAAATCAGTCGTAGAGTGTAAAGGCATAAGGAAGCTTGACTGCAAGACCTACAAGTCGAGCAGAGACGAAAGTCGGCCTTAGTGATCCGACAGTGCTGAGTGGAAAGGCTGTCGCTCAACGGATAAAAGTTA
>HQ420944
GCTTTACTGTAGCTTGGAGCTGATTTCGGGTTTATTTTGCGCAGTATAGGTGGGAGGCTAAGAATTTATGTTTGCGGATGTAAATGAGCCAAAAGTGAGATACCACTCTGATTAAACTAGAATTCTAATCTTGATGCCGTTATCCGGCCAAGAAACATTTTCAGGTAGGCAGTTTGACTGGGGCGGTCGCCTCCTAAAAGGTAACGGAGGCGTGCAAAGGTTTCCTCAGGCTGGTCGGAAATCAGTCGTAGAGTATAAAGGTATAAGGAAGCTTGACTGTGAGACTTACAAGTCGAACAGAGACGAAAGTCGGCCTTAGTGATCCGACAGTTCTGAGTGGAAAGGCTGTCGCTCAACGGATAAAAGTT
>HQ421600
GCTTTACTGTAACTTGGAATTGGATTTGGGCTTTTCTTGCGCAGTATAGGTGGGAGGCACTGATATTAGGTTTGTGGATCTGATGGAGCCAACAATGAGATACCACTCTAGGAAAGCTAAAATTCTAACTTTGAGCCGTTATCCGGCCAAAGAACAGTTTCAGGTGGGCAGTTTGACTGGGGCGGTCGCCTCCTAAAAAGTAACGGAGGCGTGCAAAGGTTCCCTCAGACTGGTCGGAAATCAGTCGTAGAGTGTAAAGGCATAAGGGAGCTTGACTGCAAGACTTACAAGTCGAGCAGAGACGAAAGTCGGCCTTAGTGATCCGACAGTGCCGAGTGGAAGGKCTGTCGCTCAACGGATAAAAGTT
>HQ420964
GCTTTACTGTAGCTTGGAATTGAGTTCGGGTCTGTTTTGCGCAGTATAGGTGGGAGGTGAAGAGAGCACATTTGCGGATGTGTAGGAGCCAAAAGTGAGATACCACTCTTAATAAACTAGAATTCTAATTTTAAATGCCATTATCTGGCTAAAAGACAGTTTCAGGCGGGCAGTTTGACTGGGGCGGTCGCCTCCTAAAAGGTAACGGAGGCGTGCAAAGGTTCCCTCAGGCTGGTCGGAAATCAGTCGCAGAGTATAAAGGCAAAAGGGAGCTTGACTGCAAGACCTACAAGTCGAGCAGAGACGAAAGTCGGCCTTAGTGATCCGACAGTACCGAGTGGAAGGGCTGTCGCTCAACGGATAAAAGTT
>HQ421613
GCTTTACTGTAGCTTGGAATTGAATTTGGGTTTAATTTGCGCAGTATAGGTGGGAGGCAAAGAATATATATTTGCGGATGTATACGAGCCATTAGTGAGATACCACTCTGATTAAACTAGAATTCTAATATTGACTGCCATAAGCTGGCCAATAGACAGTTTCAGGTGGGCAGTTTGACTGGGGCGGTCGCCTCCTAAAAGGTAACGGAGGCGTGCAAAGGTTTCCTCAGGCTGGTCAGAAATCAGTCGTAGAGTATAAAGGCATAAGGAAGCTTGACTGCGAGACTTACAAGTCGAGCAGAGACGAAAGTCGGCCTTAGTGATCCGACAGTACTGAGTGGAAAGGCTGTCGCTCAACGGATAAAAGTT
>EF426590
GCTTTACTGTAACTTGAAATTGGCTTTGGGTTTTATCTGCGCAGGATAGGTGGGAGACTATGATATTTATTTTTCGGAATAAATTGAGTCATCAGTGAGATACCACTCTGATAAAACTAAAATTCTAACCTTGTACTGTTAGCCAGTCAGGGGACAGTTTCAGGCGGGCAGTTTGACTGGGGCGGTCGCCTCCCAAAAGGTAACGGAGGCGTACAAAGGTTTTCTCAGGTCGGTCAGAAATCGATCGAAGAGTGTAAAGGCAAAAGAAAGCTTGACTGTGAGACTTACAAGTCGAACAGAGACGAAAGTCGGTCTTAGTGATCTGGCGATATTGAGTGGAAAAGTCGTCACTTAACGGATAAAAGTT
>HQ421167
GCTTTACTGTAGCCTGGAATTGACTTCGGGTTTATTTTGCGCAGTATAGGTGGGAGGCTAAGACATTATATTTGCGGATATAAGAGAGCCATCAGTGAGATACCACTCTAATTAAACTAGAATTCTAATCTTGATGCCGTTATCCGGCCAAGAAACATTTCCAGGTGGGCAGTTTGACTGGGGCGGTCGCCTCCTAAAAAGTAACGGAGGCGTGCAAAGGTTTTCTCAGGCTGGTTGGAAATCAGTCGTAGAGTGTAAAGGCATAAGAAAGCTTGACTGCGAGACCTACAAGTCGAGCAGAGACGAAAGTCGGCCTTAGTGATCCGACAGTTCTGAGTGGAAAGGCTGTCGCTCAACGGATAAAAGTT
>KM817977
GCTTTACTGTATCCTGATATTGGATTTCGATTTTATTTGCGCAGAATAGGTGGGAGACTTTGAAACTAGCTTTTTGGGGCTAGGTGAGTCATTAGTGAGATACCACTCTGATAAAATTAAAATTCTAACTTCATACCGTAAGCCGGTTGAAAGACAGTTTCAGGTGGGCAGTTTGACTGGGGCGGTCGCCTCCCAAAAAGTAACGGAGGCGTACAAAGGTTTCCTCAGATCGGTCAGAAATCGATCTTAGAGTGCAAAGGCAAAAGGAAGCTTAACTGTGAGACAAACAAGTCGAGCAGAGACGAAAGTCGGTCTTAGTGATCTGACGATGCTGTGTGGAAAGGTCGTCACTCAACGGATAAAAGTT
>JX297813
CTTTACTGTAGCTTGGAATTGACTTCAAACTTTATTTGCGTAGGATAGGTGGGAGGCTATGAAGATGATCTTCTGGGATTATTGGAGCCATCCTTGAAATACCACCCTAATAATGTGAGAATTCTAACTTTTCGCTGTGAATCCAGCTGAAGGACATTTTCAGGTGGTCAGTTTGACTGGGGCGGTCGCCTCCCAAAAGGTAACGGAGGCGTACAAAGGTTTCCTCAAATCGGTCAGAAATCGATTGTAGAGCGCAAAGGCAAAAGGAAGCTTGACTGTGAGACCTACAAGTCGAACAGGGACGAAAGTCGGTCTTAGTGATCTGACGGTACCAAGTGGAAGGGCCGTCACTCAACGGATAAAAGTTA
>HQ421157
GCTTTACTGTAGCCTGGAATTGAATTTAAGTCTATTTTGCGCAGTATAGGTGGGAGGCATTGATTTTTTACTTGCGGGTATTTAGGAGCCACTAGTGAGATACCACTCTAATTAGACTAGAATTCTAATCTTGAAGTCGTTAACCGGCCAAGAAACAGTTTCAGGTGGGCAGTTTGACTGGGGCGGTCGCCTCCTAAAAGGTAACGGAGGCGTACAAAGGTTTCTTCAGGCTGGTCGGAAATCAGTCGTAGAGTATAAAGGCATAAAGAAGCTTGACTGCGAGACTTACAAGTCGAGCAGAGACGAAAGTCGGTCTTAGTGATCCGACAGTGCTGAGTGGAAAGGCTGTCGCTCAACGGATAAAAGTT
>EF426646
GCTTTACTGTAACTTGGAATTGGATTTGGGCTTTTCTTGCGCAGCATAGGTGGGAGGCAATGAAAGTAAGTTTGTGGATTTACTGGAGCCAGCAATGAGATACCACTCTGGAAAAGCTAAAGTTCTAACTTTGAGCCGTTAGCCGGACAAAGAACAGTTTCAGGTGGGCAGTTTGACTGGGGCGGTCGCCTCCTAAAAAGTAACGGAGGCGTGCAAAGGTTCCCTCAGGCTGGTCGGAAATCAGTCGTAGAGTGTAAAGGCATAAGGGAGCTTGACTGCAAGACCTACAAGTCAAGCAGAGACGAAAGTCGGCCTTAGTGATCCGACAGTACCGAGTGGAAGGGCTGTCGCTCAACGGATAAAAGTT
>KM817999
GCTTTACTGTATCCTGAAATTGAATTTCGATTTTATTTGCGCAGAATAGGTGGGAGACGGTGAGACAAATCTTTTGGGATTTGAGGAGTCATCAGTGAGATACCACTCTGATAAAATTAAAATTCTAACTTCATACCGTAATCCGGTTGAAAGACAGTTTCAGGTGGGCAGTTTGACTGGGGCGGTCGCCTCCCAAAAGGTAACGGAGGCGTACAAAGGTTTCCTCAGATCGGTCAGACATCGATCTTTGAGTGCAAAGGCAAAAGGAAGCTTAACTGTGAGACAAACAAGTCGAGCAGAGACGAAAGTCGGTCTTAGTGATCTGACGATGCTGTGTGGAAAGGTCGTCACTCAACGGATAAAAGTT
>FJ719738
GCTTTACTGTAACTTGGAATTGGTTTTGGACTTTTTTTGCGCAGTATAGGTGGGAGGCTAAGATTCTTTTTTTCGGAAAATGAGGAGCCATCAGTGAGATACCACTCTAAAAAAGTTAAAAGTCTAATGACATTACTTTATCAGGATGTTAGACATTTCCAGGCGGGCAGTTTTACTGGGGCGGTAGCCTCCTAAAAGGTAACGGAGGCGTACAAAGGTTTTCTCAAACTGGACGGAAATTAGTTTTAGAGTATAAAGGCATAAGAAAGCTTAACTGTTAGACTTACAAGTCGAGCAGGGACGAAAGTCGGTCTTAGTGATCCGACGTTTCTGAATGTGAAGGACGTCGCTTAACGGATAAAAGTT
>EU725860
GCTTTACTGTAACCTGGAATTGAATTTGGGCTTTTCTTGCGCAGTCTAGGTGGGAGGCGTTGATAGTTCCCTTCCGGGGGGGCTTGAGCCATCAGTGAGAGACCACTCTGGAGAAGCTAGAATTCTAATGGCGATCCTTGAATCAGGACGCTTGACAGTTTCAGGCGGGCAGTTTGACTGGGGCGGTCGTCTCCTAAAAGGTAACGGAGATGTGCAAAGGTTCCCTCAGGCTGGACGGAAATCAGCCGAAGAGTGTAAAGGCAGAAGGGAGCTTGACTGCAAGACCTACAAGTCGAGCAGGGGCGAAAGCCGGCCTTAGTGATCCGACGGTACCGAGTGGAAGGGCCGTCGCTCAACGGATAAAAGTT
>HQ420938
GCTTTACTGTAGTTTGATATTGAATTTGAGTTTATTCTGCGCAGCATAGGTGGGAGGCTAAGATAATGTACTTGCGGGTATAAAGGAGCCAATAGTGAGATACCACTCTGATTAAACTAGGATTCTAACCTTGATGCCGTTATCCGGCCAAGAGACATTGTCAGGTGGGCAGTTTGACTGGGGCGGTCGCCTCCTAAAAGGTAACGGAGGCGTGCAAAGGTTTCCTCAGGCTGGTCGGAAATCAGCCGTAGAGTGTAAAGGCATAAGGAAGCTTGACTGCAAGACCTACAAGTCGAGCAGAGACGAAAGTCGGCCTTAGTGATCCGACAGTTCTGAGTGGAAAGGCTGTCGCTCAACGGATAAAAGTT
>EF426605
GCTTTACTGTAACTTGTAATTGAATTTGGGTTTATTCTGCGCAGCATAGGTGGGAGGCTGAGAGTTTATGTTTGTGGATATAAATGAGCCAATAGTGAGATACCACTCTGATTAAACTAGAATTCTAATCTTGATGTTGTCATCCAGCCAAGAAACAGTTTCAAGTGGGCAGTTTGACTGGGGCGGTCGCCTCCTAAAAGGTAACGGAGGCGTGCAAAGGTTCTTTCAGGCTGGTCGGAAATCAGTCGTAGAGTATAAAGGCATAAAAGAGCTTGACTGCGAGACCTACAAGTCGAGCAGAGACGAAAGTCGGCCTTAGTGATCCGACAGTACTGAGTGGAAAGGCTGTCGCTCAACGGATAAAAGTT
>EF426595
GCTTTACTGTAACTTGAAATTGGTTTCGGGTTTTATTTGCGCAGCATAGGTGGGAGGCTGGGACGTTAATCTCACGGGATTAATTGAGCCATCAGTGAGATACCACTCTTATAAAACTAGAATTCTAACCTTGTATCGTTAGCCGATCAGGGAACAGTTTCAGGCGGGCAGTTTGACTGGGGCGGTCGCCTCCTAAAAGGTAACGGAGGCGTACAAAGGTTTCCTCAGATCGGTCAGAAATCGATCGAAGAGTGTAAAGGCAAAAGGAAGCTTGACTGCGAGACTTACAAGTCGAACAGAGACGAAAGTCGGTCTTAGTGATCTGGCGATATTGAGTGGAAAAGTCGTCACTCAACGGATAAAAGTT
>HQ420972
GCTTTACTGTAGCTTGGAATTGAGTTCGGGTTTATTCTGCGCAGTATAGGTGGGAGGCTAAGAAGATATATTTGCGGATATATTAGAGCCAACAATGAGATACCACTCTTGATAAACTAGAATTCTAATTTTGAATGTCATAAACTGGCCAAAAGACAGTTCCAGGTAGACAGTTTGACTGGGGCGGTCGCCTCCTAAAAAGTAACGGAGGCGTGCAAAGGTTTCCTCAGGCTGGTCGGAAATCAGTCGTAGAGTGTAAAGGCATAAGGAAGCTTGACTGCAAGACCTACAAGTCGAGCAGAGACGAAAGTCGGCCTTAGTGATCCGACAGTACTGAGTGGAAAGGCTGTCGCTCAACGGATAAAAGTTAC
>Z18289
GCTTTACTGTAACTTGGAATTGGGTTTGAGCTTTTCTTGCGCACAGTAGGTGGGAAGCTAAGAAAATAGATTTGCGGATCTATTTGAGCTATCAGTGAGATACCACTCTGGAAAAGCTAGAATTCTAACCTTGAAAGCCGTTATCCGGCCAAGGAACAGTTTCAGGTGGGCAGTTTGACTGGGGCGGTCGCCTCCTAAAAAGTAACGGAGGCGTGCAAAGGTTCCCTCAGGCTGGTTGGAAATCAGTCGTAGAGTGTAAAGGCATAAGGGAGCTTGACTGCAAGACCTACAAGTCGAGCAGAGACGAAAGTCGGCCTTAGTGATCCGACAGTGCCGAGTGGAAGGCGTGTCGCTCAACGGATAAAAGTT
>JX877606
GCTTGACTGTATCCTGGAATTGAATTCGGGCTTTTCTTGCGCAGCCTAGGTGGGAGGCGTTGATAATTCTCTTCCGGGAGGGTTGGAGCCATCAGTGAGAGACCACTCTGGAAAAGCTAGAATTCTAATGGCGATCCTTGAATCAGGACGTTTGACAGTTTCAGGTGGGCAGTTTGACTGGGGCGGACGCCTCCTAAACAGTAACGGAGGCGTGCAAAGGTTCCCTCAGGCTGGACGGAAATCAGCCGAAGAGTGTAAAGGCAAAAGGGAGCTTGACTGCAAGACCTACAAGTCGAGCAGGGGCGAAAGCCGGCCTTAGTGATCCGACGGTACCGAGTGGAAGGGCCGTCGCTCAACGGATAAAAGTTA
>HQ421168
GCTTTACTGTAGCTTGGAATTGATTTCGGGTTTATTTTGCGCAGTATAGGTGGGAGGCTGAGAATTTATGTTTGCGGATGTAAATGAGCCAAAAGTGAGATACCACTCTGATTAAACTAGAATTCTAATCTTGATGCCGTTATCCGGCCAAGAGACATTTTCAGGTAGGCAGTTTGACTGGGGCGGTCGCCTCCTAAAAGGTAACGGAGGCGTGCAAAGGTTTCCTCAGGCTGGTCGGAAATCAGTCGTAGAGTATAAAGGTATAAGGAAGCTTGACTGTGAGACTTACAAGTCGAACAGAGACGAAAGTCGGCCTTAGTGATCCGACAGTTCTGAGTGGAAAGGCTGTCGCTCAACGGATAAAAGTT
>NC_027589
GCTTTACTGTATCTTGGAATTGGGTTTGGTCTTTACTTGCGCAGGATAGGTGGGAGGCTTTGAAGATGATCTTGCGGGATCGTTGGAGCCACTGGTGAGATACCACTCTTGTAATGATAAAATCCTAACTTTGAACCGTTATCCGGTCAGAGAACAGTTTCAGGTGGGCAGTTTGACTGGGGCGGTCGCCTCCTAAAAGGTAACGGAGGCGTGCAAAGGTTCCCTCAGGCTGGTTGGACATCAGTCGTAGAGTGTAAAGGCATAAGGGAGCTTGACTGCGAGACCAACAAGTCGAGCAGAGACGAAAGTCGGCCTTAGTGATCCGGCGCTTCCGAGTGGAAGGGGCGTCGCTCAACGGATAAAAGTT
>EF426610
GCTTTACTGTAGCTTGGGATTGAGTTTGGGTTTAGTTTGCGCAGTATAGGTGGGAGGCTAAGATTGTATGTTTATGGATATACAGGAGCCACCAGTGAGATACCACTCTAATTAAACTAAGATTCTAACCTTGATGCCGTTAACCGGCCAAGAAACAGTCTCAGGTGGGCAGTTTGACTGGGGCGGTCGCCTCCTAAAAGGTAACGGAGGCGTGCAAAGGTTCTCTCAGGCTGGTCGGAAATCAGTCGAAGAGTATAAAGGCATAAGAGAGCTTGACTGCAAGACCTACAAGTCGAGCAGAGACGAAAGTCGGCCTTAGTGATCCGACAGTGCTGAGTGGAAAGGCTGTCGCTCAACGGATAAAAGTT
>HQ421066
GCTTTACTGTAGCTTGGTATTGAATTTGGGTTTATTTTGTGCAGAATATGTGGGAGGCTAAGAAAGTATACTTCCGGGTATACCAGAGCCATCAGTGAGATACCACTCTAAATAAACTAAAATTCTAACCTTGATAGTCGTTAACCGGCCAAGGGACAGTTCCAGGCGGGCAGTTTGACTGGGGCGGTCGCCTCCTAAAAGGTAACGGAGGCGTGCAAAGGTTTCCTCAGACTGGTCGGAAATCAGTCTTCGAGTGTAAAGGCATAAGGAAGCTTGACTGCGAGACCTACAAGTCGAGCAGAGACGAAAGTCGGCCTTAGTGATCCGACAGTACTGAGTGGAAAGGCTGTCGCTCAACGGATAAAAGTT
>HQ421160
GCTTTACTGTAGCCTGGAATTGAATTTGGGTTTATTTTGCGCAGCATAGGTGGGAGGCTAAGATCTTGTACTTGCGGGTACAAATGAGCCTACAGTGAGATACCACTCTAATTAAACTAGAATTCTAATCTTGATGCCGTTATCCGGCCAAGAGACATTTTCAGGTGGGCAGTTTGACTGGGGCGGTCGCCTCCTAAAAGGTAACGGAGGCGTGCAAAGGTTTCCTCAGACTGGTCGGAAATCAGTCGTAGAGTATAAAGGCATAAGGAAGCTTGACTGCAAGACTTACAAGTCGAGCAGAGACGAAAGTCGGCCTTAGTGATCCGACAGTTCTGAGTGGAAAGGCTGTCGCTCAACGGATAAAAGTT
>HQ421163
GCTTTACTGTAGCTTGGAATTGAATTTGAGTTTATTTTGCGCAGTATAGGTGGGAGGCTAAGAGCTTGTACTTGCGGGTACAAAGGAGCCAACAGTGAGATACCACTCTAATTAAGCTAGAATTCTAATCTTGATGCCGTTATCCGGCCAAGAGACATTTTCTGGTGGGCAGTTTGACTGGGGCGGTCGCCTCCTAAAAGGTAACGGAGGCGTGCAAAGGTTTCCTCAGGCTGGTCGGAAATCAGTCGTAGAGTATAAAGGCATAAGGAAGCTTGACTGCGAGACCTACAAGTCGAGCAGAGACGAAAGTCGGCCTTAGTGATCCGACAGTTCTGAGTGGAAAGGCTGTCGCTCAACGGATAAAAGTT
>KM817947
GCTTTACTGTATCCTGAAATTGGATTTCGATTTTATTTGCGCAGAATAGGTGGGAGACGTTGAAATTCTTCTTTTGGGAAGGATGGAGTCATTAGTGAGATACCACTCTGATAAAATTAAAATTCTAACTTCATACCGTAAGCCGGTTGAAAGACAGTTTCAGGTGGGCAGTTTGACTGGGGCGGTCGCCTCCCAAAAGGTAACGGAGGCGTACAAAGGTTTCCTCAGATCGGTCAGAAATCGATCTTTGAGTGCAAAGGCAAAAGGAAGCTTAACTGTGAGACAAACAAGTCGAGCAGAGACGAAAGTCGGTCTTAGTGATCTGACGATGCTGTGTGGAAAGGTCGTCACTCAACGGATAAAAGTT
>EF426621
GCTTTACTGTAGTTTGAAATTGACTTTGGGTTTAATTTGCGCAGTATAGGTGGGAGGCTGAGAAGATATACTTGAGGGTATATAAGAGCCATCAGTGAGATACCACTCTAATTAAACTAAAATTCTAACCTTGATAGTCGTTAGCCGGCCAAGGAACAGTTTCAGATGGGCAGTTTGACTGGGGCGGTCGCCTCCTAAAAAGTAACGGAGGCGTACAAAGGTTTCTTCAGGCTGGTCGGAAATCAGTCGTAGAGTATAAAGGCATAAAGAAGCTTGACTGCGAGACTTACAAGTCGAGCAGAGACGAAAGTCGGTCTTAGTGATCCGACAGTACTGAGTGGAAAGGCTGTCGCTCAACGGATAAAAGTT
>FJ719710
GCTTTACTGTAATTTGATATTGTTTTTGGATTTTCCTTGCGCAGCATAGGTGGGAGGCTTTGATCCGCTTTTTCGGGAGTTGGTGAGCCATAATATGAGATACCACTCTGGGAAGATTGGAAGTCTAATAGTATTCTATAATCTAGATACTTGACAGTTTCAGATGGGCAGTTTTACTGGGGCGGTAGCCTCCTAAAAAGTAACGGAGGCGTACAAAGGTTTTCTCATTCTAGACGGAAATTAGTTGTCGAGTGTAAAGGCATAAGAAAGCTTGACTGTGAGACTTACAAGTCGAGCAGAGACGAAAGTCGGTCTTAGTGATCCGACGGTTCTGAGTGGAAAGGCCGTCGCTCAACGGATAAAAGTT
>HQ421676
GCTTTACTGTAGCTTGAAATTGAATTTGGGTTTAGTTTGCGCAGTATAGGTGGGAAGCTAAGACTATATGTTTGCGGATATATATGAGCTATCAGTGAGATACCACTCTTACTAAACTAGAATTCTAACCTTGATAGTCGTTATCCGGCCAAGGAACAGTCTCAGGTGGGCAGTTTGACTGGGGCGGTCGCCTCCTAAAAAGTAACGGAGGCGTGCAAAGGTTCCCTCAGGCTGGTTGGAAATCAGTCGTAGAGTATAAAGGCATAAGGGAGCTTGACTGCGAGACTTACAAGTCGAGCAGAGACGAAAGTCGGCCTTAGTGATCCGACAGTGCTGAGTGGAAAGGCTGTCGCTCAACGGATAAAAGTT
>HQ421659
GCTTTACTGTAGCTTGGAATTGAGTTTGGGCCTATCTTGCGCAGAATAGGTGGGAGGCTATGAACTGGTATTTGCGGATATCAATGAGCCAATAGTGAGATACCACTCTAGTTAGGTTAAAACTCTAATCTTGATGCCGTTATCCGGCCAAGAAACAGTTTCAGGTGGGCAGTTTGACTGGGGCGGTCGCCTCCTAAAAGGTAACGGAGGCGTGCAAAGGTTTCTTCAGACTGGTCGGAAATCAGTCGTAGAGTGTAAAGGCATAAAGAAGCTTGACTGCGAGACTTACAAGTCGAGCAGAGACGAAAGTCGGCCTTAGTGATCCGACAGTGCTGAGTGGAAAGGCTGTCGCTCAACGGATAAAAGTT
>NC_026523
CTTTACTGTAGCCTGAGATTGAATTTGGGTTTAGTTTGCGCAGGATAGGTGGGAGGCTGCGACCTTGTACTTGCGGGTACAAATAAGCCATCAGTGAGATACCACTCTAATTAAACTAGAATTCTAATCTTGAAGCCGTAATCCGGCCAAGAAACATTTTCAGGTGGGCAGTTTGACTGGGGCGGTCGCCTCCTAAAAGGTAACGGAGGCGTGCAAAGGTTTCCTCAGACTGGTCGGAAATCAGTCGTAGAGTGTAAAGGCATAAGGAAGCTTGACTGCGAGACCTACAAGTCGAGCAGAGACGAAAGTCGGCCTTAGTGATCCGACAGTACTGAGTGGAAAGGCTGTCGCTCAACGGATAAAAGTTA
>HQ421567
GCTTTACTGTATCTTGGAATTGAATTTGGGTTTATTTTGCGCAGCATAGGTGGGAGGCTAAGATAGTGTATTTGAGGATACTCAGGAGCCAACAGTGAGATACCACTCTAATTAAACTAAAATTCTAACTTTGACTGCCGTTATCCGGCCAAAGAACAGTTTCAGGTGGGCAGTTTGACTGGGGCGGTCGCCTCCTAAAAGGTAACGGAGGCGCGCAAAGGTTCCTTCAGGCTGGTTGGAAATCAGTCGTAGAGTGTAAAGGCATAAAGGAGCTTGACTGCAAGACCTACAAGTCGAGCAGAGACGAAAGTCGGCCTTAGTGATCCGACAGTGCTGAGTGGAAAGGCTGTCGCTCAACGGATAAAAGTT
>KM590761
GCTTTACTGTATCCTGAAATTGGATTTCGATTTTTCTTGCGCAGAATAGGTGGGAGACTATGAGGCTAATCTTTCGGGAATAGCGGAGTCATCAGTGAGATACCACTCTGGAAAAATTAAAATTCTAACTTCATACCGTAAGCCGGTTGAAAGACAGTTTCAGGTGGGCAGTTTGACTGGGGCGGTCGCCTCCCAAAAGGTAACGGAGGCGTACAAAGGTTTCCTCAGATCGGTCAGAAATCGATCTTAGAGTGCAAAGGCAAAAGGAAGCTTAACTGTGAGACAAACAAGTCGAGCAGGGACGAAAGTCGGTCTTAGTGATCTGACGATGCTGTGTGGAAAGGTCGTCACTCAACGGATAAAAGTT
>HQ421013
GCTTTACTGTATCTTGAAATTGAGTTTGGGTTTATTTTGCGCAGTATAGGTGGGAGGCTTTGATACTAGATTTGAGGATTTAGTGGAGCTGTCAGTGAGATACCACTCTAATTAAACTAGAATTCTAATTTTGTAGCCGTTATCCGGCCAAAAGACATTTTCAGGTGGGCAGTTTGACTGGGGCGGTCGCCTCCTAAAAAGTAACGGAGGCGTGCAAAGGTTTCTTCAGGCTGGTCGGAAATCAGCCGTAGAGTGTAAAGGCATAAAGAAGCTTGACTGCGAGACCTACAAGTCGAGCAGAGACGAAAGTCGGCCTTAGTGATCCGACAGTTCTGAGTGGAAAGGCTGTCGCTCAACGGATAAAAGTT
>HQ420971
GCTTTACTGTATCTTGGAATTGAATTTGGGTTTGTTTTGCGCAGAATAAGTGGGAGGCTAAGAAAACATATTTGAGGATATGTATGAGCCGTTAGTGAGATACCACTCTGAATAAACTAGAATTCTAATTTTGAATGCCGTTAGCCGGCCAAAAAACAGTTTCAGGTGGGCAGTTTGACTGGGGCGGTCACCTCCTAAAAGGTAACGGAGGTGTGCAAAGGTTTCTTCAGACTGGTCAGAAATCAGTCGTAGAGTGTAAAGATATAAGGAAGCTTGACTGCGAGACCTACAAGTCGAGCAGAGACGAAAGTCGGCCTTAGTGATCCGACAGTGCTGAGTGGAAGGGCTGTCGCTCAACGGATAAAAGTTAC
>KM817932
GCTTTACTGTATCCTGAAATTGAATTTCGATTTTATTTGCGCAGAATAGGTGGGAGACGTTGATAGGAATCTTTTGGGATTCAAGGAGTCATCAGTGAGATACCACTCTGATAAAATTAAAATTCTAACTTCATACCGTAAGCCGGTTGAAAGACATTTTCAGGTGGGCAGTTTGACTGGGGCGGTCGCCTCCCAAAAGGTAACGGAGGCGTACAAAGGTTTCCTCAGGTCGGTCAGAAATCGATCTTTGAGTGCAAAGGCAAAAGGAAGCTTAACTGTGAGACAAACAAGTCGAGCAGAGACGAAAGTCGGTCTTAGTGATCTGACGATGCTGTGTGGAAAGGTCGTCACTCAACGGATAAAAGTT
>NC_025543
GCTTTACTGTAGCCTGGAATTGGGTTTGGGCTTTTCTTGCGCAGTTTAGGTGGGAGGCTTTGAAGATTCTTTGCGGAGAATTGGAGCCAACAGTGAGATACCACTCTAGAAAGGCTAGAATCCTAATGGCGTCCCTTGAATCAGGGCGCTCGACAGTTTCAGGTGGGCAGTTTGACTGGGGCGGTCACCTCCTAAAAGGTAACGGAGGTGTGCAAAGGTTCCCTCAGGCTGGACGGAAATCAGCCTAAGAGTGTAAAGGCAGAAGGGAGCTTGACTGCAAGACTTACAAGTCAAGCAGGGGCGAAAGCCGGCCTTAGTGATCCGACGGTACCCTGTGGAAGGGCCGTCGCTCAACGGATAAAAGTT
>FJ858267
GCTTTACTGTAACCTGGAATTGCTTTCAAGCTTATTTTGCGCAGCTTAGGTGGGAGGCTACGAACCTTTTCTTCCGGGAAGAGGGGAGCCATCAGTGAGATACCACTCTTGGTAAGCTAGAAAGCTCAGTCTTAACCGTTATCCGGTAAGATGACAGTTTCAGGCGGGCAGTTTGACTGGGGCAGTCACCTCCCAAAAGGTAATGGAGGTGCACAAAGGTTCCCTCAGGTTGGACGGAAATCAACCATAGAGTGTAAAAGCATAAGGGAGCTTGACTGCGAGACTGACATGTCAAGCAGAGACGAAAGTCGGTTTTAGTGATCCGACGGTGCTGCGTGGAAAGGCCGTCGCTCAACGGATAAAAGTTA
>KM817930
GCTTTACTGTATCCTGAAATTGAATTTCGATTTTATTTGCGCAGAATAGGTGGGAGACAGTGAAATTATTCTCTTGGGAATAGTGGAGTCATCCGTGAGATACCACTCTGATAAAATTAAAATTCTAACTTCATACCGTAAGCCGGTTGAAAGACAGTTTCAGGTGGGCAGTTTGACTGGGGCGGTCGCCTCCCAAAAGGTAACGGAGGCGTACAAAGGTTTCCTCAGATCGGTCAGAAATCGATCTTCGAGTGCAAAGGCAAAAGGAAGCTTAACTGTGAGACAAACAAGTCGAGCAGAGACGAAAGTCGGTCTTAGTGATCTGACGATGCTGTGTGGAAAGGTCGTCACTCAACGGATAAAAGTT
>FN563076
GCTTGACTGTAGCTTGAAATTGGGTTTGGGCTCTTCTTGCGCAGCCTAGGTGGGAGGCTATGAAAATTTTCTTCCGGGAAAATGGGAGCCAACAGTGAGAGACCACTCTGGAAGAGCTAGAATCCTAAGAGCGTTCCTTGAATCAGGACGCTTAACAGTTTCAGGCGGGCAGTTTTTCTGGGGCGGAAGCCTCCTAAAAGGTAACGGAGGCGTGCAAAGGTTCCCTCAGGCTGGACGGAAATCAGCTGTAGAGCGTAAAGGCAGAAGGGAGCTTGACTGCAAGACCTACAAGTCGAGCAGGGGCGAAAGCCGGCCTTAGTGATCCGACGGTACCGCGTGGAAGGGCCGTCGCTCAACGGATAAAAGTT
>JN603979
GCTTTACTGTAACTTGAAATTGATTTCGGGCTTTTCTTGCGCAGTATAGGTGGGAGGCTTTGATCCTCTTTTTCGGAAGTTGGGGAGCCGTAATGTGAGATACCACTCTAGAAAAGTTAGAAATCTAATGACATTTTTTAAACAAGATGTTTGACACTTTCAGGCGGGCAGTTTTACTGGGGCGGTAGCCTCCTAAAAAGTAACGGAGGCGTACAAAGGTTTTCTCAGGCTGGACGGAAATTAGTTGTAGAGTGTAAAGATATAAGAAAGCTTGACTGTGAGACATACAAGTCAAACAGAGACTAAAGTCGGTCTTAGTGATCCGACGATGCTGAATGGAAAGGTCGTCGCTCAACGGATAAAAGTT
>EF426596
GCTTTACTGTAACTTGAAATTGGTTTCGGGTTTTATTTGCGCAGCATAGGTGGGAGGCTTTGATGTTAGTCTTGCGGGATTAGCGGAGCCATCAGTGAGATACCACTCTAATAAAACTAGAATTCTAACCCTATACCGTTAGCCGGTTAGGGGACAGTTTCAGGCGGGCAGTTTGACTGGGGCGGTCGCCTCCCAAAAGGTAACGGAGGCGTACAAAGGTTTCCTCAGATCGGTCAGAAATCGATCGTAGAGTGCAAAGGCAGAAGGAAGCTTGACTGTGAGACCTACAAGTCGAACAGAGACGAAAGTCGGTCTTAGTGATCTGGCGATATTGAGTGGAAAAGTCGTCACTCAACGGATAAAAGTT
>EU168190
GCTTTACTGTAACTTGAGATTGGTTTCGGGTTTTATTTGCGCAGAATAGGTGGGAGGCTATGAAAAAATACTTGTGGGTGTTTTGGAGCCATCAGTGAGATACCACTCTTGTAAAACTAGAAATCTAACTTTACACCATTATCTGGTTAAAAGACAGTCTCAGGCGGGCAGTTTGACTGGGGCGGTCGCCTCCTAAAAGGTAACGGAGGCGTACAAAGGTTTCCTCAAATCGGTCAGACATCGATTGTAGAGCGTAAAGGCATATGGAAGCTTAACTGCGAGACCTACAAGTCGAGCAGAGACGAAAGTCGGTCTTAGTGATCTGGCGGTATTACGTGGAAAAGCCGCCACTCAACGGATAAAAGTT
>HQ420970
GCTTTACTGTAGCTTGGAATTGAATTCGGGTTTACTTCGCGCAGTATAGGTGGGAGGCTTAGAGAGTATATTTGTGGATATGCAAGAGCCACCAGTGAGATACCACTCTTGGTAAGCTAGGTTTCTAATTTTGAATGCCATGACCTGGCCAAAAGACAGTTCCAGGTGGGCAGTTTGACTGGGGCGGTCGCCTCCTAAAAAGTAACGGAGGCGTGCAAAGGTTTCCTCAGGCTGGTCGGAAATCAGTCGTAGAGTGTAAAGGCATAAGGAAGCTTGACTGCAAGACCTACAAGTCGAGCAGAGACGAAAGTCGGCCTTAGTGATCCGACAGTACCGAGTGGAAGGGCTGTCGCTCAACGGATAAAAGTTAC
>HQ421645
GCTTTACTGTAGCTTGGAATTGAATTTGGGTTTATTTTGCGCAGTATAGGTGGGAGGCTGAGATTATATGTTTGCGGATATATAAGAGCCAACAGTGAGATACCACTCTAATTAAACTAGAATTCTAACTTTGATAGTCGTTATCCGGCCAAAGAACAGTTTCAGGTGGGCAGTTTGACTGGGGCGGTCGCCTCCTAAAAAGTAACGGAGGCGTGCAAAGGTTCCTTCAGTCTGGTTGGAAATCAGTCGAAGAGTATAAAGGCATAAAGGAGCTTGACTGCAAGACTTACAAGTCGAGCAGAGACGAAAGTCGGCCTTAGTGATCCGACAGTTCTGAGTGGAAAGGCTGTCGCTCAACGGATAAAAGTT
>FN563079
GCTTTACTGTAACCTGGAATTGGGTTTGGGCTCTTCTTGCGCAGCTTAGGTGGAAGGCATTGATTTTTACATTCCGGTGTAAAAGGAGCCATTAGTGAGATACCACTCTGGAAGAGCTAGAATTCTAATAGCGATCCTTGAATCAGGACGCTTGACAGTTTCAGGTGGACAGTTTGACTGGGGCGGTCGCCTCCTAAAAGGTAACGGAGGCGTGCAAAGGTTCCCTCAGACTGGACGGAAATCAGTCGAAGAGTGTAAAGGCAAAAGGGAGCTTGACTGCAAGACCTACAAGTCAAGCAGGGACGAAAGTCGGCCTTAGTGATCCGACGGTTCCGCGTGGAAGGGCCGTCGCTCAACGGATAAAAGTT
>KM817924
GCTTTACTGTATCCTGAAATTGGATTTCGATTTTATTTGCGCAGAATAGGTGGGAGACGGTGAGATCTTTCTTTTGGGAAGGATGGAGTCATTAGTGAGATACCACTCTGATAAAATTAAAATTCTAACTTCATACCGTAAGCCGGTTGAAAGACAGTTTCAGGTGGGCAGTTTGACTGGGGCGGTCGCCTCCCAAAAGGTAACGGAGGCGTACAAAGGTTTCCTCAGATCGGTCAGAAATCGATCTTTGAGTGCAAAGGCAAAAGGAAGCTTAACTGTGAGACAAACAAGTCGAGCAGAGACGAAAGTCGGTCTTAGTGATCTGACGATGCTGTGTGGAAAGGTCGTCACTCAACGGATAAAAGTT
>JN603980
GCTTTACTGTAACTTGAAATTGGTTTTGGGCTTTTCTTGCGCAGAATAGGTGGGAGGCTATGATCCTCTTTTTCGGAAGTTGGTGAGCCACAATGTGAGATACCACTCTAGAAAAGTTAGAAATCTAATGACATTTTTTTAACAAGATGTTTGACACTTTCAGGCGGGCAGTTTTACTGGGGCGGTAGCCTCCTAAAAGGTAACGGAGGCGTACAAAGGTTTTCTCAGGCTGGACGGAAATTAGTTGTAGAGTGTAAAGATATAAGAAAGCTTGACTGTGAGACCTACAAGTCGAACAGAGACTAAAGTCGGTCTTAGTGATCCGACGATGCTGTATGGAAAGGTCGTCGCTCAACGGATAAAAGTT
>HQ421560
GCTTTACTGTAGCTTGGAATTGACTTTGGGTTTATTTTGCGCAGTATAGGTGGGAGGCTGTGAGGTTGTGCTTGAGGGCACAGAAGAGCCGTTAGTGAGATACCACTCTAATTAAACTAGAAGTCTAATCTTGACGCCGTTATCCGGCCAAGACACAGTTTCAGGTGGGCAGTTTGACTGGGGCGGTCGCCTCCTAAAGAGTAACGGAGGCGTGCAAAGGTTCCTTCAGGCTGGTCGGAAATCAGTCGTAGAGTGTAAAGGCATAAAGGAGCTTGACTGCAAGACCTACAAGTCGAGCAGAGACGAAAGTCGGCCTTAGTGATCCGACAGTACTGAGTGGAAAGGCTGTCGCTCAACGGATAAAAGTT
>L44124
GCTTTACTGTAACTTGGGATTGAATTTGGGTTCATCTTGCGCAGCTTAGGTGGAAGGCTATGAAGCAAAGGTTCCGGCTTTTGTGGAGCCACCAGTGAGATACCACTCTGGATGAACTAGAATTCTCAATGCAGAGGGAAATCCCTTGCGTGACAGTCTCAGGCGGGCAGTTTCTCTGGGGCGGAGTCCTCCTAAAAGGTAACGGGGGTGTACAAAGGTTCCCTCAGGCTGGACGGAAATCAGTCAAAAGAGTGCAATGGCAGAAGGGAGCTTGACTGCGAGACCTACAAGTCGAGCAGGGACGAAAGTCGGTCATAGTGATCCGACGGTGCTGCGTGGAAAGGCCGTCGCTCAACGGACAAAAGTTA
>FJ719745
GCTTTACTGTAACTTGAAATTGGTTTTGGACTTTCTTTGCGCAGTATAGGTGGGAGGCTTTGAACCTCTTTTTCGGAAGACGGGGAGCCACAATATGAGATACCACTCTGAGAAAGTTAGGAATCTAATGACATTATTTTATCAAGATGTTTGACAGTTTCAGGCGGGCAGTTTTACTGGGGCGGTAGCCTCCTAAAAGGTAACGGAGGCGTACAAAGGTTTTCTCAGTCTGGACGGAAATTAGTTGGAGAGTGTAAAGACATAAGAAAGCTTGACTGTGAGACCTACAAGTCGAACAGAGACTAAAGTCGGTCTTAGTGATCCGACGGTGCTGTGTGGAAAGGCCGTCGCTTAACGGATAAAAGTT
>JN603966
GCTTTACTGTAACTTGAAATTGGTTTCGGGCTTTTCTTGCGCAGAATAGGTGGGAGGCTATGATCCTCTTTTTCGGAAGTTGGTGAGCCGCAATGTGAGATACCACTCTAGAAAAGTTAGAAATCTAATGACATTTTTTAATCAAGATGTTTGACACTTTCAGGCGGGCAGTTTTACTGGGGCGGTAGCCTCCTAAAAAGTAACGGAGGCGTACAAAGGTTTTCTCAGGCTGGACGGAAATTAGTTGTAGAGTGTAAAGATATAAGAAAGCTTGACTGTGAGACCTACAAGTCAAACAGAGACTAAAGTCGGTCTTAGTGATCCGACGGTGCTGTATGGAAAGGCCGTCGCTCAACGGATAAAAGTT
>HE717104
GCTTGACTGTATCCTGGAATTGGGTTCGGGCTTTTCTTGCGCAGACTAGGTGGGAGGCTATGAAGATTTCCTTCCGGGGAAGTTGGAGCCATCAGTGAGAGACCACTCTGGAAAGGCTAGAATCCTAATGGTGATCCTTGAATCAGGACACTTGACAGTTTCAGGTGGGCAGTTTCTCTGGGGCGGAGGCCTCATAAAAGGTAACTGAGGCGCGCAAAGGTTCCCTCAGTCTGGACGGAAATCAGACACTGAGTGTAAAGGCAAAAGGGAGCTTGACTGCAAGACCTACAAGTCGAGCAGGAGCGAAAGCTGGCCTTAGTGATCCGACGGTTCCGTGTGGAAGGGCCGTCGCTCAACGAATAAAAGTT
>HQ421012
GCTTTACTGTAGCTTGGAATTGAATTTGGGTTTATTTTGCGCAGTATAGGTGGGAGGCTTAGATCGTATATTTGCGGATATAAAGGAGCCAAAAGTGAGATACCACTCTAATTAAACTAGAATTCTAATCTTAATGCCGTTATCCGGCTAAGAAACAGTTTCAGGTGGGCAGTTTGACTGGGGCGGTCGCCTCCTAAAAAGTAACGGAGGCGTGCAAAGGTTTCCTCAGGCTGGTCGGAAATCAGTCGTAGAGTGTAAAGGCAAAAGGAAGCTTGACTGCAAGACCTACAAGTCGAGCAGAGACGAAAGTCGGCCTTAGTGATCCGACAGTACTGAGTGGAAAGGCTGTCGCTCAACGGATAAAAGTT
>FJ719721
GCTTTACTGTAACTTGAAATTGGTTTTGGGCTTTCCTTGCGCAGTATAGGTGGGAGGCTATGAACCTCTTTTTCGGAAGAAGGTGAGCCGAAATGTGAGATACCACTCTGGGGAAGTTAAAAATCTAATGGTATTTTTTATCAATTTACTTGACAGTTTCAGGCGGGCAGTTTTACTGGGGCGGTAGCCTCCTAAAAAGTAACGGAGGCGTACAAAGGTTTTCTCAGTCTGGACGGAAATTAGTTGTAGAGTGTAAAGACATAAGAAAGCTTGACTGTGAGACTTACAAGTCGAGCAGAGACTAAAGTCGGTCTTAGTGATCCGACGGTGCTGTGTGGAAAGGCCGTCGCTCAACGGATAAAAGTT
>KJ410683
CTTCACTGCATCTTGGGATTGAATCTGGTCTTTACTTGCGCAGAATAGGTGGGAGGCATTGAAGAAAATCTTGTGGGATTTTTGGAGCCAATCGTGAGATACCACTCTTTTAAAGCTCGGATTCTCACTCTCTACCGTAATCCGGGGAGAGGACACTCCCAGGTGGGCAGTTTGACTGGGGCGGTCGCCTCCTAAAAGGTAACGGAGGCGCACAAAGGTTTCCTCAGATCGGATAGAAATCGATCGAAGAGTGTAAAGGCAAAAGGAAGCTTGACTGCGAGACGTACAAGTCAAGCAGAGACGAAAGTCGGTCTTAGTGATCCGACGATCCTGAGTGGAAAGGTCGTCGCTCAACGGATAAAAGTTA
>KJ746601
GCTTTACTATAACTTGGCATTGGGTTCGGGCTTGATTTGCGCAGGATAAGTGGGAGGCGTTGAAATTTTCCTTTCGGGGAGAATTGAGCCAATGGTGAGATACCACTCTGATCAAGCTAGACCCCTAACTCTATACCATAAACAGGTTAGAGGACATTGTCAGGCGGGTAGTTTTTCTGGGGCGGAAGCCTCCTAAATGGTAACGGAGGCGTGCAAAGGTTCCCTCAAGCTGGACGGAAATCAGCTGTAGAGTGTAAAGGCAGAAGGGAGCTTGACTGCGAGACCTACAAGTCGAGCAGGGACGAAAGTCGGCCTTAGTGATCCGACGGTTCCGAGTGGAAGGGCCGTCGCTCAACGGATAAAAGTTA
>HQ421452
GCTTTACTGTAACTTGGAATTGAATTTGGGTTTATTTTGCGCAGTATAGGTGGGAGGCTAAGATAATATATTTGAGGATATATAGGAGCCATTAGTGAGATACCACTCTGAATAAACTAGAATTCTAACCTTGAAAGCCGTTAACCGGCCAGGGAACAGTTCCAGGCGGGCAGTTTGACTGGGGCGGTCGCCTCCTAAAAGGTAACGGAGGCGTACAAAGGTTTTCTCAGGCTGGTCGGAAATCAGTCTTAGAGTATAAAGGCATAAGAAAGCTTGACTGCAAGACCTACAAGTCGAGCAGAGACGAAAGTCGGTCTTAGTGATCCGACAGTTCTGAGTGGAAAGGCTGTCGCTCAACGGATAAAAGTT
>FJ968739
GCTTTACTGTAGCCTGGAATTGAGTTTGGGCTCTTCTTGCGCAGCCTAGGTGGGAGGCGTTGACGGTTCCCTTGCGGGGGGGCTTGAGCCATCAGTGAGAGACCACTCTGGAGGAGCTAGAATTCTAATGGCGATCCTTGAATCAGGACGCTTGACAGTTTCAGGTGGGCAGTTTGACTGGGGCGGTCGCCTCATAAAAGGTAACTGAGGCGTGCAAAGGTTCCCTCAGGCTGGACGGAAATCAGCCGTAGAGTGTAAAGGCAGAAGGGAGCTTGACTGCAAGACCTACAAGTCGAGCAGGGGCGAAAGCCGGCCTTAGTGATCCGACGGTACTGTGTGGAAGGGCCGTCGCTCAACGGATAAAAGTT
>KP403232
GCTTTACTGTAGCCTGGAATTGAATTTGGGTTTAATTTGCGCAGTATAGGTGGGAGGCAAAGAGTATATGTTCGTGGATGTATATGAGCCATTAGTGAGATACCACTCTGATTAAACTAGAATTCTAATATTGATTGCCATAAGCTGGCCAATAGACAGTTTCAGGTGGGCAGTTTGACTGGGGCGGTCGCCTCCTAAAAGGTAACGGAGGCGTGCAAAGGTTTCCTCAGGCTGGTCGGAAATCAGTCGTAGAGTATAAAGGCATAAGGAAGCTTGACTGCGAGACCTACAAGTCGAGCAGAGACGAAAGTCGGCCTTAGTGATCCGACAGTGCTGAGTGGAAAGGCTGTCGCTCAACGGATAAAAGTTA
>HQ421621
GCTTTACTGTAGCTTGGAATTGGATTTGAGTTTATTTTGCGCAGCATAAGTGGGAGGCTAAGACATTTTATTTAAGGATAAAAAAGAGCCATCAGTGAGATACCACTCTAATTAAACTAGAATTCTAATCTTGATGCCGTTATCCGGCCAAGAAACAGTTTCAGGTGGGCAGTTTGACTGGGGCGGTCGCCTCCTAAAAGGTAACGGAGGCGTGCAAAGGTTCCTTCAGGCTGGTCGGAAATCAGTCGTAGAGTATAAAGGCATAAAGGAGCTTGACTGTGAGACTTACAAGTCGAGCAGAGACGAAAGTCGGCCTTAGTGATCCGACAGTACTGAGTGGAAAGGCTGTCGCTCAACGGATAAAAGTT
>JN643723
CTTTACTGTAGTTTGAAATTGATTTTGGATTTTTATTGTGCAGCATAAGTGGGAGGCGTTGAAGATATTTTTTCGGAAATTTGGAGCCGTTAGTGAGATACCACTCTATAAAAGTTAGAAATCTAAAAATGTTTCTTGAATCAGGACATTTGACATTTTCAGATAGGCAGTTTTACTGGGGCGGTAGCCTCCCAAAAGGTAACGGAGGCGTGCAAAGGTTCTCTCAGGTTAGTCGGAAATTTATTGAAGAGTATAAAGGCATAAGAGAGCTTGACTGTAAGACCTACAAGTCGAACAGAGACGAAAGTCGGCCTTAGTGATCCGACGGTTCTGAGTGGAAAGGCCGTCGCTCAACGGATAAAAGTTA
>HQ421141
GCTTTACTGTATCCTGGAATTGAATTTGGGTTTATTTTGCGCAGAATAGGTGGGAGGCTAAGATATTATGTTTGAGGATGTAAAGGAGCCATCAGTGAGATACCACTCTAATTAAACTAGAATTCTAATCTTGATGCCGTTATCCGGCCAAGAAACATTTTCAGGTGGGCAGTTTGACTGGGGCGGTCGCCTCCTAAAAGGTAACGGAGGCGTGCAAAGGTTTTCTCAGGCTGGTCGGAAATCAGTCGTAGAGTGTAAAGGCATAAGAAAGCTTGACTGCGAGATCTACAAATCAAGCAGAGACGAAAGTCGGCCTTAGTGATCCGACAGTTCTGAGTGGAAAGGCTGTCGCTCAACGGATAAAAGTT
>NC_016735
GCTTTACTGTAACTTGAAATTGGTTTCGGGTTTTATTTGCGCAGCATAGGTGGGAGGCCGAGATGTTAGTCTTATGGGATTAATTGAGCCATCAGTGAGATACCACTCTTATAAAACTAGAATTCTAACCTTGTATCGTTAGCCGGTCAGGGAACAGTTTCAGGCGGGCAGTTTGACTGGGGCGGTCGCCTCCTAAAAGGTAACGGAGGCGTACAAAGGTTTCCTCAGATCGGTCAGAAATCGATCGGAGAGTATAAAGGCAAAAGGAAGCTTGACTGTGAGACCTACAAGTCGAACAGAGACGAAAGTCGGTCTTAGTGATCTGGCGATATTGAGTGGAAAAGTCGTCACTCAACGGATAAAAGTT
>NC_008372
GCTTGACTGTAGTTTGGAATAGGGTTCGGGCTTTTCTTGCGCAGCCTAGGTGGGAGGCATTGAGGATTTCTTTTCGGGGAAATCGGAGCCATCAGTGAGAGACCACTCTGGAAGAGCTAGAATCCTAATGGCGTTCCTTGAATCAGGACGCTTGACAGTTTCAGATGGGCAGTTTATTTGGGGCGAATTTCTCCTAAAAGGTAACGGAGAAGCGCAATGGTCCCCTCAACCTGGACGGAAATCAGGCATTGAGTGCAAAGGCATAAGGGGGCTTAACTGAAAGACTTACAAGTCGAACAGAGGCGAAAGCCGGCCTTAGTGATCCGACGGTTCCGTGTGGAAGGGCCGTCGCTCAACGGATAAAAGTT
>HM765812
CTTTACTGTAGCTTGGAATTGAATTTGGGTTTGTTTTGCGCAGCATAGGTGGGAGGCTAAGAAAATATACTTATGGGTTTATTTGAGCCATCAGTGAGATACCACTCTAAATAAACTAGAATTCTAACCTTGATAGTCGTTAACCGGCCAAGGAACAGTTCCAGGTGGGCAGTTTGACTGGGGCGGTCGCCTCCTAAAAGGTAACGGAGGCGTGCAAAGGTTCCCTCAGACTGGTCGGAAATCAGTCTTAGAGTATAAAGGCATAAGGGAGCTTGACTGCAAGACCTACAAGTCGAGCAGAGACGAAAGTCGGCCTTAGTGATCCGACAGTGCTGAGTGGAAAGGCTGTCGCTCAACGGATAAAAGTTA
>KM817955
GCTTTACTGTATCCTGAAATTGAATTTCGATTTTATTTGCGCAGAATAGGTGGGAGACGTTGAAACCCTTCTTTTGGGAAGGGTGGAGTCATTAGTGAGATACCACTCTGATAAAATTAAAATTCTAACTTCATACCGTAAGCCGGTTGAAAAACAGTTTCAGGTGGGCAGTTTGACTGGGGCGGTCGCCTCCCAAAAGGTAACGGAGGCGTACAAAGGTTTCCTCAGATCGGTCAGAAATCGATCTTTGAGTGCAAAGGCAAAAGGAAGCTTAACTGTGAGACAAACAAGTCGAGCAGAGACGAAAGTCGGTCTTAGTGATCTGACGATACTGTGTGGAAAGGTCGTCACTCAACGGATAAAAGTT
>JN603983
GCTTTACTGTAACTTGAAATTGGTTTCGGGCTTTTCTTGCGCAGTATAGGTGGGAGGCTATGATCCTCTTTTTCGGAAGTTGGTGAGCCGCAATGTGAGATACCACTCTAGAAAAGTTAGAAATCTAATGACATTTTTTAATCAAGATGTTTGACAGTTTCAGGCGGGCAGTTTTACTGGGGCGGTAGCCTCCTAAAAAGTAACGGAGGCGTACAAAGGTTTTCTCAGGCTGGACGGAAATTAGTTGCAGAGTGTAAAGATATAAGAAAGCTTGACTGTGAGACCTACAAGTCGAACAGAGACTAAAGTCGGTCTTAGTGATCCGACGGTGCTGTATGGAAAGGCCGTCGCTCAACGGATAAAAGTT
>KM817972
GCTTTACTGTATCCTGATATTGAATTTCGATTTTATTTGCGCAGTATAGGTGGGAGACGGTGAATTTTTTCTTTCGGGAAAAAACGAGTCATTAGTGAGATACCACTCTGGTAAAATTAAAATTCTAACTTCATATCGTAAGCCGATTGAAAGACAGTTTCAGGTGGGCAGTTTGACTGGGGCGGTCGCCTACTAAAAGGTAACGTAGGCGTACAAAGGTTTCCTCAGATTGGTCAGAAATCAATCTTAGAGTGTAAAGGCAAAAGGAAGCTTAACTGTGAGACAAACAAGTCGAGCAGAAACGAAAGTTGGTCTTAGTGATCTGACGATGCTGTGTGGAAAGGTCGTCACTCAACGGATAAAAGTT
>HQ421073
GCTTTACTGTAGCTTGAAATTGAATTCGGGTTTATCATGCGCAGCATAGGTGGGAGGCTAAGATAATATGTTTGCGGATGTATAGGAGCCAACAGTGAGATACCACTCTTGATAGGCTAGATTTCTAATTCTATATTCCATTATCTGGATAGAAGACAGTTTCAGGTAGGCAGTTTGACTGGGGCGGTCGCCTCCTAAAAAGTAACGGAGGCGCGCAAAGGTTTCCTCAGACTGGTTGGAAATCAGTCGTAGAGTGTAAAGGTATAAGGAAGCTTGACTGCAAGACTTACAAGTCGAGCAGAGACGAAAGTCGGCCTTAGTGATCCGACAGTACCGAGTGGAAGGGCTGTCGCTCAACGGATAAAAGTT
>KM462870
GCTTGACTATAGCTTGGAATTGGCTTCGGGCTCTACTTGCGCAGCCTAGGTGGGAGACGTTGAACATCTTCTTCCGGGAAGATGGGAGTCATCATTGAGAGACCACTCTGGTAGAGCTAGAATCCTAAGAGTGATCCTTGAATCAGGACACTTCACAGTTTCAGGTGGGTAGTTTGACTGGGGCGGTCGCCTCCTAAAAGGTAACGGAGGCGTGCAAAGGTTCCCTCAGGCTGGACGGAAATCAGCCGTAGAGTGTAAAGGCAGAAGGGAGCTTGACTGCAAGACCTACAAGTCGAGCAGGGGCGAAAGCCGGCCTTAGTGATCCGACGGTTCCGTGTGGAAGGGCCGTCGCTCAACGGATAAAAGTT
>HQ421415
GCTTTACTGTAGCTTGAAATTGAATTTGGGTATACTTTGCGCAGTATAGGTGGGAGGCAAAAATAATATATTTGCGGATGTATAGTAGCCAATAGTGAGATACCACTCTAAGTATACTAGAATTCTAACTTTGAAAGTCGTAAACCGGCCAAAGAACATTTTCAGGTGGGCAGTTTGACTGGGGCGGTCGCCTCCTAAAAAGTAACGGAGGCGTACAAAGGTTTCTTCAGACTGGTCGGAAATCAGTCTTAGAGTATAAAGGCATAAAGAAGCTTAACTGCAAGACCTACAAGTCGAGCAGAGACGAAAGTCGGTCTTAGTGATCCGACAGTTCTGAGTGGAAAGGCTGTCGCTCAACGGATAAAAGTT
>NC_025544
GCTTGACTGTAGCCTGGAATTGGGTTTGGGCTCTTCTTGCGCAGACTAGGTGGGAGGCGTTGAAAGTTCCTTTCCGGAGGAGCTTGAGCCATCAGTGAGAGACCACTCTGGAAGAGCTAGAATTCTAATGGCGATCCTTGAATCAGGACGCTTGACAGTTTCAGGCGGGCAGTTTGACTGGGGCGGTCGCCTCCTAAAAGGTAACGGAGGCGTGCAAAGGTTCCCTCAGGCTGGACGGAAATCAGCCGTAGAGTGTAAAGGCAGAAGGGAGCTTGACTGCAAGACTTACAAGTCGAGCAGGGGCGAAAGCCGGCCTTAGTGATCCGACGGTACCGAGTGGAAGGGCCGTCGCTCAACGGATAAAAGTT
>EF426599
GCTTTACTGTATCTTGAGACTGATTTCGGGTTTTATCTGCGCAGAATAGGTGGGAGGCGTTGAAACAAAACTTGCGGGATTTGTGGAGTCATTAGTGAGATACCACTCTGATAAAACTAGAAATCTAACCTTTTTCTGTAAGCCAGAGAAGAGACACTCTCAGGTGGGCAGTTTGACTGGGGCGGTCGCCTCCTAAAAAGTAACGGAGGCGTACAAAGGTTTCCTCAGATCGGTCAGACATCGATTTTTGAGCATAAAGGTATATGGAAGCTTGACTGTGAGACCTACAAGTCGAACAGAGACGAAAGTCGGTCTTAGTGATCTGGCGATATTGAATGGAAAAGTCGTCACTCAACGGATAAAAGTT
>HQ421553
GCTTTACTGTAGCTTGGAATTGAGTTTGAGTYTWTTTTGCGCAGCATAGGTGGGAGGCTAAGAATATATACTTGCGGGTATATAGRARCCATCAGTGAGATACCMCTCTAATTARACTAGAATTCTAACTTTGATAGTCGTCAACCGGCCAAAGAACAGTTTCAGGTGGGCAGTTTGACTGGGGCGGTCSCCTCCTAAAAAGTAACGGAGGCGCGCAAAGGTTTCCTCAGGCTGGTCGGAAATCAGTCGTARAATGTAAAGGTATAAGGAAGCTTGACTGCGAGACCTACAAGTCGAGCAGARWCGAAAGTCGGCCTTAGTGATCCGACAGTGCTGARTAGAAAGGCTGTCSCTCAACGGATAAAAGTT
>HQ421042
GCTTTACTGTATCCTGAGATTGAATTTCGGTTTGTTATGCGCAGTATAGGTGGGAGGCTAAGATATTTACTTAAGGGTATAATGGAGCCAACAGTGAGATACCACTCTTAGCAAACTAAGGTTCTAACTTTGATAGTCGTTAACCGGCCAAAGAACATTCTCAGGTGGGCAGTTTGACTGGGGCGGTCGCCTCCTAAAAGGTAACGGAGGCGTGCAAAGGTTTCTTCAGGCTGGTCGGAAATCAGTCGCAGAGTATAAAGGCATAAAGAAGCTTGACTGCGAGACTTACAAGTCGAGCAGAGACGAAAGTCGGCCTTAGTGATCCGGCAGTACTGAGTGGAAAGGCTGTCGCTCAACGGATAAAAGTT
>HQ420937
GCTTTACTGTAGCTTGGAATTGGGTTCGGGCTTTTCTTGCGCAGGATAGGTGGGAGGCTAAGAAAATAATTTTGCGGAATTGTTRGAGCCAATAGTGAGATACCACTCTGGAAAAGCTAGAATTCTAACCTTGAAAGCCGTTATCCGGCCAAGGAACAGTTCCAGGTRGGCAGTTTGACTGGGGCGGTCGCCTCCTAAAAAGTAACGGAGGCGTGCAAAGGTTCTCTCAGGCTGGTCGGAAATCAGTCGTAGAGTATAAAGGCATAAGAGAGCTTGACTGTGAGACCTACAAGTCGAACAGAGACGAAAGTCGGCCTTAGTGATCCGGCGGTACCGAGTGGAAGGGCTGTCGCTCAACGGATAAAAGTT
>KP403170
GCTTTACTGTAGTTTGGAATTGAATTTGGGTTTAATTTGTGCAGTATAGGTGGGAGGCAAAGATTATATATTTGCGGATGTATATGAGCCGCTAGTGAGATACCACTCTAATTAAACTAGGATTCTAATATTGATTGCCATAAGCTGGCCGATAGACAGTTTCAGGTAGGCAGTTTGACTGGGGCGGTCGCCTCCTAAAAGGTAACGGAGGCGTGCAAAGGTTTCCTCAGGCTGGTCGGAAATCAGTCGTAGAGTATAAAGGTATAAGGAAGCTTGACTGCAAGACCTACAAGTCGAGCAGAGACGAAAGTCGGCCTTAGTGATCCGACAGTGCTGAGTGGAAAGGCTGTCGCTCAACGGATAAAAGTTA
>HM595057
GCTTTACTGTAGCTTGAAATTGTTTTCACGTTTTGCACGCGCAGAATAGGTGGGAGACTGAGAAAGAATCTCTTCGGGGGTTCTGGAGTCGTAAGTGAGATACCACTCTTGCAGGACTAGAATTCTAACCTCAGACCGTTATCCGGCTGAGAGACAGTTTTAGGTGGGCAGTTTGACTGGGGCGGTCGCCTCCCAAAAGGTAACGGAGGCGTGCAAAGGTTTCCTTAGGTTGGTTGGAAATCAACCTTCGAGCGCAAAGGTATAAGGAAGCTTGATTGCGAGACCTACAAGTCGAGCAAAGACGAAAGTCGGCCTTAGTGATCCGACACTACCAAGTGGAAGGAGTGTCGCTCAACGGATAAAAGTT
>HQ421092
GCTTTACTGTAGCTTGGAATTGAATTTGGGTTTATCTTGCGCAGTATAGGTGGGAGGCTAAGATCATATATTTGCGGATATATAGGAGCCATTAGTGAGATACCACTCTGGATAAACTAGAATTCTAATCTTGATGCCGTTATCCGGCCAAGAAACAGTTTCAGGTGGGCAGTTTGACTGGGGCGGTCGCCTCCTAAAAGGTAACGGAGGCGTGCAAAGGTTTCCTCAGACTGGTTGGAAATCAGTCGTAGAGTGTAAAGGCAAAAGGAAGCTTGACTGCAAGACTTACAAGTCGAGCAGAGACGAAAGTCGGCCTTAGTGATCCGACAGTGCTGAGTGGAAAGGCTGTCGCTCAACGGATAAAAGTT
>HQ421618
GCTTTACTATAGCTTGGAATTGAATTCGGGCTTGTTTTGCGCAGTATAGGTGGGAGGTTAAGATAATAAGCTTGTGGGCTTATTGGAACCATAAGTGAGATACCACCCTAAATAAACTAGAGTTCTAACCTTGATTGTCGTAAACCGGCCAAGGAACAGTTTCAGGTGGGTAGTTTGACTGGGGCGGTCGCCTCCTAAAAAGTAACGGAGGCGTGCAAAGGTTTCCTCAGACTGGTCGGAAATCAGTCGTAGAGTATAAAGGTATAAGGAAGCTTGACTGCAAGACCTACAAGTCGAGCAGAGACGAAAGTCGGCCTTAGTGATCCGACAGTGCTGAGTGGAAAGGCTGTCGCTCAACGGATAAAAGTT
>JN603994
GCTTTACTGTAACTTGAAACTGGTTTTGGGCTTTTATTGCGCAGCATAGGTGGGAGGCTTTGATCCTCTTTTTCGGAAGTTGGTGAGCCGCAATTTGAGATACCACTCTATAAAAGTTAAAAACCTAATGACATTTTTTTAACAAGATGTTTGACACTTTCAGGCGGGCAGTTTTACTGGGGCGGTAGCCTCCTAAAAAGTAACGGAGGCGTACAAAGGTTTTCTCAGGCTGGACGGAAATTAGTTGCAGAGTGTAAAGATATAAGAAAGCTTGACTGTGAGACCAACAAGTCGAACAGAGACTAAAGTCGGTCTTAGTGATCCGACGGTGCTGTGTGGAAAGGCCGTCGCTCAACGGATAAAAGTT
>FJ719722
GCTTTACTGTAACTTGAAATTGGTTTTGGACTTTTTTTGCGCAGAATAGGTGGGAGGCTATGATTCTCTTTTTCGGAAGAAGATGAGCTGTAATGTGAGATACCACTCTGAAAAAGTTAGAAACCTAATAATATTTTTACAATATATTTGACAATTTCAGGCGGGCAGTTTTACTGGGGCGGTAGCCTCCTAAAAAGTAACGGAGGCGTACAAAGGTTTTCTCAGTCTGGACGGAAATTAGTTGTAGAGTGTAAAGACATAAGAAAGCTTGACTGCGAGACTTACAAGTCGAGCAGAGACTAAAGTCGGTCTTAGTGATCCGACGGTGCTGAATGGAAAGACCGTCGCTCAACGGATAAAAGTT
>FN563097
GCTTTACTGTAACCTGGAATTGCTCTCAAGCTTATCTTGCGCAGCTTAGGTGGGAGGCTATGAACCTTTTCTTCTGGGAAGAGGGGAGCCATCAGTGAGATACCACTCTTGGTAAGCTAGAGCGCTCAGTCTTCACCGTCATCCGGTAAGACGACAGTTTCAGGCGGGCAGTTTGACTGGGGCAGTCACCTCCCAAAAGGTAATGGAGGTGTGCAAAGGTTCCCTCAGGCTGGACGGAAATCAGCCATAGAGTGTAAAAGCATAAGGGAGCTTGACTGCGAGACTGACATGTCAAGCAGAGACGAAAGTCGGCTTTAGTGATCCGACGGTGCTGTGTGGAAAGGCCGTCGCTCAACGGATAAAAGTTA
>KM817988
GCTTTACTGTATCCTGAAATTGGATTTCGATTTTATTTGCGCAGAATAGGTGGGAGACGGTGAGACGAGTTTTTCGGAATTCGAGGAGTCATTAGTGAGATACCACTCTGATAAAATTAAAATTCTAACTTTCTACCGTAAGCCGGTGAAAAGACAGTTTCAGGTGGGCAGTTTGACTGGGGCGGTCGCCTCCCAAAAGGTAACGGAGGCGTACAAAGGTTCCCTCAGATCGGTCAGACATCGATCTTCGAGTGCAAAGGCAAAAGGGAGCTTAACTGTGAGACAAACAAGTCGAGCAGAGACGAAAGTCGGTCTTAGTGATCTGACGATGCTGTGTGGAAAGGTCGTCACTCAACGGATAAAAGTT
>HQ420952
GCTTTACTGTAGCTTGGAATTGAGTTTGGGTTTATTTTGCGCAGTATAGGTGGGAGGCTAAGATAATAAGCTTGAGGGTTTATTGGAGCCAGTAGTGAGATACCACTCTAAATAAACTAGAATTCTAACTTTGATAGTCGTTAACCGGCCAAGGAACAGTTTCAGGTGGGCAGTTTGACTGGGGCGGTCGCCTCCTAAAAGGTAACGGAGGCGTGCAAAGGTTCCTTCAGGCTGGTCGGAAATCAGTCGTAGAGTATAAAGGCATAAAGGAGCTTGACTGCAAGACCTACAAGTCGAGCAGAGACGAAAGTCGGCCTTAGTGATCCGGCAGTGCTGAGTGGAAAGGCTGTCGCTCAACGGATAAAAGTT
>NC_016731
GCTTTACTGTAACTTGAAATTGAAATTGGACTTTATTTGCGCAGTATAGGTGGGAGGCGTTGAAAGATTCTTGCGGGAATTCTGGAGCCATCAGTGAGATACCACTCCTATAATGTTAGATTTCTAACTTTTACCATTATCTGGTGAAAGGACAGTTTCAGGCGGGCAGTTTGACTGGGGCGGTCGCCTCCTAAACGGTAACGGAGGCGCACAAAGGTTTCCTCTGAACGGGTAGAAATCGTATCTAGAGTGTAAAGGCAAAAGGAAGCTTGACTGTGAGACCTACAAGTCGAGCAGGGACGAAAGTCGGTCTTAGTGATCTGACGGTGCTGAGTGGAAAGGCCGTCACTCAACGGATAAAAGTT
>HQ421458
GCTTTACTGTAACTTGAAATTGAATTTGGATTTATTATGCGCAGCATAGGTGGGAGGCTGAGACAATGTATTTGCGGGTATATTAGAGCCAGCAGTGAGATACCACTCTTAATAAATTAGAATTCTAATTTTGAATTCCATTAACTGGACAAAAAACATTTTCAGGTGGGCAGTTTGACTGGGGCGGTCGCCTCCTAAAAAGTAACGGAGGCGCGCAAAGGTTTCCTCAGGCTGGTCGGAAATCAGTCGTAGAGTGTAAAGGCATAAGGAAGCTTGACTGCAAGACCTACAAGTCGAGCAGAGACGAAAGTCGGCCTTAGTGATCCGACAGTACCGAGTGGAAGGGCTGTCGCTCAACGGATAAAAGTT
>JQ039089
GCTTGACTGTATCCTGGAATTGAACTCGGGCTTTTCTTGCGCAGCCTAGGTGGGAGGCGTTGAAGGTCCCCTTCCGGGGGGGCTGGAGCCATCATTGAGAGACCACTCTGGAAGAGCTAGAGTTCTAATGGTGATCTTTGAAACAAGACACTTGACAGTTTCAGGTGGGCAGTTTTCCTGGGGCGGGAACCTCCCAAAGCGTAACGGAGGTGTGCAAAGGTTCTCTCAGTCTGGACGGAAATCAGACATTGAGTGTAAAGGCAAAAGAGAGCTTGACTGTAAGACCAACAAGTCGAGCAGGGGCGAAAGCCGGCCTTAGTGATCCGACGGTGCCGTGTGGAAGGGCCGTCGCTCAACGGACAAAAGTT
>KM590765
GCTTTACTGTATCCTGAAATTGAGTTTCGATTTTATTTGCGCAGAATAGGTGGGAAACGTTGAAGTTAACCTTGCGGGGTTAATCGAGTTATCAGTGAGATACCACTCTTGTAAAATTAAAATTCTAACTTCATACCGTTATCCGGTTGAAAGACAGTTTCAGGTGGGCAGTTTGACTGGGGCGGTCGCCTCCTAAAAGGTAACGGAGGCGTACAAAGGTTCCCTCAGATCGGTCAGAAATCGATCTTTGAGTGCAAAGGCAAAAGGGAGCTTAACTGTGAGACAAACAAGTCGAGCAGAGACGAAAGTCGGTCTTAGTGATCTGACGATTCTGGGTGGAAAGGTCGTCACTCAACGGATAAAAGTT
>KM590704
GCTTTACTGTATCCTGAAATTGGGTTTCGATTTTTTTTGCGCAGAATAGGTGGGAGATGTTGATACTATTCTTTCGGGAATGGTGGAGTCATTAGTGAGATACCACTCTGAAAAAATTAAAATTCTAACTTCATACCGTCATCCGGTTGAAAGACAGTTTCAGGTGGGCAGTTTGACTGGGGCGGTCGCCTCCCAAAAGGTAACGGAGGCGTACAAAGGTTCCCTCAGATCGGTCAGAAATCGATCTTCGAGTGTAAAGGCAAAAGGGAGCTTAACTGTGAGACAAACGAGTCGAGCAGAGACGAAAGTCGGTCTTAGTGATCTGACGATGCTGTGTGGAAAGGTCGTCACTCAACGGATAAAAGTT
>HQ421266
GCTTTACTGTAGCTTGGAATTGAATTTGGGTTTATTTTGCGCAGTATAGGTGGGAGGCTAAGATCTTATATTTGTGGATATAAATGAGCCATCAGTGAGATACCACTCTAATTAAACTAGAATTCTAATCTTGATGTCGTTATCCGGCCAAGAAACAGTTTCAGGTGGGCAGTTTGACTGGGGCGGTCGCCTCCTAAAAGGTAACGGAGGCGTGCAAAGGTTTCTTCAGGCTGGTTGGAAATCAGTCGTAGAGTGTAAAGGCATAAAGAAGCTTGACTGCGAGACCTACAAGTCGAGCAGAGACGAAAGTCGGCCTTAGTGATCCGACAGTGCAGAGTGGAAAGGCTGTCGCTCAACGGATAAAAGTT
>Z67753
GCTTTACTGTAACTTGAAATTGAAATTGGACTTTATTCGCGCAGTATAGGTGGGAGGCGTTGAGAATACTCTTGCGGGAGTATAGGAGCTATTAGTGAGATACCACTCTTATAATGTTAGGTTTCTAACTTTGAACCATTATCTGGTCAAAGAACAGTTTCAGGCGGGCAGTTTGACTGGGGCGGTCGCTCCCAAATGGTAACGGAGGCGTACAAAGGTTTCCTCTGAACGGATAGAAATCGTATCTAGAGTATAAAGGCATAAGGAAGCTTGACTGTGAGACCTACAAGTCGAGCAGGGACGAAAGTCGGTCTTAGTGATCTGACGGTACTGAGTGGAAAGGCCGTCACTCAACGGATAAAAGTT
>HQ421255
GCTTTACTGTAGCCTGGAATTGAATTTGGGTTTAATTTGCGCAGTATAGGTGGGAGGCAAAGAAGATATGTTTGCGGATGTATATGAGCCATTAGTGAGATACCACTCTTATTAAACTAGAATTCTAATATTGATTGCCATAAGCTGGCCAATAGACAGTTTCAGGTGGGCAGTTTGACTGGGGCGGTCGCCTCCTAAAAGGTAACGGAGGCGTGCAAAGGTTTCCTCAGGCTGGTCGGAAATCAGTCGTAGAGTATAAAGGCATAAGGAAGCTTGACTGCGAGACCTACAAGTCGAGCAGAGACGAAAGTCGGCCTTAGTGATCCGACAGTACTGATTGGAAAGGCTGTCGCTCAACGGATAAAAGTT
>EF525308
GCTTTACTGTAACTTGAAATTGGTTTTGGACTTTCTTTGCGCAGAATAGGTGGGAGGCTGTGATTCACTTTCTTGGAAGTAGATGAGCCAAAATATGAGATACCACTCTGAGAAAGTTAGAAATCTAATATTATTCTTTTATCAAGATAATTGACAGTTTCAGGCGGGCAGTTTTACTGGGGCGGTAGCCTCCTAAAAGGTAACGGAGGCGTACAAAGGTTTCCTCAATTTGGTCGGAAATTAAATTTAGAGTGTAAAGACAAAAGGAAGCTTGACTGTGAGACCTACAAGTCAAACAGAGACGAAAGTCGGTCTTAGTGACCCGACGGTGCTGTGTGGAAAGGCCGTCGTTCAACGGATAAAAGTT
>FN563100
GCTTTACTGTAGCCTGGAATTGGCTTCGGGCTCTTCTTGCGCAGCTTAGGTGGAAGGCTGAGAAAGGCAATTCCGGTTGTCTGGAGCCATCAGTGAGATACCACTCTGGGAGAGCTAGGAGTCTAATGGCGTTCCTTGAATCAGGACGCTTGACAGTTTCAGGTGGGCAGTTTTACTGGGGCGGTAGCCTCCTAAAAGGTAACGGAGGCGTGCAAAGGTTCCCTCAGGCTGGACGGAAATCAGCCATAGAGTGTAAAGGCAGAAGGGAGCTTGACTGCAAGACCTACAAGTCGAGCAGGGACGAAAGTCGGCCTTAGTGATCCGACGGTGCCGTGTGGAAGGGCCGTCGCTCAACGGATAAAAGTT
>KM817938
GCTTTACTGTATCCTGAAATTGAATTTCGATTTTATTTGCGCAGAATAGGTGGGAGACGTTGATCTTAATCTTTTGGGAATAAGGGAGTCATCAGTGAGATACCACTCTGATAAAATTAAAATTCTAACTTTCTACCGTAAGCCGGTGAAATGACAGTTTCAGGTGGGCAGTTTGACTGGGGCGGTCGCCTCCTAAAAGGTAACGGAGGCGTACAAAGGTTTCCTCAGATCGGTCAGAAATCGATCTTCGAGTGCAAAGGCAAAAGGAAGCTTAACTGTGAGACAAACGAGTCGAGCAGAGACGAAAGTCGGTCTTAGTGATCTGACGATGCTGTGTGGAAAGGTCGTCACTCAACGGATAAAAGTT
>NC_025526
GCTTTACTGTAGCCTGACATTGGGTTTGGGCTCCTCTTGCGCAGCCTAGGTGGGAGGCAACGATATCTTCCTTGCGGGGAAGGTGGAGCCGCTATTGAGAGACCACTCTGGAAGAGCTAAAATTCTAATGGTGATCCTTGAATCAGGACACTTGACAGTGTCAGGCGGGCAGTTTGACTGGGGCGGTCGCCTCCTAAAAAGTAACGGAGGTGTGCAAAGGTTCCCTCAAGCTGGACGGAAATCAGCTGTAGAGTGTAAAGGCATAAGGGAGCTTGACTGCAAGACCTACAAGTCGAGCAGGGGCGAAAGCCGGCCTTAGTGATCCGACGGTGCCGCGTGGAAGGGCCGTCGCTCAACGGATAAAAGTT
>FJ719743
GCTTTACTGTAACTTGAAATTGGTTTTGGACTTTCTTTGCGCAGCATAGGTGGGAGGCTGTGAACCTCTTTTTCGGAAGATGGGGAGCCATAATATGAGATACCACTCTGAGAAAGTTAGGAATCTAATGACATTATTTTATCAAGATGTTTGACAGTTTCAGGCGGGCAGTTTTACTGGGGCGGTAGCCTCCTAAAAGGTAACGGAGGCGTACAAAGGTTTTCTCAGTCTGGACGGAAATTAGTTGCAGAGTGTAAAGATATAAGAAAGCTTGACTGTGAGACTTACAAGTCGAACAGAGACTAAAGTCGGTCTTAGTGATCCGACGGTGCTGTGTGGAAAGGCCGTCGCTTAACGGATAAAAGTT
>FJ719730
GCTTTACTGTAACCTGATATTGATTTTGGACTTTTTTTGCGCAGTATAGGTGGGAGGCTGTGATGCTTTCTTTCGGGAAAGTTGAGCCAACAGTGAGATACCACTCTGAAAAAGTTAGAAATCTAATGACATTGCTTATAACAGAATGTTTGACATTGTCAGGCGGGCAGTTTTACTGGGGCGGTAGCCTCCTAAAAGGTAACGGAGGCGCACAAAGGTTTTCTCAGACTGGACGGAAATTTGTTGCAGAGTGTAAAGGCAAAAGAAAGCTTAACTGTTAGACTTACAAGTCAAGCAGGGACGAAAGTCGGTCTTAGTGATCCGACGGTTCCGAATGTAAGGGCCGTCGCTTAACGGATAAAAGTT
>HQ421460
GCTTTACTGTAGCTTGGAATTGAATTTGAGTCTGTTTTGCGCAGTATAGGTGGGAGGCTAAGAATATGTACTTGCGGGTACGTAGGAGCCGTCAGTGAGATACCACTCTAATTAGACTAGAATTCTAACTTTGATAGCCGTCAACCGGCCAAAGAACAGTTTCAGGTGGGCAGTTTGACTGGGGCGGTCGCCTCCTAAAAAGTAACGGAGGCGCGCAAAGGTTTCCTCAGGCTGGTCGGAAATCAGTCGTAGAGTGTAAAGGTATAAGGAAGCTTGACTGCGAGACCTACGAGTCGAGCAGAGACGAAAGTCGGCCTTAGTGATCCGACAGTGCTGAGTAGAAAGGCTGTCGCTCAACGGATAAAAGTT
>NC_024085
GCTTTACTGTAACTTGAAATTGAAATTGGACTTTATTCGCGCAGTATAGGTGGGAGGCGTTGAAAATAATCTTGCGGGACTATTGGAGCCATCAGTGAGATACCACTCTTATAATGTTAGATTTCTAACTTTGAATCATTATCTGGTCAAAGAACAGTTTCAGGCGGGCAGTTTGACTGGGGCGGTCGCCTCCCAAACGGTAACGGAGGCGTACAAAGGTTTCCTCTGAACGGGTAGAAATCGTATCTAGAGTATAAAGGCAAAAGGAAGCTTGACTGTGAGACCTACAAGTCGAGCAGGGACGAAAGTCGGTCTTAGTGATCTGACGGTACTGAGTGGAAAGGCCGTCACTCAACGGATAAAAGTT
>FN563075
GCTTGACTGTAGTTTGAGATTGGATTCGGGCTTTTCTTGCGCAGCATAGGTGGGAGGCTATGAGAGCAACCTTCCGGGGTTGTTGGAGCCATCATTGAGATACCACTCTAGGAGAGCTAGAATTCTAATGGCGTTCCTTGAATCAGGACGCTTGACAGTTTCAGATGGGCAGTTTCACTGGGGCGGTGGCCTCATAAAAGGTAACTGAGGCGTGCAAAGGTTCTCTCAAACTGGACGGAAATCAGTTGTAGAGCGTAAAGGCAGAAGAGAGCTTGACTGCAAGACCTACAAGTCGAGCAGGGGCGAAAGCCGGCCTTAGTGATCCGACGGTACCGTGTGGAAGGGCCGTCGCTCAACGGATAAAAGTT
>EF525295
GCTTTACTGTAACTTGAAATTGGTTTTGGGCTTTTCTTGCGCAGAATAGGTGGGAGGCATTGATTCTCTTTCTTGGAAGTAGATGAGCCAAAATGTGAGATACCACTCTTGAGAAGTTAGAAATCTAATTATATCCTTTTTAGAAGATATTTGACAGTTTCAGGCGGGCAGTTTTACTGGGGCGGTAGCCTCCTAAAAGGTAACGGAGGCGTACAAAGGTTTCCTCAGTCTGGACGGAAATTAGTTTTAGAGTGCAAAGACATAAGGAAGCTTGACTGTGAGACCTATAAGTCAAACAGAGACTAAAGTCGGTCTTAGTGACCCGACGATGCTGAGTGGAAAGGTCGTCGTTCAACAGATAAAAGTT
>EF426583
GCTTTACTGTAACTTGAAATTGGAATTGGACTTTGCTTGCGCAGTATAGGTGGGAAGCGTTGAAGATATTCTTGCGGGAGTATTGGAGCTATCAGTGAGATACCACTCTTGTAATGTTAGATTTCTAACTTTGAACCATAATCTGGTCAAAGAACAGTTTCAGGTGGGCAGTTTGACTGGGGCGGTCGCCTCCCAAATGGTAACGGAGGCGTACAAAGGTTTCCTCTGAACGGATAGAAATCGTATCTAGAGTGTAAAGGCATAAGGAAGCTTGACTGTGAGACCTACAAGTCGAGCAGGGACGAAAGTCGGTCTTAGTGATCTGACGGTACTGAGTGGAAAGGCCGTCACTCAACGGATAAAAGTT
>HQ421623
GCTTTACTGTAGCTTGGAATTGGATTTGAGTTTATTTTGCGCAGAATAGGTGGGAGGCTAAGACATTTTATTTGAGGATAAAAAAGAGCCATCAGTGAGATACCACTCTAATTAAACTAGAATTCTAATCTTGATGCCGTTATCCGGCCAAGAAACAGTTTCAGGTGGGCAGTTTGACTGGGGCGGTCGCCTCCTAAAAAGTAACGGAGGCGTGCAAAGGTTCCTTCAGGCTGGTCGGAAATCAGTCGTAGAGTATAAAGGCATAAAGGAGCTTGACTGCGAGACCTACAAGTCGAGCAGAGACGAAAGTCGGTCTTAGTGATCCGACAGTACTGAGTGGAAAGGCTGTCGCTCAACGGATAAAAGTT
>HQ421595
GCTTTACTGTAGCTTGGAATTGAATTTGGGTATATTTTGCGCAGTATAGGTGGGAGGCTGAGACAGTATATTTGTGGATATACAAGAGCCAATAGTGAGATACCACTCTAAATATACTAGAATTCTAACTTTGAAAGTCGTTAACCGGCCAAAGAACAGTTTCAGGTAGGCAGTTTGACTGGGGCGGTCGCCTCCTAAAAAGTAACGGAGGCGTACAAAGGTTTCTTCAGACTGGTCGGAAATCAGTCTTAGAGTATAAAGGCATAAAGAAGCTTGACTGCAAGACCTACAAGTCGAGCAGAGACGAAAGTCGGTCTTAGTGATCCGACAGTTCTGAGTGGAAAGGCTGTCGCTCAACGGATAAAAGTT
>EF426666
GCTTTACTGTAGCCTGGAATTGTGTTCGGGCTTGGCTTGCGCAGGATAGGTGGGAAGCGATGAAGTATTCCTTGTGGGGAATATGGAGCTAACGGTGAGATACCACTCTGGCGAAGCTAGAATTCTAACTCATCTCCGTCAGCCGGAGAGAGAACAGTTTCAGGTGGGCAGTTTGACTGGGGCGGTCGCCTCCTAAAAGGTAACGGAGGCGCGCAAAGGTTCCCTCAGCACGCTTGGAAACCGTGCGACGAGTGTAAAGGCATAAAGGGAGCTTGACTGCAAGACCGACAAGTCGAGCAGGTACGAAAGTAGGCCTTAGTGATCCGACGGCACAGCATGGAATGGCCGTCGCTCAACGGATAAAAGTT
>HQ421546
CCTTTACTGTAGCTTGGGATTGAGTTCGGGTTTATTCTGCGCAGTATAGGTGGGAGGCTAAGAAGATATATTTGCGGATATATTAGAGCCGATAATGAGATACCACTCTTAATAAACTAGAATTCTAATTTTGAATGCCATTACCTGGCCAAAAAACAGTTCCAGGTGGGCAGTTTGACTGGGGCGGTCGCCTCCTAAAGAGTAACGGAGGCGTGCAAAGGTTTCCTCAGGCTGGTCGGAAATCAGTCGTAGAGTATAAAGGCATAAGGAAGCTTGACTGCAAGACTTACAAGTCGAGCAGAGACGAAAGTCGGCCTTAGTGATCCGACAGTACCGAGTGGAAGGGCTGTCGCTCAACGGATAAAAGGT
>NC_021618
CTTTACTGTAGCTTGGAATTGAGTTTGAGTCTATTTTGCGCAGTATAGGTGGGAGGCTAAGAATATATACTTGCGGGTATATGGGAGCCATCAGTGAGATACCACTCTAATTAGACTAGAATTCTAACTTTGATAGCCGTCAACCGGCCAAAGAACAGTTTCAGGTGGGCAGTTTGACTGGGGCGGTCGCCTCCTAAAAAGTAACGGAGGCGCGCAAAGGTTTCCTCAGGCTGGTCGGAAATCAGTCGTAGAGTGTAAAGGTATAAGGGAGCTTGACTGCGAGACCTACAAGTCGAGCAGAGACGAAAGTCGGCCTTAGTGATCCGACAGTGCTGAGTAGAAAGGCTGTCGCTCAACGGATAAAAGTTA
>HQ421533
GCTTTACTGTAGCTTGGAATTGAGTTTGAGTCTATTTTGCGCAGTATAGGTGGGAGGCTAAGAATATATACTTGCGGGTATGTAAGAGCCATCAGTGAGATACCACTCTAACTAGACTAGAATTCTAACTTTGATAGCCGTCAACCGGCCAAAGAACAGTTTCAGGTGGGCAGTTTGACTGGGGCGGTCGCCTCCTAAAAAGTAACGGAGGCGCGCAAAGGTTTCCTCAGACTGGTCGGAAATCAGTCGTAGAGTGTAAAGGCATAAGGAAGCTTGACTGCGAGACCTACAAGTCGAGCAGAGACGAAAGTCGGCCTTAGTGATCCGACAGTGCTGAGTAGAAAGGCTGTCGCTCAACGGATAAAAGTT
>NC_001675
GCTTTACTGTAGCCTGATATTGGGTTCGGGCTTTTCTTGCGCAGTATAGGTGGGAGGCTATGATAGAATCCTTGTGGGGATTCTGGAGCCGTCAGTGAGATACCACTCTGGAAGAGCTAGAATTCTAACTTTAAGCCGTTATCCGGCTAAAGAACAGTGTCAGGTGGGCAGTTTGACTGGGGCGGTCGCCTCCTAAAAAGTAACGGAGGCGCGCAAAGGTTCCCTCAGGCTGGACAGAAATCAGCCGAAGAGTGTAAAGGCAGAAGGGAGCTTGACTGTAAGACCTACAAGTCGAACAGGAACGAAAGTTGGCCTTAGTGATCCGACGGTACCGAGTGGAAGGGCCGTCGCTCAACGGATAAAAGTT
>HQ421277
GCTTTACTGTAGTTTGGAATTGAATTTGGGTTTATTTTGCGCAGCATAGGTGGGAGGCTAAAATCTTATATTTGCGGATATAAAGTAGCCGTCAGTGAGATACCACTCTAATTAAACTAGAATTCTAATCTTGAAGTCGTTATCCGGCCAAGAAACAGTTTCAGGTGGGCAGTTTGACTGGGGCGGTCGCCTCCTAAAAGGTAACGGAGGCGTACAAAGGTTCCTTCAGGCTGGTTGGAAATCAGTCGTAGAGTATAAAGGCATAAAGGAGCTTGACTGCAAGACCTACAAGTCGAGCAGAGACGAAAGTCGGTCTTAGTGATCCGACAGTTCTGAGTGGAAAGGCTGTCGCTCAACGGATAAAAGTT
>NC_008589
GCTTTACTGTAACTTGAAATTGAAATTGGACTTTATTCGCGCAGTATAGGTGGGAGGCGTTGATTATAATCTTGCGGGATTATTGGAGCCATCAGTGAGATACCACTCTTGTAATGTTAGATTTCTAACTTTGAATCATTATCTGGTCAAAGGACAGTTTCAGGCGGGCAGTTTGACTGGGGCGGTCGCCTCCTAAACGGTAACGGAGGCGTACAAAGGTTTCCTCTGAACGGGTAGAAATCGTATCTAGAGTGTAAAGGCATAAGGAAGCTTGACTGTGAGACCTACAAGTCGAGCAGGGACGAAAGTCGGTCTTAGTGATCTGACGGTACTGAGTGGAAAGGCCGTCACTCAACGGATAAAAGTT
>EF426625
GCTTTACTGTAGCTTGGAATTGGATTTGGGTATGCTTTGCGCAGTATAGGTGGGAGGCAAAGATAATATATTTGCGGATATATATTAGCCAATAGTGAGATACCACTCTAAGTATACTAGAATTCTAACTTTGAAAGCCGTTAACCGGCCAAAGAACAGTTTCAGGTGGGCAGTTTGACTGGGGCGGTCGCCTCCTAAAAAGTAACGGAGGCGTACAAAGGTTTCTTCAGACTGGTCGGAAATCAGTTTTAGAGTATAAAGGCATAAAGAAGCTTGACTGCAAGACCTACAAGTCGAGCAGAGACGAAAGTCGGTCTTAGTGATCCGACAGTTCTGAGTGAAAAGGCTGTCGCTCAACGGATAAAAGTT
>EF525297
GCTTTACTGTAACTTGAAATTGGTTTTGGGCTTTTCTTGCGCAGAATAGGTGGGAGGCATTGAATCTCTTTTTCGGAAGTAGATGAGCCAAAATGTGAGATACCACTCTTGAGAAGTTAGAAATCTAATTATATTCTTTTTAGAAGATATTTGACAGTTTCAGGCGGGCAGTTTTACTGGGGCGGTAGCCTCCTAAAAGGTAACGGAGGCGTACAAAGGTTTCCTCAGTCTGGACGGAAATTAGTTTTAGAGTGCAAAGACATAAGGAAGCTTGACTGTGAGACCTATAAGTCAAACAGAGACTAAAGTCGGTCTTAGTGACCCGACGATGCTGAGTGGAAAGATCGTCGTTCAACAGATAAAAGTT
>HQ421602
GCTTTACTGTAGCTTGSGATTGAATTTGGGTTTAATTTGCGCAGTATAGGTGGGAGGCTAAGATAGTGTATTCGTGGATACATAGGAGCCGTCAATGAGATACCACTCTAATTATACTAGAATTCTAACTTTGATAGCCGTTAACCGGCCAAAGAACAGTCTCAAGTGGGCAGTTTGACTGGGGCGGTCGCCTCCTAAAAAGTAACGGAGGCGTGCAAAGGTTCTCTCAGACTGGTCGGAAATCAGTCGCAGAGTATAAAGGCATAAGAGAGCTTGACTGCAAGACTTACAAGTCGAGCAGAGACGAAAGTCGGCCTTAGTGATCCGACAGTGCTGAATGGAAAGGCTGTCGCTCAACGGATAAAAGTT
>KM817966
GCTTTACTGTATCCTGATATTGGATTTCGATTGGATCTGCGCAGAATAGGTGGGAGACGGGGAACCCTATCTTTTGGGATAGGGGGAGTCATTCGTGAGATACCACTCTGATCCAATTAAAATTCTAACTTCTTATCGTTAGCCGATGGAAAGACAGTTTCAGGTGGGCAGTTTGACTGGGGCGGTCGCCTACTAAAAGGTAACGTAGGCGTACAAAGGTTTCCTCCGATCGGTCAGAAATCGATCTTCGAGTGTAAAGGCAAAAGGAAGCTTAACTGTGAGACCCACAAGTCGAACAGAGACGAAAGTCGGTCTTAGTGATCTGACGCTGCTGTGTGGAAAGGGCGTCACTCAACGGATAAAAGTT
>AM084275
GCTTTACTGTAGCCTGATATTGGGTTCGGGCTCTTCTTGCGCAGAATAGGTGGGAGGCATTGAGAGTACCCTTGTGGGGGTACTGGAGCCATCAGTGAGATACCACTCTGGAAGAGCTAGAATTCTAACTTTAAGCCGTTATCCGGCTAAAGAACAGTTTCAGGTGGGCAGTTTGACTGGGGCGGTCGCCTCCTAAAAAGTAACGGAGGCGCGCAAAGGTTCCCTCAGACTGGACAGAAATCAGTCGTAGAGTGTAAAGGCAGAAGGGAGCTTGACTGTAAGACCTACAAGTCGAACAGGAACGAAAGTTGGCCTTAGTGATCCGACGGTGCCGCGTGGAAGGGCCGTCGCTCAACGGATAAAAGTT
>KP330491
CTTTACTGTAGCCTGATATTGAGTTTGGGTTTATTTTGCGCAGTATAGGTGGGAGGCTAAGAAAATATATTTGTGGATATATTAGAGCCGATAGTGAGATACCACTCTAATTAAACTAGAATTCTAACCTTGATTGCCATTAGCTGGCCAAGGAACAGTTTCAGGTGGGCAGTTTGACTGGGGCGGTCGCCTCCTAAAAGGTAACGGAGGCGCGCAAAGGTTTCCTCAGGCTGGTCGGAAATCAGTCGTAGAGTGTAAAGGCATAAGGAAGCTTGACTGCAAGACTTACAAGTCGAGCAGAGACGAAAGTCGGCCTTAGTGATCCGACAGTGCTGAGTGGAAAGGCTGTCGCTCAACGGATAAAAGTTA
>EF426570
GCTTGACTGTAGCTTGGAATTGGGTTCGGGCTTTTTTTGCGCAGTCTAGGTGGGAGGCGTTGAAATTCAATTTTCGGATTGGGTGGAGCCGTTAGTGAGAGACCACTCTGAAAAAGCTAGAATTCTAATAGGACTCCTTGAATCAGGATCCTTGACAGTTTCAGGCGGACAGTTTGACTGGGGCGGTGGCCTCCTAAAAGGTAACGGAGGCGTGCAAAGGTTCCCTCAGGCTGGACGGAAATCAGCTGTAGAGTGTAAAGGTAGAAGGGAGCTTGACTGCAAGACCAACAAGTCGAGCAGGGGCGAAAGCCGGCCTTAGTGATCCGACGGTTCCACGTGGAAGGGCCGTCGCTCAACGGATAAAAGTT
>KF438023
GCTTGACTGTAATCTGTGATTGGATCTGGGCTTTTCTTGCGCAGTCTAAGTGGGAGGCGTTGAATATTTCTTTTCGGAGAAATAGGAGCCAGTCGTGAGAGACCACTCTAGAAAAGTCGAGATTCTAAAGATAGTCCTTGAATCAGGATATCTGACATTCTCAGGTGGACAGTTTCACTGGGGCGGTGACCTCCTAAAGAGTAACGGAGGTGTACAAAGGTTCCTTCAAGCTGGACGGAAATCAGCTGGAGAGTGCAAAGGCAAAAGGGAGCTTGACTGCAAGACCTACAAGTCAAGCAGAGACGAAAGTCGGTCTTAGTGATCCGACGGTTCCGAGTGGAAGGGCCGTCGCTCAACGGATAAAAGTT
>EF426645
GCTTTACTGTAACTTGGAATTGGATTTGGGCTTTTCTTGCGCAGTATAGGTGGGAGGCAGTGAAAATAGGTTTGAGGATTTATTTGAGCCAACAATGAGATACCACTCTGGAAAAGCTAAAATTCTAACTTTGAGCCGTTAGCCGGACAAAGAACAGTTTCAGGTGGGCAGTTTGACTGGGGCGGTCGCCTCCTAAAAAGTAACGGAGGCGTGCAAAGGTTCCCTCAGGCTGGTCGGAAATCAGTCGTAGAGTGTAAAGGCATAAGGGAGCTTGACTGCAAGACCTACAAGTCGAGCAGAGACGAAAGTCGGCCTTAGTGATCCGACAGTGCCGAGTGGAAGGGCTGTCGCTCAACGGATAAAAGTT
>JX877644
GCTTTACTGCAGCCTGGAGTTGGGTTTGGGCCCCTCTTGCGCAGCCTAAGTGGGAGGCATCGATCGTCCCCCCCCGGGAGGGCAGGAGCCATCATTGAGAGACCACTCTGGAGGGGCTAGGATCCTAAAACCGATCCTTGAAGCAGGAGGGTTGACAGCTTCAGGTGGGCAGTTTGACTGGGGCGGTCACCTCCTAAACGGTAACGGAGGTGTGCAAAGGTTCCCTCAGGCTGGACGGAAATCAGCCGTAGAGTGCAAAGGCAAAAGGGAGCTTGACTGCAAGACCTACAAGTCGAACAGGGTGGAAACACGGCCTTAGTGATCCGACGGCACAGCATGGAATGGCCGTCGCTCAACGGATAAAAGTTA
>HQ421596
GCTTTACTGTAGCCTGGAATTGGATTTGGGCTTATTTTGCGCAGTATAGGTGGGAGGCTATGATAATAGACTTGAGGGTTTATTAGAGCCATTAGTGAGATACCACTCTGAATAAACTAGAATTCTAACCTTGATAGTCGTTAACCGGCCAGGGGACAGTTTCAGGTGGGCAGTTTGACTGGGGCGGTCGCCTCCTAAAAGGTAACGGAGGCGTGCAAAGGTTTCCTCAGACTGGTCGGAAATCAGTCATAGAGTATAAAGGCATAAGGAAGCTTGACTGCAAGACTTACAAGTCGAGCAGAGACGAAAGTCGGCCTTAGTGATCCGACAGTGCTGAGTGGAAAGGCTGTCGCTCAACGGATAAAAGTT
>NC_012978
GCTTGACTGTAGCCTGAAATTGGGTTCGGGTTCTTCTTGCGCAGACTAGGTGGGAGGCGTTGAAAGTTTCTTCTTGGGGAAACTGGAGCCAACAGTGAGAGACCACTCTGGAGGAGCTAGAATTCTAATGGTGTTCCTTGAAGCAGGACACTTGACAGTTTCAGGTGGGCAGTTTGACTGGGGCGGTCGCCTCCTAAAAGGTAACGGAGGCGTGCAAAGGTTCCCTCAGGCTGGACGGAAATCAGCCGTAGAGTGTAAAGGCAGAAGGGAGCTTGACTGCAAGACCTACAAGTCGAGCAGGGGCGAAAGCCGGCCTTAGTGATCCGACGGTTCCGTGTGGAAGGGCCGTCGCTCAACGGATAAAAGTT
>KF907422
GCTTTACTGTATCTTGGAATTGGGTTTGGGCCTTGCTTGCGCAGGATAGGTGGGAGGCTATGAAAATATTCTTGTGGGAATGTTGGAGCCAACGGTGAGATACCACTCTAGTAAGGCTAAAATTCTAACTCTGAACCGTTATCCGGTCAGAGAACAGTTTCAGGTGGGCAGTTTGACTGGGGCGGTCGCCTCCTAAAAGGTAACGGAGGCGCGCAAAGGTTCCCTCAGGCTGGTTGGACATCAGTCGTAGAGTGTAAAGGCATAAGGGAGCTTGACTGCGAGACCCACAAGTCGAGCAGAGACGAAAGTCGGCCTTAGTGATCCGACGGTTCCACGTGGAAGGGCCGTCGCTCAACGGATAAAAGTT
>EF426597
GCTTTACTGTAACTTGAAATTGGCTTCGGGTTTTATTTGCGCAGTATAGGTGGGAGGCTTTGACGTTAATCTTGCGGGATTATCTGAGCCATCAGTGAGATACCACTCTAATACAACTAGAATTCTAACCCTGTATCGTTAGCCGGTCAGGGAACAGTTTCAGGCGGGCAGTTTGACTGGGGCGGTCGCCTCCCAAAAGGTAACGGAGGCGCACAAAGGTTTCCTCAGGTCGGTCAGAAATCGATCGTAGAGTGTAAAGGCAAAAGGAAGCTTGACTGTGAGACCTACAAGTCGAACAGAGACGAAAGTCGGTCTTAGTGATCTGGCGATATTGAGTGGAAAAGTCGTCACTCAACGGATAAAAGTT
>NC_018523
GCTTTACTGTAACTTGAAATTGGTTTCGGGTTTTATTTGCGCAGCATAGGTGGGAGGCTTTGACGTTATTCTTACGGGAGTAATTGAGCCATCAGTGAGATACCACTCTAATAAAACTAGAATTCTAACCCTGTATCGTTAGCCGGTCAGGGGACAGTTTCAGGCGGGCAGTTTGACTGGGGCGGTCGCCTCCTAAAAGGTAACGGAGGCGTACAAAGGTTTCCTCAGATCGGTCAGAAATCGATCGAAGAGTGTAAAGGCATAAGGAAGCTTGACTGTGAGACCTACAAGTCGAACAGAGACGAAAGTCGGTCTTAGTGATCTGGCGATATTGAGTGGAAAAGTCGTCACTCAACGGATAAAAGTT
>KP403247
GCTTTACTGTAGCCTGGAATTGAATTTGGGTTTATTTTGCGCAGTATAGGTGGGAGGCTAAGAAAATATATTTGTGGATATATTAGAGCCAACAGTGAGATACCACTCTAATTAAACTAGAATTCTAACCTTGATTGCCATAAGCTGGCCAAGGAACAGTTTCAGGTAGGCAGTTTGACTGGGGCGGTCGCCTCCTAAAAGGTAACGGAGGCGTGCAAAGGTTTCCTCAGGCTGGTCGGAAATCAGTCGTAGAGTGTAAAGGCATAAGGAAGCTTGACTGCAAGACCTACAAGTCGAGCAGAGACGAAAGTCGGCCTTAGTGATCCGACAGTGCTGAGTGGAAAGGCTGTCGCTCAACGGATAAAAGTTA
>HQ421151
GCTTTACTGTAGCCTGGAATTGAATTTGAGTTTACTTTGCGCAGTATAGGTGGGAGGCTAAGAAATTGCACTTGCGGGTACAAAAGAGCCTACAGTGAGATACCACTCTAATTAAACTAGAATTCTAATCTTGATGCCGTTATCCGGCCAAGAGACATTTTCAGGTGGGCAGTTTGACTGGGGCGGTCGCCTCCTAAAAGGTAACGGAGGCGTGCAAAGGTTTCCTCAGACTGGTCGGAAATCAGTCGTAGAGTATAAAGGCATAAGGAAGCTTGACTGCAAGACCTACAAGTCGAGCAGAGACGAAAGTCGGCCTTAGTGATCCGACAGTTCTGAGTGGAAAGGCTGTCGCTCAACGGATAAAAGTT
>KP403253
GCTTTACTGTAGCCTGGAATTGAATTTGGGTTTATTTTGCGCAGTATAGGTGGGAGGCTGAGAAGGTATATTTGTGGATATATTCGAGCCAATAGTGAGATACCACTCTAATTAAACTAGAATTCTAACCTTGATTGCCATTAGCTGGCCAAGGAACAGTTTCAGGTGGGCAGTTTGACTGGGGCGGTCGCCTCCTAAAAGGTAACGGAGGCGTGCAAAGGTTTCCTCAGGCTGGTCGGAAATCAGTCGTAGAGTATAAAGGCATAAGGAAGCTTGACTGCAAGACCTACAAGTCGAGCAGAGACGAAAGTCGGCCTTAGTGATCCGACAGTGCTGAGTGGAAAGGCTGTCGCTCAACGGATAAAAGTTA
>HQ421666
GCTTTACTGTAGCCTGGAATTGAATTTGGGTTTATTTTGCGCAGTATAGGTGGGAGGCAAAGATTTTATACTTGAGGGTATTTAGGAGCCGTTAGTGAGATACCACTCTAATTAAACTAGAATTCTAATCTTGATGTCGTAAGCCGGCCAAGAAACAGTTTCAGGTGGGCAGTTTGACTGGGGCGGTCGCCTCCTAAAAGGTAACGGAGGCGTACAAAGGTTTCTTCAGGCTGGTCGGAAATCAGTCGTAGAGTGTAAAGGCATAAAGAAGCTTGACTGTGAGACCTACAAGTCGAGCAGAGACGAAAGTCGGTCTTAGTGATCCGACAGTGCTGAGTGGAAAGGCTGTCGCTCAACGGATAAAAGTT
>NC_016733
GCTTGACTATAACTTGGGATTGGGTTTGGGCCCTTCTTGCGCAGTCTAGGTGGGAGGCGTTGAATCTCTTCTTCCGGGAAGAGAGGAGCCATCAGTGAGAGACCACTCTGGAAGGGCTAGAATCCTAATGGCGATCCTTGAATCAGGACGCTTGACAGTCTCAGGCGGGTAGTTTGACTGGGGCGGTCGCCTCCTAAAAGGTAACGGAGGCGTGCAAAGGTTCCCTCAGGCTGGACGGAAATCAGCCGTAGAGTGTAAAGGCAGAAGGGAGCTTGACTGCGAGACCTACAAGTCGAGCAGGGGCGAAAGCCGGCCTTAGTGATCCGACGGTTCCGTGTGGAAGGGCCGTCGCTCAACGGATAAAAGTT
>FJ719737
GCTTTACTGAAATCTGGTATTGATTTCGGACTTTTTTTGCGCAGTATAGGTGGGAGGCTATGAAACTTTTTCTCGGAAAATGTAGAGCCAATAGTGAGATACCACTCTAAAAAAGTTAGAGATCTAATGATATTACTTTTATCTCAGGATATTTGACATTGCCAGATGGTCAGTTTTACTGGGGCGGTAGCCTCCTAAAGAGTAACGGAGGCGTACAAAGGTTTTCTCAGACTGGTCGGAAATTTGTTTTTGAGTGTAAAGGCAAAAGAAAGCTTAACTGTTAGACCTACAAGTCAAGCAGAGACGAAAGTCGGTCTTAGTGATCCGACGATTCTAAATGTAAAGGTCGTCGCTTAACGGATAAAAGTT
>KM590695
GCTTTACTGTATCCTGAAATTGGATTTCGATTTTCTTTGCGCAGAATAGGTGGGAGACGTTGAGGCTAGTCTTTTGGGATTAGTGGAGTCATTAGTGAGATACCACTCTTAGAAAATTAAAATTCTAACTTCATACCGTAAGCCGGTTGAAAGACAGTTTCAGGTGGGCAGTTTGACTGGGGCGGTCGCCTCCTAAAAGGTAACGGAGGCGTACAAAGGTTCCCTCAGATCGGTCAGAAATCGATCTTAGAGTGCAAAGGCAAAAGGGAGCTTAACTGTGAGACAAACAAGTCGAGCAGAGACGAAAGTCGGTCTTAGTGATCTGACGATGCTGTGTGGAAAGGTCGTCACTCAACGGATAAAAGTT
>HQ421611
GCTTTACTGTAGCTTGGAATTGATTTCGGGTTTATTTTGCGCAGTATAGGTGGGAGGCTAAGATATTATGTTTTCGGATATAAAGGAGCCATCAGTGAGATACCACTCTGATTAAACTAGAATTCTAATCTTGATGCCGTTAACCGGCCAAGAGACATTTTCTGGTGGGCAGTTTGACTGGGGCGGTCGCCTCCTAAAAAGTAACGGAGGCGTGCAAAGGTTTTCTCAGGCTGGTCGGAAATCAGTCGTAGAGTGTAAAGGCATAAGAAAGCTTGACTGCGAGACCTACAAGTCGAGCAGAGACGAAAGTCGGCCTTAGTGATCCGACAGTTCTGAGTGGAAAGGCTGTCGCTCAACGGATAAAAGTT
>HQ421113
GCTTTACTGTAGCTTGGAATTGAGTTCGGGTTTATTCTGCGCAGTATAGGTGGGAGGCTAAGAAGATATATTTGCGGATATATTAGAGCCAACAATGAGATACCACTCTTAATAAACTAGGATTCTAATTTTGAACGCCATTATCTGGCCAAAAAACAGTTCCAGGTGGGCAGTTTGACTGGGGCGGTCGCCTCCTAAAGAGTAACGGAGGCGTGCAAAGGTTTCCTCAGGCTGGTCGGAAATCAGTCGCAGAGTATAAAGGCATAAGGAAGCTTGACTGCGAGACTTACAAGTCGAGCAGAGACGAAAGTCGGCCTTAGTGATCCGACAGTACCGAGTGGAAGGGCTGTCGCTCAACGGATAAAAGTT
>NC_025539
GCTTTACTGTAGCTTGGAATTGAAATTGGGCTCGTTTTGCGCAGCCTAGGTGGGAGGCGTTGAAGACTTTTCTCCGGGGAAGTTGGAGCCATCATTGAGAGACCACTCTTAACGAGCTAGATTTCTAATTGTGCTCCTTGAATCAGGACACAAGACAGTTTCTGGTGGGCAGTTTTATTGGGGCAATAGCCTCCTAAAAGGTAACGGAGGCGCGCAAAGGTTCCCTCAGGCTAGACGGAAATTAGCCGTAGAGCGTAAAGGCAGAAGGGAGCTTGACTGCAAGACCGACAAGTCGAGCAGGAGCGAAAGCTGGCCTTAGTGATCCGACGGTGCTGCGTGGAAAGGCCGTCGCTCAACGGATAAAAGTT
>AF022186
CTTTACTGTAGCTTGAGATTGAATTTGAGTTTTTTCTGCGCAGAATAAGTGGGAGACAAAGAGACCGTTTTTGTGGAAGCGGAGGAGTCGCAAGTGAGATACCACTCTTAAAAAACTAAAATTCTAACCTTAAGTCAATCATTACTGGCTAAGGAACATTCTCTGGTGGGCAGTTTGACTGGGGCGGTCGCCTCCTAAAAGGTAACGGAGGCGCGCAAAGGTTTCCTCAAACTGGTCAGAAATCAGTTGTAGAGTGCAAAGGCATAAGGAAGCTTAACTGTAAGACTTACAAGTCAAGCAGAGACGAAAGTCGGCCTTAGTGATCCGACGGCCCTGAGTGGAAAGACCGTCGCTCAACGGATAAAAGTTA
>EF426654
GCTTTACTGTAACTTGAAATTGGATTTGGGCTTTTCTTGCGCAGCATAGGTGGGAGGTGTTGATGCCAAGTTTGAGGATTTGGTGGAGCCGTCAATGAGATACCACTCTGGAACAGCTAAAATTCTAACTCCGTGCCGTTATCCGGCCGGACGACAGTTTCAGGTGGGCAGTTTGACTGGGGCGGTCGCCTCCTAAAAAGTAACGGAGGCGTGCAAAGGTTCCCTCAGACTGGTCGGAAATCAGTCGTAGAGTATAAAGGCATAAGGGAGCTTGACTGCAAGACTTACAAGTCGAGCAGAGACGAAAGTCGGCCTTAGTGATCCGACAGTGCTGAGTGGAAGGGCTGTCGCTCAACGGATAAAAGTT
>EF426631
GCTTTACTGTATCTAGGAATAGAACTCGGGTTTTATTTGCGCAGTATAGGTGGGAGGCTATGACGATCGACTTGCGGGTTGTTCTGAGCCAAAAGTGAGATACCACTCTGGTACAACTAGAGTTCTAACCTTGTCAGCCGTTATCCGGCCAAGGAACAGTTTCAGGTGGGCAGTTTGACTGGGGCGGTCGCCTCCTAAAAAGTAACGGAGGCGTGCAAAGGTTCCCTCAGGCTGGTCGGAAATCAGTCGTAGAGTGTAAAGGCATAAGGGAGCTTGACTGCAAGACCTACAAGTCAAGCAGAGACGAAAGTCGGCCTTAGTGATCCGACAGTTCCGAGTGGAAGGGCTGTCGCTCAACGGATAAAAGTT
>FJ719715
GCTTTACTGTAACTTGATATTGGTTTTGGACTTTTTTTGCGCAGTATAAGTGGGAGGCATTGATCTTCTCTTTCGGGGGACTGGGAGCCACAAATGAGATACCACTCTAAAAAAGTTAAAAGTCTAATGGCATTCTTTGATTTAAGATGCTTGACAGTTTCAGGCGGGCAGTTTTACTGGGGCGGTAGCCTCCTAAAAGGTAACGGAGGCGTACAAAGGTTTTCTCAAGCTGGACGGAAATTAGTTGTAGAGTGTAAAGACAAAAGAAAGCTTAACTGTTAGACTTATAAGTCAAGCAGAGACGAAAGTCGGTCTTAGTGATCCGACGGTGCTGTGTGGAAAGACCGTCGCTTAACAGATAAAAGTT
>EF426618
GCTTTACTGTATCCTGATATTGAACTTGGGTTTATCATGCGCAGTATAGGTGGGAGGCTTAGATATTGTACTCGAGGGTACTTTGGAGCCAATAGTGAGATACCACTCTTAATAAACTAGGGTTCTAATCTTGATAGCCGTTATCCGGCCAAGAGACAGTTTCAGGTTGGCAGTTTGACTGGGGCGGTCGCCTCCTAAAAGGTAACGGAGGCGTGCAAAGGTTTCTTCAGGCTGGTCGGAAATCAGTCGTAGAGTATAAAGGCATAAAGAAGCTTGACTGCGAGACCTACAAGTCGAGCAGAGACGAAAGTCGGCCTTAGTGATCCGGCAGTGCTGAGTGGAAAGGCTGTCGCTCAACGGATAAAAGTT
>L42990
GCTTGACTGTATCCTGGAATTGGGTTTCGGTTTTTCTTGCGCAGTCTAGGTGGGAGGCTATGAAGATTTCCTTCCGGGGAAATTTGAGCCATCAGTGAGAGACCACTCTGGAAGAACTAAAATTCTAATGGCGTTCCTTATATCAGGACGCTTGACAGTTTCAGGTGGGCAGTTTTTCTGGGGCGGAAGCCTTATAAAGCGTAACTAAGGCGCGCAAAGGTTCCCTCAGTCTGGATGGAAATCAGACATTGAGTGTAAAGGCAGAAGGGAGCTTGATTGCAAGACCAACAAGTCGAGCAGGGGCGAAAGCCGGCCTTAGTGATCCGACGGTTCCGAGTGGAAGGGCCGTCGCTCAACGGATAAAAGTT
>AP014625
GCTTTACTGTAACTTGAAATTGAAATTGGACTTTATTTGCGCAGTATAGGTGGGAAGCTTTGACGGTATCCTCGCGGGGATATCTGAGCTATCAGTGAGATACCACTCTTGTAATGTTAGATTTCTAACTTTGTACCATTAGCTGGTCAAAGAACAGTTTCAGGCGGGCAGTTTGACTGGGGCGGTCGCCTCCTAAATGGTAACGGAGGCGTACAAAGGTTTCCTCAGATCGGTCAGAAATCGATCGTAGAGTGTAAAGGCAGAAGGAAGCTTGACTGTGAGACCTACAAGTCGAGCAGGGACGAAAGTCGGTCTTAGTGATCTGACGGTACTGAGTGGAAAGGCCGTCACTCAACGGATAAAAGTT
>HQ420933
GCTTTACTGTAGCTTGGCATTGAGTTTGGGTTTAGTTTGCGCAGAATAGGTGGGAGGCTAAGACAATATACTTGTGGGTATATACGAGCCACTAGTGAGATACCACTCTAGCTAAACTAGAACTCTAACCTTGATAGCCGTTAACCGGCCAAGGAACAGTTTCAGGTAGGCAGTTTGACTGGGGCGGTCGCCTCCTAAAAGGTAACGGAGGCGCGCAAAGGTTCTCTCAGGCTGGTCGGAAATCAGTCGTAGAGTGTAAAGGTATAAGAGAGCTTGACTGCAAGACCTACAAGTCGAGCAGAGACGAAAGTCGGCCTTAGTGATCCGACAGTACTGAGTGGAAAGGCTGTCGCTCAACGGATAAAAGTT
>NC_013498
GCTTTACTGTAACTTGAAATTGGTTTCGGGTTTTATTTGCGCAGCATAGGTGGGAGGCTTTGATGTTAATCTTACGGGGTTAATGGAGCCATCAGTGAGATACCACTCTAATAAAACTAGAATTCTAACCCTATATCGTTAGCCGGTTAGGGGACATTTTCAGGCGGGCAGTTTGACTGGGGCGGTCGCCTCCTAAAAGGTAACGGAGGCGTACAAAGGTTTCCTCAGATCGGTCAGAAATCGATCGTAGAGTGCAAAGGCAAAAGGAAGCTTGACTGTGAGACCTACAAGTCGAACAGAGACGAAAGTCGGTCTTAGTGATCTGGCGATATTGAGTGGAAAAGTCGTCACTCAACGGATAAAAGTT
>X12890
GCTTTACTGTATCCTGAAATTGGTTTCGGGCTTTTTTTGCGCAGAATAGGTGAGAGGCTATGATCTTGTCTTTTGGGATACGGGGAGCCGAAAAATGAGATACCACTCTGAGAAAGCTAGAAATCTAATCTTAATCTTATGTACAATCATGATAATTGACAGTTTCAGGTGGGCAGTTTTACTGGGGCGGTAGCCTCCTAAAAAGTAACGGAGGCGTACAAAGGTTTTCTCAGGCTAGACGGAAATTAGTTGTGGAGTGTAAAGGCATAAGAAAGCTTGACTGTGAGACTTATAAGTCAAACAGAGACTAAAGTCGGTCTTAGTGACCCGACGGTGCTGTATGGAAAGGCCGTCGTAAACAGATAAAAGTT
>JX470949
GCTTTACTGTATCTTGGAATTGGGTTTGGGCTTTGCTTGCGCAGGATAGGTGGGAGGCTTTGAAGATATTCTCGCGGGAATATTGGAGCCAACGGTGAGATACCACTCTAGTAAGGCTAAAATTCTAACTTTGTACCGTTATCCGGTCAGAGAACAGTTTCAGGTGGGCAGTTTGACTGGGGCGGTCGCCTCCTAAAAAGTAACGGAGGCGCGCAAAGGTTCCCTCAGGCTGGTTGGACATCAGTCGTAGAGTGTAAAGGCATAAGGGAGCTTGACTGCGAGACCCACAAGTCGAGCAGAGACGAAAGTCGGCCTTAGTGATCCGACGGTTCCACGTGGAAGGGCCGTCGCTCAACGGATAAAAGTT
>HQ421048
GCTTTACTGTATCCTGAGATTGACTTTGGGTTTGTTATGCGCAGTATAGGTGGGAGGCTAAGATATTTACTTAAGGGTATAATGGAGCCAACAGTGAGATACCACTCTTAGCAAACTAAGATTCTAACTTTGATAGTCGTTAACCGGCCAAAGAACATTCTCAGGTGGGCAGTTTGACTGGGGCGGTCGCCTCCTAAAAGGTAACGGAGGCGTGCAAAGGTTTCTTCAGGCTGGTCGGAAATCAGTCGTAGAGTATAAAGGCATAAAGAAGCTTGACTGCGAGACTTACAAGTCGAGCAGAGACGAAAGTCGGCCTTAGTGATCCGGCAGTACTGAGTGGAAAGGCTGTCGCTCAACGGATAAAAGTT
>JX877598
GCTTGACTGTAACCTGGAATTGAATTCGGGCTTTTCTTGCGCAGCCTAGGTGGGAGGCGTTGATAATTCCCTTCCGGGGGGGTTTGAGCCATCAGTGAGAGACCACTCTGGAAGAGCTAGAATTCTAATGGCGATCCTTGAATCAGGACGTTTGACAGTTTCAGGCGGGCAGTTTTACTGGGGCGGTAGCCTCCTAAAAAGTAACGGAGGCGTGCAAAGGTTCCCTCAGGCTGGACGGAAATCAGCCGTAGAGTGTAAAGGCAGAAGGGAGCTTGACTGCAAGACCTACAAGTCGAGCAGGGGCGAAAGCCGGCCTTAGTGATCCGACGGTACCGCGTGGAAGGGCCGTCGCTCAACGGATAAAAGTT
>FJ719747
GCTTTACTGTAGCTTGAAATTGATTTTGTATTCTTTTTGCGCAGAATAAGTGGGAGGCAGTGATTTGATCTTTCGGGAAAATATGAGCCGTAAAATGAGATACCACTCTTTAAGAATTTGGAATCTAATGATATTTATGTTTATTTTTGAAAGTTTCAGGTGGGCAGTTTTACTGGGGCGGTAGCCTCTTAAAGCGTAACAGAGGCGTACAAAGGTTTTCTCAGTCTATATGGAAATTAGATGTTGAATGTAAAGGTAAAAGAAAGCTTGACTGCTAGAATTATAATTCGAGCAGGGACTAAAGTCGGTCTTAGTGATCCGACAATTCCGTGTGGAAGGGTTGTCGCAAAACAGATAAAAGTT
>KC782924
GCTTTACTGTAGCTTGAAATTGAGTTTGAGTCTATTTTGCGCAGTATAGGTGGGAGGCTAAGAATATGTACTTGCGGGTATGTAAGAGCCATCAGTGAGATACCACTCTGATTAGACTAGAATTCTAACTATGATAGCCGTCAACCGGCCTAAGAACAGTTTGAGGTGGGCAGTTTGACTGGGGCGGTCGCCTCCTAAAATGTAACGGAGGCGCGCAAAGGTTTTCTCAGGCTGGTCAGAAATCAGTCGTAGAGTGTAAACGTTTAAGGAAGCTTGACTGCGAGACCTACAAGTCGAGCAGAGACGAAAGTCGGCCTTAGTGATCCGACAGTGCAGAGTAGAAAGGCTGTCGCTCAACGGATAAAAGTT
>NC_004799
GCTTTACTGTAACTTGAAATTGGATTTCGGCTTGTTTTGCGCAGCATAGGTGGGAGGCTTTGATATCGCTTTTGCGGAAGCGGTGGAGCCGTCAGTGAGATACCACTCTGAACACGCTTAAATCCTCACCCTTCTTTTGGGGACCCTTTCTGGTGGGCAGTTTGACTGGGGCGGTCGCCTCCTAAAAGGTAACGGAGGCGCGCAATGGTTCCCTCAGGCTGGTCAGAAATCAGCCCTTTTAGAGTGCAAAGGCATAAGGGAGCTTGACTGTGACACTGACACGTGAAACAGGGACGAAAGTCGGCCTTAGTGATCCGACGGTTCTGCGTGGAAAGGCCGTCGCTCAACGGATAAAAGTT
>HQ421599
GCTTTACTGTAGCTTGGAATTGGATTTGGGCTTTTCTTGCGCAGCATAGGTGGGAGGCTAAGAAAATAAGTTTGCGGATTTATTAGAGCCATCAATGAGATACCACTCTAGGAAAGCTAAAATTCTAACTTTGAGCCGTAAGCCGGCCAAAGAACAGTTTCAGGTGGGCAGTTTGACTGGGGCGGTCGCCTCCTAAAAGGTAACGGAGGCGTGCAAAGGTTCCCTCAGGCTGGTCGGAAATCAGTCGAAGAGTGTAAAGGCATAAGGGAGCTTGACTGCAAGACCTACAAGTCGAGCAGAGACGAAAGTCGGCCTTAGTGATCCGACAGTGCCGAGTGGAAGGGCTGTCGCTCAACGGATAAAAGTT
>NC_025533
GCTTTACTGTAGCCTGGAATTGGGTTTGGGCTTTTCTTGCGCAGTCTAAGTGGGAGGCGTTGAAAATTTTCTTCCGGGAAAATTGGAGCCATCAGTGAGAGACCACTCTGGAAGAGCTAGAATTCTAATAGCGTTCCTTGAATCAGGACGCTTGACAGTTTCAGGTGGGCAGTTTGACTGGGGCGGTCGCCTCCTAAAAGGTAACGGAGGTGTGCAAAGGTTCCCTCAGGCTGGACGGAAATCAGCCTAAGAGTGTAAAGGCAGAAGGGAGCTTGACTGCAAGACCTACAAGTCGAGCAGGGGCGAAAGCCGGCCTTAGTGATCCGACGGTACCGAGTGGAAGGGCCGTCGCTCAACGGATAAAAGTT
>KJ958480
GCTTTACTGTAACTTGAAATTGAAATTGGACTTTATTCGCGCAGTATAGGTGGGAGGCGTTGATTATAATCTTGTGGGATTATTGGAGCCATCAGTGAGATACCACTCTTGTAATGTTAGATTTCTAACTTTGAATCATGATCTGGTCAAAGAACAGTTTCAGGCGGGCAGTTTGACTGGGGCGGTCGCCTCCTAAACGGTAACGGAGGCGTACAAAGGTTTCCTCTGAACGGGTAGAAATCGTATCTAGAGTGTAAAGGCATAAGGAAGCTTGACTGTGAGACCTACAAGTCGAGCAGGGACGAAAGTCGGTCTTAGTGATCTGACGGTACTGAGTGGAAAGGCCGTCACTCAACGGATAAAAGTT
>AY584524
GCTTTACTGTAGCCTGGAATTGGGTCCGGGCTTCGCTTGCGCAGGATAGGTGGGAGGCACTGAAACACTCCTTGTGGGGAGTGTGGAGCCAACGGTGAGATACCACTCTAGCGAGGCTAGGATTCTAACTAGTAGCCGTCATCCGGCACTAGCACAGTTTCAGGTGGGCAGTTTGACTGGGGCGGTCGCCTCCTAAAAGGTAACGGAGGCGCGCAAAGGTTCCCTCCGGCTGGTTGGAAATCAGCCCGTGAAGTGCAAAGGCATAAGGGAGCTTGACTGCAAGAGCCACACCTCGAGCAGGGACGAAAGTCGGCCTTAGTGATCCGACGGCGCTGAGTGGAAGGGCCGTCGCTCAACGGATAAAAGTT
>HQ421272
GCTTTACTGTAGCTTGGAATTGAATTTGGGTATACTTTGCGCAGTATAGGTGGGAGGCAAAGATAATATATTTGTGGATATATAGGAGCCATTAGTGAGATACCACTCTAAGTATACTAGGATTCTAACTTTGAAGGCCGTTAACCGGCCAAAGAACAGTTTCAGGTGGGCAGTTTGACTGGGGCGGTCGCCTCCTAAAAAGTAACGGAGGCGTACAAAGGTTTCTTCAGACTGGTCGGAAATCAGTCTTAGAGTATAAAGGCATAAAGAAGCTTGACTGCAAGACCTACAAGTCGAGCAGAGACGAAAGTCGGTCTTAGTGATCCGACAGTTCTGAGTGGAAAGGCTGTCGCTCAACGGATAAAAGTT
>KM462862
GCTTGACTGTAGCTTGTAATTGGATTCGGGCTTTTTTTGCGCAGCCTAGGTGGGAGGCAATGATGATTTTCTTCTGGGAAAATTTGAGCCGTCCGTGAGAGACCACTCTGAGAAAGCTAGAATCCTAATGATGATCCTTGAATCAGGACATTTGACAGTTGCAGGTGGGCAGTTTTACTGGGGCGGTAGCCTCCTAAAAAGTAACGGAGGCGTGCAAAGGTTCCCTCAGGCTGGACGGAAATCAGCTTAAGAGTGTAAAGGTATAAGGGAGCTTGACTGCAAGACAAACAAGTCGAGCAGGGGCGAAAGCCGGCCTTAGTGATCCGACGGTACCGAGTGGAAGGGCCGTCGCTCAACGGATAAAAGTT
>HQ421540
GCTTTACTGTAGCTTGGAATTGAGTTTGAGTTTATTGCGCGCAGAATAGGTGGGAGGCTAAGACAATGTACTTGTGGGTTCATTCGAGCCATCAGTGAGATACCACTCTCAATAAACTAGAATTCTAACTTTGAAGTCGTTAGCCGGCCAAAGAACAGTTCCAGGTGGGCAGTTTGACTGGGGCGGTCGCCTCCTAAAAAGTAACGGAGGCGTGCAAAGGTTTCTTCAGGCTGGTCGGAAATCAGTCGTAGAGTATAAAGGCATAAAGAAGCTTGACTGCGAGACCTACAAGTCGAGCAGAGACGAAAGTCGGCCTTAGTGATCCGACAGTACTGAGTGGAAAGGCTGTCGCTCAACGGATAAAAGTT
>FJ719732
GCTTTACTGTAACTTGATATTGATTTCGGACTTTTTTTGCGCAGTATAGGTGGGAGGCTATGATGCTTTTTTTCGGGAAAGTTGAGCCAACAGTGAGATACCACTCTAAAAAAGTTAGAAATCTAATTACATTGCTTATAACAGGATGTTTGACATTGTCAAGCGGGCAGTTTTACTGGGGCGGTAGCCTCCTAAAAGGTAACGGAGGCGTACAAAGGTTTTCTCAGACTGGACGGAAATTTGTTGCAGAGTGTAAAGGCAAAAGAAAGCTTATCTGTTAGACTTACAAGTCAAGCAGAGACGAAAGTCGGTCTTAGTGATCCGACATTTCCGAATGTAAGGGATGTCGCTTAACGGATAAAAGTT
>HQ421140
GCTTTACTGTATCCTGGAATTGAATTTGGGTTTATTTTGCGCAGCATAGGTGGGAGACATAGATTTTATGTTTACGGATGTAAAGGAGTCATCAGTGAGATACCACTCTGATTAAACTAGAATTCTAATCTTGATGCCGTTATCCGGCCAAGAGACATTTTCAGGTGGGCAGTTTGACTGGGGCGGTCGCCTCCTAAAAGGTAACGGAGGCGTGCAAAGGTTTTCTCAGGCTGGTCGGAAATCAGTCGTAGAGTGTAAAGGCATAAGAAAGCTTGACTGCGAGATCTACAAATCGAGCAGAGACGAAAGTCGGCCTTAGTGATCCGACAGTTCTGAGTGGAAAGGCTGTCGCTCAACGGATAAAAGTT
>HQ421391
GCTTTACTGTAGCTTGGAATTGAATTTGAGTTTAGTCTGCGCAGCATAGGTGGGAGGCAAAGACTATATGCTCGTGGGCATATATGAGCCACTAGTGAGATACCACTCTTACTAAACTAGAATTCTAACTTTGATTGCCGTTAACCGGCCAAAGAACAGTTTCAGGTGGGCAGTTTGACTGGGGCGGTCGCCTCCTAAAAGGTAACGGAGGCGTGCAAAGGTTCTCTCAGACTGGTCGGAAATCAGTCGTAGAGTATAAAGGCAAAAGAGAGCTTGACTGCAAGACCTACAAGTCGAGCAGAGACGAAAGTCGGCCTTAGTGATCCGACAGTTCTGAGTGGAAAGGCTGTCGCTCAACGGATAAAAGTT
>EF426578
GCTTTACTGTTCCCTGAGATTGGGTTTGGGCTCTTCTTGCGCAGCTTAGGTGGAAGGCTGAGAAAGTTTTTTCCTGGAAAAACCGGAGCCATTAGTGAGATACCACTCTTGAATAGCTAGAATCCTAACCTTATGTCATCTCCGGCTAAGGAAAAGTCTCAGGTAGACAGTTTCTATGGGGCGTAGGCCTCCCAAAGGGTAACGGAGGCGTGCAAAGGTTCCCTCAGGCTGGACGGAAATCAGCTATTGAGTGTAAAGGCAAAAGGGAGCTTGACTGAAAGACTGACTAGTCGAGCAGGGACGAAAGTCGGCCTTAGTGATCCGACGGTTCCGAGTGGAAGGGCCGTCGCTCAACGGATAAAAGTT
>KF907416
GCTTTACTGTATCTTGGAATTGGGTTTGGGCCTTGCTTGCGCAGGATAGGTGGGAGGCTATGAGAATACTCTTGTGGGAGTATTGGAGCCAACGGTGAGATACCACTCTAGTAAGGCTAAAATTCTAACTCTGAACCGTCATCCGGTCAGAGAACAGTTTCAGGTGGGCAGTTTGACTGGGGCGGTCGCCTCCTAAAAGGTAACGGAGGCGCGCAAAGGTTCCCTCAGGCTGGTTGGACATCAGTCGTAGAGTGTAAAGGCATAAGGGAGCTTGACTGCGAGACCCACAAGTCGAGCAGAGACGAAAGTCGGCCTTAGTGATCCGACGGTTCCACGTGGAAGGGCCGTCGCTCAACGGATAAAAGTT
>NC_024083
GCTTTACTGTAACTTGAAATTGAAGTTGGACTTTACTTGCGCAGTATAGGTGGGAGGCGTTGATAGTATTCTTGCGGGAGTATTGGAGCCATCAGTGAGATACCACTCTGGTAATGTTAGATTTCTAACTTTGTATCATTATCTGGTCAAAGGACAGTTTCAGGCGGGCAGTTTGACTGGGGCGGTCGCCTCCTAAACGGTAACGGAGGCGCACAAAGGGTTCCTCTGAACGGGTAGAAATCGTATCTAGAGTGTAAAGGCATAAGGAAGCTTGACTGTGAGACCTACAAGTCGAGCAGGGACGAAAGTCGGTCTTAGTGATCTGACGGTGCTGAGTGGAAAGGCCGTCACTCAACGGATAAAAGTT
>KF907421
GCTTTACTGTATCTTGGAATTGGGTTTGGGCTTTGCTTGCGCAGGATAGGTGGGAGGCTATGATAGTATTCTCGTGGGAATGCTGGAGCCAACGGTGAGATACCACTCTAGTAAGGCTAAAATTCTAACTCTGAACCGTTATCCGGTCAGAGAACAGTTTCAGGTGGGCAGTTTGACTGGGGCGGTCGCCTCCTAAAAGGTAACGGAGGCGCGCAAAGGTTCCCTCAGGCTGGTTGGACATCAGTCGTAGAGTGTAAAGGCATAAGGGAGCTTGACTGCGAGACCCACAAGTCGAGCAGAGACGAAAGTCGGCCTTAGTGATCCGACGGTTCCAAGTGGAAGGGCCGTCGCTCAACGGATAAAAGTT
>HQ421121
GCTTTACTGTATCCTGGAATTGAATTTGGGTTTATTTTGCGCAGTATAGGTGGGAGGCTAAGATCTTGTGTTTGTGGATATAAGTGAGCCATCGGTGAGATACCACTCTAATTAAACTAGAATTCTAATCTTGATGCCGTTATCCGGCCAAGAGACATTTTCAGGTGGGCAGTTTGACTGGGGCGGTCGCCTCCTAAAAAGTAACGGAGGCGTGCAAAGGTTTTCTCAGGCTGGTCGGAAATCAGTCGTAGAGTATAAAGGCATAAGAAAGCTTGACTGCGAGATCTACAAATCGAGCAGAGACGAAAGTCGGCCTTAGTGATCCGACAGTGCTGAGTGGAAAGGCTGTCGCTCAACGGATAAAAGTT
>EF426622
GCTTTACTGTAGCTTGAAATTGAGTTTGGGTTTATTGTGCGCAGAATAGGTGGGAGGCTAAGAAAATATACTTGCGGGTTTATTTGAGCCATCCTTGAGATACCACTCTCAATAAACTAAAATTCTAACTTTGAAGTCGTTAGCCGGCCAAAAGACAGTTTCAGGTGGGCAGTTTGACTGGGGCGGTCGCCTCCTAAAAAGTAACGGAGGCGTGCAAAGGTTTCTTCAGACTGGTCGGAAATCAGTCGTAGAGTATAAAGGCATAAAGAAGCTTGACTGCAAGACCTACAAGTCGAGCAGAGACGAAAGTCGGCCTTAGTGATCCGACAGTGCTGAGTGGAAAGGCTGTCGCTCAACGGATAAAAGTT
>HQ421626
GCTTTACTGTAACTTGGAATTGGATTTGGGCTTGTCCTGCGCAGCATAGGTGGGAGGCAATGATGTTAGGTTTGCGGATCTAATGGAGCCAATAGTGAGATACCACTCTGGGCAAGCTAAAATTCTAACTTTAAGCCGTTATCCGGATAAAGAACAGTTCCAGGTGGGCAGTTTGACTGGGGCGGTCGCCTCCTAAAAAGTAACGGAGGCGTGCAAAGGTTCCCTCAGGCTGGTCGGAAATCAGTCGTAGAGTGTAAAGGCATAAGGGAGCTTGACTGCAAGACCTACAAGTCGAGCAGAGACGAAAGTCGGCCTTAGTGATCCGACAGTACCGAGTGGAAGGGCTGTCGCTCAACGGATAAAAGTT
>HQ421156
GCTTTACTGTATCCTGGAATTGAATTTGGGTTTATTTTGCGCAGTATAGGTGGGAGACTAAGACTTTACATTTGCGGATGTGAATGAGTCATCAGTGAGATACCACTCTAATTAAACTAGAATTCTAATCTTGAAGCCGTCACCCGGCCAAGAGACATTTTCAGGTGGGCAGTTTGACTGGGGCGGTCGCCTCCCAAAAGGTAACGGAGGCGTGCAAAGGTTTTCTCAGGCTGGTCGGAAATCAGTCGTAGAGTGTAAAGGCATAAGAAAGCTTGACTGCGAGATTTACAAATCGAGCAGAGACGAAAGTCGGCCTTAGTGATCCGACAGTTCTGAGTGGAAAGGCTGTCGCTCAACGGATAAAAGTT
>HQ420963
GCTTTACTGTAGCTTGGAATTGAATTCGGGTTTGTTTTGCGCAGTATAGGTGGGAGGCAAAGAGGACACATTTGCGGATGTGTAAGAGCCAAAAGTGAGATACCACTCTTAATAGACTAGAATTCTAATTTTAAATGCCATTATCTGGCTAAAAAACAGTTTCAGGTGGGCAGTTTGACTGGGGCGGTCGCCTCCTAAAAGGTAACGGAGGCGTGCAACGGTTCCCTCAGGCTGGTCGGAAATCAGTCGTAGAGTATAAAGGCAAAAGGGAGCTTGACTGCAAGACTTACAAGTCGAGCAGAGACGAAAGTCGGCCTTAGTGATCCGACAGTACCGAGTGGAAGGGCTGTCGCTCAACGGATAAAAGTT
>L42984
GCTTGACTGTATTCTGGAATTGATTTCGGGCTTTTCTTGCGCAGGCCTAGGTGGGAGGCGTTGAAGATCTCCTTCCGGGGGGATCAGAGCCATCAGTGAGAGACCACTCTGGGAAGGCTAGAATTCTAATGGCGATCCTTGAATCAGGACGCTTGACAGTTTCAGATGGGCAGTTTCTCTGGGGCGGAGACCTCCTAAAAGGTAACGGAGGTGCGCAATGGTTCCCTCAGTCTGGACGGAAATCAGACAGCGAGTGTAAAGGCAAAAGGGAGCTTGACTGTGAGACCTACAAGTCAAACAGGGGCGAAAGCCGGCCTTAGTGATCCGACGGTCCTGTGTGGAAAGGCCGTCGCTCAACGGATAAAAGTTA
>HQ421566
GCTTTACTGTATCCTGGAATTGAATTTGGGTTTATTTTGCGCAGTATAGGTGGGAGGCTAAGACTGTTTATTTGAGGATATTCACGAGCCATCAGTGAGATACCACTCTAATTAAACTAGAATTCTAACTTTGATTGTCGTTATCCGGCCAAAGAACAGTTTCAGGTGGGCAGTTTGACTGGGGCGGTCGCCTCCTAAAAGGTAACGGAGGCGTGCAAAGGTTTCTTCAGGCTAGTTGGAAATTAGTCGTAGAGTGTAAAGGCATAAAGAAGCTTGACTGCAAGACCTACAAGTCGAGCAGAGACGAAAGTCGGCCTTAGTGATCCGACAGTACTGAGTGGAAAGGCTGTCGCTCAACGGATAAAAGTT
>HQ421114
GCTTTACTGTAGCTTGAAATTGAATTCGGACTTATTATGCGCAGTATAGGTGGGAGGCTAAGATGATATGCTTGCGGGTGTATAAGAGCCATCAGTGAGATACCACTCTTGGTAAGTTAGAATTCTAATTTTATATCATTATCTGGTTAAAAAACAGTTTCAGGTGGGCAGTTTGACTGGGGCGGTCGCCTCCTAAAAAGTAACGGAGGCGTGCAAAGGTTTCCTCAGGCTGGTCGGAAATCAGTCGTAGAGTGTAAAGGTATAAGGAAGCTTGACTGCGAGACCTACAAGTCGAGCAGGGACGAAAGTCGGCCTTAGTGATCCGACAGTGCTGAGTGGAAAGGCTGTCGCTCAACGGATAAAAGTT
>HM565909
GCTTTACTGTAGCTTGATATTGGCTCCGGGCTTTGTTTGCGCAGGATAGGTGGGAGGCGTTGACGATTTTCTTGCGGGGAAATTGGAGCCGTTGGTGAGATACCACTCTAACAATGCTAGGATTCTAACCCTATACCGTTATCCGGTTAGGGGACAGTTTCAGGTGGTCAGTTTGACTGGGGCGGTCGCCTCCTAAAAGGTAACGGAGGCGTGCAAAGGTTTCCTCAGGCTGGTCGGAAATCAGTCGTAGAGTGTAAAGGCATAAGGAAGCTTGATTGTGAGACCTACAAGTCGAACAAAGACGAAAGTCGGCCTTAGTGATCCGACGGTTCCGAGTGGAAGGGCCGTCGCTCAACGGATAAAAGTTA
>NC_012903
GCTTTACTGTAGCTTGGAATTGATTTCAAACTTTATTTGCGTAGGATAGGTGGGAGGCTATGAAGATAATCTTCTGGGATTATTGGAGCCGTCCTTGAAATACCACCCTAATAATGTGAGAACTCTAACTTTTCGCTGTTATCCAGCAGAAGGACAGTTTCAGGTGGTCAGTTTGACTGGGGCGGTCGCCTCCTAAAAGGTAACGGAGGCGTACAAAGGTTTCCTCAAATCGGTCAGAAATCGATTGTAGAGCGCAAAGGCAAAAGGAAGCTTGACTGTGAGACCAACAAGTCGAACAGAGACGAAAGTCGGTCTTAGTGATCTGACGGTTCCGAGTGGAAGGGCCGTCACTCAACGGATAAAAGTT
>HQ421154
GCTTTACTGTAACTTGGAATTGGATTTGGGCTTTTCTTGCGCAGTATAGGTGGGAGGCGTTGATACCAGGTTTGCGGATCTGGAGAAGCCATCAATGAGATACCACTCTGGGAAAGCTAAAATTCTAACTTTGAGCCGTTATCCGGCCAAAGAACAGTTTCAGGTGGGCAGTTTGACTGGGGCGGTCGCCTCCTAAAAAGTAACGGAGGCGTGCAAAGGTTCCCTCAGGCTGGTCGGAAATCAGTCGTAGAGTGTAAAGGCATAAGGGAGCTTGACTGCAAGACCTACAAGTCGAGCAGAGACGAAAGTCGGCCTTAGTGATCCGACAGTGCCGAGTGGAAGGGCTGTCGCTCAACGGATAAAAGTT
>KF907447
GCTTTACTGTATCTTGGAATTGGGTTTGGGCCTTGCTTGCGCAGGATAGGTGGGAGGCTTTGAAGATACTCTTGTGGGAGTGTTGGAGCCAACGGTGAGATACCACTCTAGTAAGGCTAAAATTCTAACTTTGAGCCGTTATCCGGACAAAGAACAGTTTCAGGTGGGCAGTTTGACTGGGGCGGTCGCCTCCTAAAAGGTAACGGAGGCGCGCAAAGGTTCCCTCAGGCTGGTTGGACATCAGTCGAAGAGTGTAAAGGCATAAGGGAGCTTGACTGCGAGACCTACAAGTCGAGCAGAGACGAAAGTCGGCCTTAGTGATCCGACGGTTCCAAGTGGAAGGGCCGTCGCTCAACGGATAAAAGTT
>HQ421103
GCTTTACTGTAGCTTGGAATTGAATTTGGGTTTATCTTGCGCAGTATAGGTGGGAGGCTAAGATAATATATTTGCGGATATATAGGAGCCATCAGTGAGATACCACTCTAGATAAACTAGAATTCTAATCTTGATGCCGTTATCCGGCCAAGAAACAGTTTCAGGTGGGCAGTTTGACTGGGGCGGTCGCCTCCTAAAAGGTAACGGAGGCGTGCAAAGGTTTCCTCAGACTGGTTGGAAATCAGTCGTAGAGTGTAAAGGCAAAAGGAAGCTTGACTGCGAGACTTACAAGTCGAGCAGAGACGAAAGTCGGCCTTAGTGATCCGACAGTGCTGAGTGGAAAGGCTGTCGCTCAACGGATAAAAGTT
>KC791184
CCTTTACTGCACCCTGGCAGTGAACCCCGGTGCGTTATGTGTAGGATAGGTGGGAGGCTTTGAAGCCAGGCCGCTAGGCTTGGTGGAGCCGCTGGTGAAATACCACTCTTAACGTATTGGAGTTCTAACCCAGGCCCGTTATCCGGGTCGGGGACATTGTCAGGCGGGTAGTTTGACTGGGGCGGTCGCCTCCCAAAAGGTAACGGAGGCGCTCGAAGGTTCCCTCAGGCTGATTGGAAACCAGCCGTAGAGCGCAAAGGCAGAAGGGAGCTTGACTGCGAGACCCACAAGTCGAGCAGGTACGAAAGTAGGACTTAGTGATCCGGTGGTCCCGTATGGAAGGGCCATCGCTCAACGGATAAAAGGT
>NC_008289
GCTTTACTGTACCCTGGAATTGCTCTCAAGCTTGCTTTGCGCAGCTTAGGTGGGAGACGTTGAACTTCTTTTTCCGGAAAGGAGGGAGTCATCAGTGAGATACCACTCTTAGTAAGCTAGAGCGCTCATTTCTTACCGTTATCCGGTAGAAAGACAGTTTCAGGCGGGCAGTTTGACTGGGGCAGTCACCTCCCAAAAGGTAATGGAGGTGTACAAAGGTTCGCTCAGGCTGGACGGAAATCAGCCATAGAGTGTAAAAGCAAAAGCGAGCTTGACTGCGAGACTGACATGTCAAGCAGAGACGAAAGTCGGTTTTAGTGATCCGACGGTGCTGAGTGGAAAGGCCGTCGCTCAACGGATAAAAGTTA
>EF426584
GCTTTACTGTAACTTGAAATTGAAATTGGACTTTATTCGCGCAGTATAGGTGGGAGGCGTTGAAGATATTCTTGCGGGAAGATTGGAGCCATCAGTGAGATACCACTCTTGTAATGTTAGATTTCTAACTTTGAATCATAATCTGGTCAAAGAACAGTTTCAGGCGGGCAGTTTGACTGGGGCGGTCGCCTCCCAAATGGTAACGGAGGCGTACAAAGGTTTCCTCTGAACGTGTAGAAATCGTATCTAGAGTGTAAAGGCATAAGGAAGCTTGACTGTGAGACCTACAAGTCGAGCAGGGACGAAAGTCGGTCTTAGTGATCTGACGGTACTGAGTGGAAAGGCCGTCACTCAACGGATAAAAGTT
>FJ719734
GCTTTACTGAATTCTGGTATTGATCTTGGACTTTTTTTGCGCAGTATAGGTGGGAGGCTATGAGTCTTTTCTTTCGGGAATGAGGAGCCAACAGTGAGATACCACTCTAAAAAAGTTAAAGATCTAATGACATCTCTTATTTCAGGATGTTTGAAATTGCCAGATGGTCAGTTTTACTGGGGCGGTAGCCTCCTAAAAGGTAACGGAGGCGTACAAAGGTTTTCTCAGACTAGTCGGAAATTTGTTTTCGAGTGTAAAGGCAAAAGAAAGCTTAACTGTTAGACTTACAAGTCAAGCAGGGACGAAAGTCGGTCTTAGTGATCCGACGATTCTGTATGTAAAGGTCGTCGCTTAACGGATAAAAGTT
>KJ746602
GCTTTACTGTAGCTTGAGATTGTTGCCGGATATATCGTGCGCAGATTAGGTGGGAGGCGTTGATCATAAGCTTCCGGGTTTATAGTAGCCATCAGTGAGATACCACTCTCGTTATATCCAGCATCTCATCATGACCCATTAGCTGGGCATAAGACAGTCTTAGGTGGGCAGTTTGACTGGGGCGGTCGCCTCCTAAAAGGTAACGGAGGCGCACAAAGGTATTCTCAGGCTGTTTGGAAATCAGCTGCGGCGTGCAAAGGCATAAGAATGCTTGACTGCAAGACCTACAAGTCGAGCAGGGACGAAAGTCGGTCTTAGTGATCCGATAGTACCGTGTGGAAGGGCTATCGCTCAACGGATAAAAGTT
>NC_002652
CTTTACTGTAACTTGATATTGGTTTTGAGTTTTACTTGCGCAGAATAAGTGGGAGGCTATGATATTATTTTTAGGAATAATTTGAGCTGTAGTATGAGATACCACTCTAGATGGACTAAAAATCTAATATTTAATCTTATTTAAAATTAAGTTGATAGACAATTTCAAGTGGACAGTTTTACTGGGGCGGTAGCTCCTAAAAGGTAACGGAGGCGTACAAAGGTTTTTTCAATTTATATGGTAATTAAATATAGAATGTAAAGGTATAAAAAAGCCTGACTGTAAGACATATAAGTCGAACAGGGACTAAAGTCGGTCTTAATGATCCGGCGATACTGGATGGAAAGGTCGTCGCAAACAGATAAAAGTTA
>KF907428
GCTTTACTGTATCTTGGAATTGGGTTTGGGCCTTGCTTGCGCAGGATAGGTGGGAGGCTTTGAAGATATTCTCGTGGGAATGTTGGAGCCAACGGTGAGATACCACTCTAGTAAGGCTAAAATTCTAACCTCGAACCGTCATCCGGTCGAGGAACAGTTTCAGGTGGGCAGTTTGACTGGGGCGGTCGCCTCCTAAAAAGTAACGGAGGCGCGCAAAGGTTCCCTCAGGCTGGTTGGACATCAGTCGTAGAGTGTAAAGGCATAAGGGAGCTTGACTGCGAGACCAACAAGTCGAGCAGAGACGAAAGTCGGCCTTAGTGATCCGACGGTTCCGAGTGGAAGGGCCGTCGCTCAACGGATAAAAGTT
>HQ420955
GCTTTACTGTAGCTTGGAATTGAGTTCGAGCTTATTTTGCGCAGTATAGGTGGGAGGCTTAGATAGTGTATTTGCGGATATACAGGAGCCACCAGTGAGATACCACTCTTGATAAGCCAGAGTTCTAACTTTGAATGCCATTAGCTGGCCAAAGAACATTTCCAGGTGGGCAGTTTGACTGGGGCGGTCGCCTCCTAAAAAGTAACGGAGGCGTGCAAAGGTTTCCTCAGACTGGTCAGAAATCAGTCGAAGAGTGTAAAGGCATAAGGAAGCTTGACTGCGAGACCTACAAGTCGAGCAGAGACGAAAGTCGGCCTTAGTGATCCGGCAGTGCCGAGTGGAAGGGCTGTCGCTCAACGGATAAAAGTT
>HQ420929
GCTTTACTGTAACTTGCAATTGAATTTGGGTTTATTCTGCGCAGTATAGGTGGGAGGCTAAGATTCTATGTTTGTGGATATAGATGAGCCAACAGTGAGATACCACTCTGATTAAACTAGAATTCTAATCTTGATGTTGTCATCCAACCAAGAAACAGTTTCAAGCGGGCAGTTTGACTGGGGCGGTCGCCTCCTAAAAGGTAACGGAGGCGTGCAAAGGTTCTTTCAGGCTGGTCGGAAATCAGTCGTAGAGTATAAAGGCATAAAAGAGCTTGACTGCGAGACCTACAAGTCGAGCAGAGACGAAAGTCGGCCTTAGTGATCCGACAGTACTGAGTGGAAAGGCTGTCGCTCAACGGATAAAAGTT
>EF525338
GCTTTACAGTAGCCTGATATTGGTTTCGGACTTTTTTTGCGCAGAATAGGTGGGAGGCGTTGAAGCATTTTTTTGGAAATGTGGAGCCATCAGTGAGATACCACTCTGAAAAAGTTAGAGATCTAAAGATATTTCCTTAATAAAGGATATTTGACAGTGTCAGGTGGGCAGTTTTACTGGGGCGGTAGCCTCCCAAAAGGTAACGGAGGCGTACAAAGGTTTTCTCAAACAGGCCGGAAATTTGTTGGAGAGTGTAAAGGCATAAGAAAGCTTAACTGTTAGACCTATAAGTCAAGCAGGGACGAAAGTCGGTCTTAGTGATCCGGCAGTTCCATATGTGAGGGCTGTCGCATAACAGATAAAAGTT
>HQ421139
GCTTTACTGTAGCTTGAAATTGAATTTGGGTTTAATTTGCGCAGTATAGGTGGGAGGCAAAGAAGGTATATTTGCGGATATATATGAGCCAATAGTGAGATACCACTCTAATTAAACTAAGGTTCTAATATTGATTGCCATAAGCTGGCCAATAAACAGTTTCTGGTGGGCAGTTTGACTGGGGCGGTCGCCTCCTAAAAAGTAACGGAGGCGCGCAAAGGTTTCTTCAGGCTGGTCGGAAATCAGTCGTAGAGTGTAAAGGCATAAAGAAGCTTGACTGCGAGACTTACAAGTCGAGCAGAGACGAAAGTCGGCCTTAGTGATCCGACAGTTCTGAGTGGAAAGGCTGTCGCTCAACGGATAAAAGTT
>EF426589
GCTTTACTGTAACTTGAAATTGGCTTTGGGTTTTATCTGCGCAGGATAGGTGGGAGACTATGATATTTACCTTTCGGGGTAAATTGAGTCATCAGTGAGATACCACTCTGATAAAACTAAAATTCTAACCTTGTACTGTTAGCCAGTCAGGGGACAGTTTCAGGCGGGCAGTTTGACTGGGGCGGTCGCCTCCTAAAAGGTAACGGAGGCGTACAAAGGTTTTCTCAGGTCGGTCAGAAATCGATCGAAGAGTGTAAAGGCAAAAGAAAGCTTGACTGTGAGACTTACAAGTCGAACAGAGACGAAAGTCGGTCTTAGTGATCTGGCGATATTGAGTGGAAAAGTCGTCACTTAACGGATAAAAGTT
>JQ907442
GCTTTACTGTAGCCTGGAATTGAATTTGGGTTTAATTTGCGCAGTATAGGTGGGAGGCAAAGAATATACATTTGCGGATTTATATGAGCCATCAGTGAGATACCACTCTGATTAAGCTAGAATTCTAATATTGATCGCCATAAGCTGGCCAATAGACAGTTTCAGGTGGGCAGTTTGACTGGGGCGGTCGCCTCCTAAAAGGTAACGGAGGCGTGCAAAGGTTTCCTCAGGCTGGTCAGAAATCAGTCGTAGAGTATAAAGGCATAAGGAAGCTTGACTGCAAGACTTACAAGTCGAGCAGAGACGAAAGTCGGCCTTAGTGATCCGACAGTACTGAGTGGAAAGGCTGTCGCTCAACGGATAAAAGTTA
>CT971583
GCTTTACTGTAGCTTGGTATTGTGCCCGGGCTCTGAATGCGCAGGATAGGTGGGAGACGTTGAACCAGTGCTTGCGGGTGCTGGTGAGTCAATGGTGAGATACCACTCTTTCAGAGCTAGGGTTCTAACGTTCACCCGTTATCCGGGGAGCGGACAGTATCAGGTGGGCAGTTTGACTGGGGCGGTCGCCTCCTAAAAGGTAACGGAGGCGCGCAAAGGTTTCCTCAGGCTGGTTGGAAATCAGCCGACGAGTGCAAAAGCAGAAGGAAGCTTGACTGTGAGACCTACAAGTCGAACAGGGACGAAAGTCGGCTTTAGTGATCCGACGGTTCTGAGTGGAAGGGCCGTCGCTCAACGGATAAAAGTT
>KM817952
GCTTTACTGTATCCTGAAATTGGATTTCGATTTTATTTGCGCAGAATAGGTGGGAGACATCGAGACGAGTCTTTCGGGATTCGAGGAGTCATCAGTGAGATACCACTCTGATAAAATTAAAATTCTAACTTCATACCGTCATCCGGTTGAAAGACAGTTTCAGGTGGGCAGTTTGACTGGGGCGGTCGCCTCCCAAAAGGTAACGGAGGCGTACAAAGGTTTCCTCAGATCGGTCAGACATCGATCTTTGAGTGCAAAGGCAAAAGGAAGCTTAACTGTGAGACAAACAAGTCGAGCAGAGACGAAAGTCGGTCTTAGTGATCTGACGATGCTGTGTGGAAAGGTCGTCACTCAACGGATAAAAGTT
>EF426664
GCTTTACTGTAGCCTGGCATTGTGTTCGGGCTTCGCTTGCGCAGGATAGGTGGGAGGCATTGAACGTTCTCTTGTGGGAGAACGGGAGCCATCCGTGAGATACCACTCTGGCGAGGCTAGGATTCTAACCATTTCCCGTTACCCGGGAGTGGGACATTTTCAGGTGGGCAGTTTGACTGGGGCGGTCGCCTCCTAAAAGGTAACGGAGGCGCGCAATGGTTCCCTCAGGCTGGTTGGAAATCAGCCATTGAGTGCAAAGGCATAAGGGAGCTTGACTGCAAGAGTGACAACTCGAGCAGGGACGAAAGTCGGCCTTAGTGATCCGACGGCGCTACGTGGAAAGGCCGTCGCTCAACGGATAAAAGTT
>JN603974
GCTTTACTGTAACTTGAAATTGGTTTCGGGCTTTTCTTGCGCAGTATAGGTGGGAGGCTATGATCCTCTTTTTCGGAAGTTGGTGAGCCGTAATGTGAGATACCACTCTAGAAAAGTTAGAAATCTAATGACATTTTTTAAGCAAGATGTTTGACACTTTCAGGCGGGCAGTTTTACTGGGGCGGTAGCCTCCTAAAAAGTAACGGAGGCGTACAAAGGTTTTCTCAGGCTGGACGGAAATTAGTTGTAGAGTGTAAAGATATAAGAAAGCTTGACTGTGAGACCTACAAGTCGAACAGAGACTAAAGTCGGTCTTAGTGATCCGACGATGCTGTATGGAAAGGTCGTCGCTCAACGGATAAAAGTT
>KF907445
GCTTTACTGTATCTTGGAATTGGGTTTGGGCCTTGCTTGCGCAGGATAGGTGGGAGGCTTTGAAGATATTCTTGCGGGAATGTTGGAGCCAACGGTGAGATACCACTCTAGTAAGGCTAAAATTCTAACTTTGAACCGTTATCCGGTCAGAGAACAGTTTCAGGTGGGCAGTTTGACTGGGGCGGTCGCCTCCTAAAAGGTAACGGAGGCGCGCAAAGGTTCCCTCAGGCTGGTTGGACATCAGTCGTAGAGTGTAAAGGCATAAGGGAGCTTGACTGCGAGACTTACAAGTCGAGCAGAGACGAAAGTCGGCCTTAGTGATCCGACGGTTCCGAGTGGAAGGGCCGTCGCTCAACGGATAAAAGTT
>HQ421628
GCTTTACTGTAGCTTGGAATTGAGTTTGAGTTTATTTTGCGCAGAATAGGTGGGAGGCTAAGATTTTATATTTGTGGATATAAAGGAGCCATCAGTGAGATACCACTCTAATTAAACTAGAATTCTAATCTTGATGCCGTTATCCGGCCAAGAAACAGTTTCAGGTGGGCAGTTTGACTGGGGCGGTCGCCTCCTAAAAGGTAACGGAGGCGTGCAAAGGTTTCTTCAGGCTGGTTGGAAATCAGTCGCAGAGTATAAAGGCATAAAGAAGCTTGACTGCGAGACCTACAAGTCGAGCAGAGACGAAAGTCGGCCTTAGTGATCCGACAGTGCTGAGTGGAAAGGCTGTCGCTCAACGGATAAAAGTT
>HQ421660
GCTTTACTGTAGCTTGGAATTGAATTTGGGTTTATTTTGCGCAGTATAGGTGGGAGGCTAAGATTATATGTTTGAGGATATATAGGAGCCAAAAGTGAGATACCACTCTAATTAAACTAGAATTCTAACTTTGATAGCCATTATCTGGCCAAAGAACAGTTTCAGGTGGGCAGTTTGACTGGGGCGGTCGCCTCCTAAAAAGTAACGGAGGCGTGCAAAGGTTCCCTCAGGCTGGTTGGAAATCAGTCGAAGAGTGTAAAGGCATAAGGGAGCTTGACTGCGAGACCTACAAGTCGAGCAGAGACGAAAGTCGGCCTTAGTGATCCGACAGTTCTGAGTGGAAAGGCTGTCGCTCAACGGATAAAAGTT
>NC_024079
GCTTTACTGTAACTTGAAATTGAAATTGGACTTTATCTGCGCAGTATAGGTGGGAGGCGTTGAAAATATTCTTGCGGGAATACTGGAGCCATCAGTGAGATACCACTCCTATAATGTTAGATTTCTAACTTTGTATCATTATCTGGTCAAAGGACAGTTTCAGGCGGGCAGTTTGACTGGGGCGGTCGCCTCCTAAATGGTAACGGAGGCGCACAAAGGTTTCCTCTGAACGGGTAGAAATCGTATCTAGAGTGTAAAGGCAAAAGGAAGCTTGACTGTGAGACTTACAAGTCGAGCAGGGACGAAAGTCGGTCTTAGTGATCTGACGGTGCTGAGTGGAAAGGCCGTCACTCAACGGATAAAAGTT
>HQ420973
GCTTTACTGTAGCTTGGAATTGAGTTCGGGTTTATTCTGCGCAGTATAGGTGGGAGGCTAAGAAGATATATTTGCGGATATATTAGAGCCAGCAATGAGATACCACTCTTGATAAACTAGAATTCTAACTTTGAATGTCATAAGCTGGCCAAAAGACAGTTCCAGGTAGGCAGTTTGACTGGGGCGGTCGCCTCCTAAAAAGTAACGGAGGCGTGCAAAGGTTTCCTCAGGCTGGTCGGAAATCAGTCGTAGAGTGTAAAGGCATAAGGAAGCTTGACTGCAAGACCTACAAGTCGAGCAGAGACGAAAGTCGGCCTTAGTGATCCGACAGTACTGAGTGGAAAGGCTGTCGCTCAACGGATAAAAGTTAC
>HE610165
GCTTGACTGTAGTCTGGAATTGGGTTTGGGCTTTTCTTGCGCAGACTAGGTGGGAGGCTATGAATATTTCTTTCCGGGGAAATAGGAGCCATCAGTGAGAGACCACTCTTGAAAGGCTAGAATTCTAATGGCGATCCTTGAATCAGGACGCTTGACATTTTCAGATGGGCAGTTTGACTGGGGCGGTCGCCTCATAAAAGGTAACTGAGGCGTACAAAGGTTCCTTCAGAATGGATGGAAATCATTCGTAGAGTATAAAGGTATAAGGGAGCTTGACTGAAAGACCTACAAGTCGAACAGGGGCGAAAGCCGGTCTTAGTGATCCGACGGTGCCGCGTGGAAGGGCCGTCGCTCAACGGATAAAAGTT
>KF907442
GCTTTACTGTATCTTGGAATTGGGTTTGGGCTTTGCTTGCGCAGGATAGGTGGGAGGCTTTGAAAATGTTCTTGTGGGAACATTGGAGCCAACGGTGAGATACCACTCTAGCAAGGCTAAAATTCTAACTTTGTACCGTTATCCGGTCAGAGAACAGTTTCAGGTGGGCAGTTTGACTGGGGCGGTCGCCTCCTAAAAGGTAACGGAGGCGCGCAAAGGTTCCCTCAGGCTGGTTGGACATCAGTCGTAGAGTGTAAAGGCATAAGGGAGCTTGACTGCGAGACCCACAAGTCGAGCAGAGACGAAAGTCGGCCTTAGTGATCCGACGGTTCCATGTGGAAGGGCCGTCGCTCAACGGATAAAAGTT
>HQ421606
GCTTTACTGTAGCTTGGAATTGACTTCGGGTTTATTTTGCGCAGTATAGGTGGGAGGCTGAGACCTTATGTTTGCGGATGTAAGTGAGCCATTAGTGAGATACCACTCTGATTAAACTAGAATTCTAATCTTGAAGCCGTTAACCGGCCAAGAGACATTTTCAGGTAGGCAGTTTGACTGGGGCGGTCGCCTCCTAAAAGGTAACGGAGGCGTGCAAAGGTTTCCTCAGGCTGGTCGGAAATCAGCCGTAGAGTGTAAAGGCATAAGGAAGCTTGACTGCGAGACTTACAAGTCGAGCAGAGACGAAAGTCGGCCTTAGTGATCCGACAGTTCTGAGTGGAAAGGCTGTCGCTCAACGGATAAAAGTT
>JQ278712
GCTTTACTGTAGCTTGGAATTGGGTTTGGGCCCCTTTTGCGCAGCCTAGGTGGGAGGCTATGAGAGTCCTCTTCCGGGAGGGCTGGAGCCATCAGTGAGAGACCACTCTGGAGGGGCTAGAATCCTAACGGTGTTCCTTGAAACAGGACGCTTAACAGTTTCAGGTGGGCAGTTTGACTGGGGCGGTCACCTCCTAAAAGGTAACGGAGGTGTGCAAAGGTTCCCTCAGGCTGGACGGAAATCAGCCGTAGAGTGTAAAGGCATAAGGGAGCTTGACTGCAAGACCTACAAGTCGAGCAGGGGCGAAAGCCGGCCTTAGTGATCCGACGGTGCCGCGTGGAAGGGCCGTCGCTCAACGGATAAAAGTT
>KF907433
GCTTTACTGTAACTTGGAATTGGGTTTGGGTTTTACTTGCGCAGAATAGGTGGGAGGCTTTGAGAATATTCTTGTGGGAATATTGGAGCCATCCGTGAGATACCACTCTGGTAAAACTAAAATTCTAACTTTATACCGTTATCCGGTTGAAGAACAGTTTCAGGTGGGCAGTTTGACTGGGGCGGTCGCCTCCTAAAAGGTAACGGAGGCGCGCAAAGGTTCCCTCAGACTGGTTGGACATCAGTCGTAGAGTGTAAAGGCATAAGGGAGCTTGACTGCGAGACCTACAAGTCGAGCAGAGACGAAAGTCGGCCTTAGTGATCCGACGGTTCCATGTGGAAGGGCCGTCGCTCAACGGATAAAAGTT
>FM992553
GCTTTACTGTTCCCTGGAATTGGGTTTGGGCTTTTTTTGCGCAGTCTAGGTGGGAGGCAGAGATGAATTCTTTCCGGAGGATTTGGAGCCATCAGTGAGAGACCACCCTAAAAGAGCTAGAATTCTAACTTTGATATAAAGGACATTTTCAGGTAGACAGTTTCTATGGGGCGTAGGCCTCCTAAAGAGTAACGGAGGCGTGCAAAGGTTCCCTCAGGCTGGATGGAAATCAGCCTACGAGTGCAAAGGCAGAAGGGAGCTTGACTGCAAGACTTACAAGTCGAGCAGGGACGAAAGTCGGCCTTAGTGATCCGACGGTTCCGTATGGAAGGGCCGTCGCTCAACGGATAAAAGTT
>HQ421470
GCTTTACTGTAGCTTGGAATTGAATTTGGGTATACTTTGCGCAGTATAGGTGGGAGGCAAAGATAATATATTTGCGGATATATAGGAGCCAGCAGTGAGATACCACTCTAAGTATACTAAGATTCTAACTTTGACAGCCGTTAACCGGCCAAAGAACAGTTTCAGGTGGGCAGTTTGACTGGGGCGGTCGCCTCCTAAAAAGTAACGGAGGCGTACAAAGGTTTCTTCAGACTGGTCGGAAATCAGTCTTAGAGTATAAAGGCATAAAGAAGCTTGACTGCAAGACCTACAAGTCGAGCAGAGACGAAAGTCGGTCTTAGTGATCCGACAGTTCTGAGTGGAAAGGCTGTCGCTCAACGGATAAAAGTT
>KM817943
GCTTTACTGTATCCTGAAATTGGATTTCGATTTTATTTGCGCAGAATAGGTGGGAGACATTGAAACTTTGCTTTCGGGCTTAGTTGAGTCATTAGTGAGATACCACTCTGATAAAATTAAAATTCTAACTTCAAACCGTAAGCCGGTTGAAAGACAGTTTCAGGTGGGCAGTTTGACTGGGGCGGTCGCCTCCCAAAAGGTAACGGAGGCGTACAAAGGTTCCCTCAGATCGGTCAGAAATCGATCTTCGAGTGTAAAGGCAAAAGGGAGCTTAACTGTGAGACAAACAAGTCGAGCAGAGACGAAAGTCGGTCTTAGTGATCTGACGATGCTGTGTGGAAAGGTCGTCACTCAACGGATAAAAGTT
>FJ719748
GCTTTACTGTAGCTTGATATTGGTTTCGGATTTTCTTTGCGCAGTATAGGTGGGAGACTAAGATCCTTTCTTTCGGGAGACGGTGAGTCAAAATGTGAGATACCACTCTTAGAAAATTAGAAATCTAATAGTATTTAAAAACATACTTGACAGTTTCAGGTGGGCAGTTTTACTGGGGCGGTAGCCTCCTAAAAGGTAACGGAGGCGTACAAAGGTTTCTTCAGGCTGGTCGGAAATTAGTTGTAGAGTGTAAAGGCAAAAGGAAGCTTGACTGTGAGACCTACAAGTCGAGCAGAGACTAAAGTCGGTCTTAGTGATCCGACAGTTCTGAGTGGAAAGACTGTCGCTAAACGGATAAAAGTT
>HQ421601
GCTTTACTGTAGTTTGGAATTGAATTTAAGTTTAGTATGCGCAGCATAGGTGGGAGGCTAAGACAATATGTTTGAGGGCATATTAGAGCCACTAGTGAGATACCACTCTTATTAAACTAGAATTCTAACTTTGATTGCCGTAAGCCGGCCAAAAGACAGTTCCAGATGGGCAGTTTGACTGGGGCGGTCGCCTCCTAAAAGGTAACGGAGGCGTGCAAAGGTTCTCTCAGACTGGTCGGAAATCAGTCGTAGAGTATAAAGGCATAAGAGAGCTTGACTGCGAGACCTACAAGTCAAGCAGAGACGAAAGTCGGCCTTAGTGATCCGACGGTACTGAGTGGAAAGGCTGTCGCTCAACGGATAAAAGTT
>HQ421166
GCTTTACTGTAGTTTGGAATTGACTTTGGGTTTATTTTGCGCAGTATAGGTGGGAAGCTATGAAGTTATACTTGCGGGTCTAACAGAGCTATCAGTGAGATACCACTCTAATTAAACTAGAAGTCTAATCTTGAAGCCGTTAACCGGCCAAGAAACAGTTTCAGGTGGGCAGTTTGACTGGGGCGGTCGCCTCCTAAAAGGTAACGGAGGCGTGCAAAGGTTCCTTCAGGCTGGTCGGAAATCAGTCGTAGAGTGTAAAGGCATAAAGGAGCTTGACTGCAAGACCTACAAGTCGAGCAGAGACGAAAGTCGGCCTTAGTGATCCGACAGTACTGAGTGGAAAGGCTGTCGCTCAACGGATAAAAGTT
>HQ421662
GCTTTACTGTAGCTTGAAATTGAATTTGAGTTTATTTTGCGCAGTATAGGTGGGAGGCTAAGATTATATGTTTGCGGATGTGTATGAGCCATAAGTGAGATACCACTCTAATTAAACTAGAATTCTAACTTTGATAGCCGTTATCCGGCCAAAGAACAGTTTCAGGTGGGCAGTTTGACTGGGGCGGTCGCCTCCTAAAAAGTAACGGAGGCGTGCAAAGGTTCCTTCAGGCTGGTTGGAAATCAGTCGTAGAGTGTAAAGGCATAAAGGAGCTTGACTGCAAGACTTACAAGTCGAGCAGAGACGAAAGTCGGCCTTAGTGATCCGACAGTGCTGAGTGGAAAGGCTGTCGCTCAACGGATAAAAGTT
>HQ420956
GCTTTACTGCAGCTTGGAATTGAATTTGGGTTTATTCTGCGCAGTATAGGTGGGAGGCAAAGAGAATACATTTGCGGATGTATAGTAGCTGCTAGTGAGATACCACTCTTAATAAACTAAAATTCTAATTTTGATGCCATGATCTGGCCAAAAAACAGTTCCAGGTAGGCAGTTTGACTGGGGCGGTCGCCTCCTAAAAAGTAACGGAGGCGTACAAAGGTTTCCTCAGGCTGGTCAGAAATCAGTCTCAGAGTATAAAAGCATAAGGAAGCTTGACTGCAAGACTTACAAGTCAAGCAGAGACGAAAGTCGGTTTTAGTGATCCGACAGTTCCGAGTGGAAGGGCTGTCGCTCAACGGATAAAAGTT
>HQ421625
GCTTTACTGTAGTCTGAAATTGAATTTGGGTTTATTTTGCGCAGAATAGGTGGGAGGCTAAGATAATATATTTGAGGATATAGAGGAGCCACCAGTGAGATACCACTCTGATTAAACTAGAATTCTAATCTTACCGCCGTTATCCGGCTAAGAGACATTTTCAGGTGGGCAGTTTGACTGGGGCGGTCGCCTCCTAAAAGGTAACGGAGGCGTGCAAAGGTTCTCTCAGGCTGGTCGGAAATCAGTCGCAGAGTGTAAAGGCATAAGAGAGCTTGACTGTGAGACCTACAAGTCGAACAGAGACGAAAGTCGGCCTTAGTGATCCGACAGTGCTGAGTGGAAAGGCTGTCGCTCAACGGATAAAAGTTAC
>HQ420947
GCTTTACTGTAGCTTGGAATTGAATTTGGGTTTATTGTGCGCAGTATAGGTGGGAGGCTACGAAAATAAGCTTGCGGGCTTATTAGAGCCATCAGTGAGATACCACTCTCAATAAACTAGAATTCTAACTTTGATTTCCGTTAACCGGACAAAGAACAGTTTCAGGTGGGCAGTTTGACTGGGGCGGTCGCCTCCTAAAAAGTAACGGAGGCGTGCAAAGGTTTCTTCAGGCTGGTTGGAAATCAGTCGTAGAGTATAAAGGCATAAAGAAGCTTGACTGCAAGACTTACAAGTCGAGCAGAGACGAAAGTCGGCCTTAGTGATCCGACAGTGCTGAGTGGAAAGGCTGTCGCTCAACGGATAAAAGTTA
>KP403180
GCTTTACTGTAGCTTGGAATTGAATTTGGGTTTAATTTGCGCAGCATAGGTGGGAGGCAAAGAATATATATTTGCGGATGTATAGGAGCCATTAGTGAGATACCACTCTGATTAAACTAGAATTCTAATATTGATTGCCATAAGCTGGCCAATAAACAGTTTCAGGTGGGCAGTTTGACTGGGGCGGTCGCCTCCTAAAAGGTAACGGAGGCGTGCAAAGGTTTCCTCAGGCTGGTCGGAAATCAGTCGTAGAGTATAAAGGTATAAGGAAGCTTGACTGCGAGACATACAAGTCGAGCAGAGACGAAAGTCGGCCTTAGTGATCCGACAGTACTGAGTGGAAAGGCTGTCGCTCAACGGATAAAAGTTA
>KC843975
CTTGACTGTAGCCTGAAATTGAATTTGGGTTTTTTTTGCGCAGACTAGGTGGGAGGCGTTGATAATTTTCTTTTGGGAAAATTGGAGCCAACAGTGAGAGACCACTCTGGAAAAGCTAGAATTCTAATGGCGTTCCTTGAAGCAGGACGCTTGACAGTTTCAGGTGGGCAGTTTGACTGGGGCGGTCATCTCTTAAAAGGTAACAGAGATGTGCAAAGGTTCCTTCAGGCTGGACGGAAATCAGCCGTAGAGTATAAAGGCAGAAGGGAGCTTGACTGTAAGACCTACAAGTCAAACAGGGGCGAAAGCCGGCCTTAGTGATCCGACGGTACCGAGTGGAAGGGCCGTCGCTAAACGGATAAAAGTTA
>FN563086
GCTTTACTGTAGCCTGACATTGGGTTTGGGCTCGTCTTGCGCAGCTTAGGTGGAAGGCGTTGATCATCTTCTTCCGGGAAGATAGGAGCCAACAGTGAGATCCCACTCTGGACGAGCTAGAATTCTAAAGGCGACCCTTCAGCAGGGCGCTAGACCGTGTCAGGTGGGCAGTTTGACTGGGGCGGTCGCCTCCTAAAAGGTAACGGAGGCGTGCAAAGGTTCCCTCAGGCTGGACGGAAATCAGCTGGCGAGTATAAAGGCATAAGGGAGCTTGACTGCAAGACCTACAAGTCGAGCAGGGACGAAAGTCGGTCTTAGTGATCCGACGGTGCCGCGTGGAAGGGCCGTCGCTCAACGGATAAAAGTT
>JN603960
GCTTTACTGTAACTTGAAACTGGTTTTGGGCTTTTTTTGCGCAGTATAGGTGGGAGGCGTTGATCCTCTTTTTCGGAAGTTGGTGAGCCGTAATGTGAGATACCACTCTAAAAAAGTTAAAAATCTAATGACATTTTTTTAACAAGATGATTGACACTTTCAGGCGGGCAGTTTTACTGGGGCGGTAGCCTCCTAAAAGGTAACGGAGGCGTACAAAGGTTTTCTCAGTCTGGACGGAAATTAGCTGGAGAGTGTAAAGACATAAGAAAGCTTGACTGTGAGACCTACAAGTCGAACAGAGACTAAAGTCGGTCTTAGTGATCCGACGGTGCTGTGTGGAAAGGCCGTCGCTCAACGGATAAAAGTT
>NC_011031
GCTTGACTGTATCCTGGAATGGGGTTCGGGCTCTTCTTGCGCAGCCTAGGTGGGAGGCGATGAGGACTTCCTTTCGGGGAAGTCGTAGCCATCATTGAGAGACCACTCTGGGAGAGCTAGAATCCTAATGGCGATCCTTGAACCAGGACGCTTGAAAGTTTCAGGTGGGCAGTTTTTCTGGGGCGGAAATCTCCCAAAAGGTAACGGAGATGTGCAAAGGTTCCCTCAGTCTGGACGGAAATCAGACAATGAGTGCAAAGGCATAAGGGAGCTTGACTGCAAGACCTACAAGTCGAGCAGGCTGGAAACAGGGCCTTAGTGATCCGACGGTTCCGTGTGGAAGGGCCGTCGCTCAACGGATAAAAGTT
>KM817968
GCTTTACTGTATCCTGAAATTGGATTTCGATTTTATTTGCGCAGAATAGGTGGGAGACGGAGAGATTCTTCTTTCGGGAAGAAAGGAGTCATTAGTGAGATACCACTCTGATAAAATTAAAATTCTAACTTCATACCGTAAGCCGGTTGAAAAACAGTTTCAGGTGGGCAGTTTGACTGGGGCGGTCGCCTCCCAAAAGGTAACGGAGGCGTACAAAGGTTTCCTCAGATCGGTCAGAAATCGATCTTTGAGTGCAAAGGCAAAAGGAAGCTTAACTGTGAGACAAACAAGTCGAGCAGAGACGAAAGTCGGTCTTAGTGATCTGACGATGCTGTGTGGAAAGGTCGTCACTCAACGGATAAAAGTT
>NC_025525
GCTTTACTGTAGCCTGAAATTGGGTTTGGGCTCCTTTTGCGCAGTCTAGGTGGGAGGCGTTGAAAACCCCCTTCCGGGGAGGTTGGAGCCATCAGTGAGAGACCACTCTGAAGGAGCTAGAATTCTAATGGCGATCCTTGAATCAGGACGCTTGACAGTTTCAGGTGGGCAGTTTGACTGGGGCGGTCATCTCCTAAAAGGTAACGGAGATGTGCAAAGGTTCCCTCAGGCTGGACGGAAATCAGCCGAAGAGTGTAAAGGCAGAAGGGAGCTTGACTGCAAGACCTACAAGTCGAGCAGGGGCGAAAGCCGGCCTTAGTGATCCGACGGTACCGAGTGGAAGGGCCGTCGCTCAACGGATAAAAGTT
>KF907443
GCTTTACTGTATCTTGGAATTGGGTTTGGGCTTTGCTTGCGCAGGATAGGTGGGAGGCTTTGAAGGCATTCTTGTGGGAATGTTGGAGCCAACGGTGAGATACCACTCTAGTAAGGCTAAAATTCTAACTTCGAACCGTTATCCGGTCGAAGAACAGTTTCAGGTGGGCAGTTTGACTGGGGCGGTCGCCTCCTAAAAGGTAACGGAGGCGCGCAAAGGTTCCCTCAGGCTGGTTGGACATCAGTCGTAGAGTGTAAAGGCATAAGGGAGCTTGACTGCGAGACCTACAAGTCGAGCAGAGACGAAAGTCGGCCTTAGTGATCCGACGGTTCCGAGTGGAAGGGCCGTCGCTCAACGGATAAAAGTT
>NR_076758
GCTTTACTGTAGCCTGGAATTGTGTTCGGGCTTCGCTTGCGCAGGATAGGTGGGAAGTGATGAAGTATTCCTTGTGGGGAATATGGAGCTAACAGTGAGATACCACTCTGGCGAAGCTAGAATTCTAACTCATCTCCGTCAGCCGGAGAGAGGACAGTTTCAGGTGGGCAGTTTGACTGGGGCGGTCGCCTCCTAAAAGGTAACGGAGGCGCGCAAAGGTTCCCTCAGCACGCTTGGAAACCGTGCGGCGAGTGTAAAGGCATAAAGGGAGCTTGACTGCAAGACCTACAAGTCGAGCAGGTACGAAAGTAGGCCTTAGTGATCCGACGGCGCAGAGTGGAATGGCCGTCGCTCAACGGATAAAAGTT
>NC_023133
GCTTTACTGTAGCTTGAAATTGGGTTCGGGCTTTTTCTGCGCAGAATAGGTGGGAGGCTATGATAACATTCTTGTGGGAATGTTGGAGCCATCAGTGAGATACCACTCTGAAAAAGTTAGAATTCTAACCTTATATTGCCGTTATCCGGCTAAGGGACAGTTTCTGGTGGGCAGTTTGACTGGGGCGGTCGCCTCCTAAAAGGTAACGGAGGCGTGCAAAGGTTCCCTCAGGCTGGTCGGAAATCAGTCGTAGAGTGTAAAGGCATAAGGGAGCTTGACTGCAAGACCTACAAGTCGAGCAGAGACGAAAGTCGGCCTTAGTGATCCGGCAGTACCGAGTGGAAGGGCTGTCGCTCAACGGATAAAAGTT
>HQ420960
GCTTTACTGTAGCTTGGAATTGGATTTGGGCTCTTCTTGCGCAGTATAGGTGGGAGGCTAKGAAAGCAAGTTTGAGGATTTGCTGGAGCCATCAATGAGATACCACTCTAGAAAAGCTAAAATTCTAACTTTGAGCCGTGAGCCGGCCAAAGAACAGTTTCAGGTGGGCAGTTTGACTGGGGCGGTCGCCTCCCAAAAGGTAACGGAGGCGTGCAAAGGTTCCCTCAGGCTGGTCGGAAATCAGTCGAAGAGTGTAAAGGCATAAGGGAGCTTGACTGCRAGACCTACAAGTCGAGCAGAGACGAAAGTCGGCCTTAGTGATCCGACAGTTCCGAGTGGAAGGGCTGTCKCTCAACGGATAAAARTT
>KM817985
GCTTTACTGTATCCTGATATTGAATTTCGATTTGATCTGCGCAGAATAGATGGGAGACTGTGAATCTTTCTTTCGGGAAATGAGGAGTCATTAATGAGATACCATCCTGGTCAAATTCAAATTCTAACTTCATATCGTAAGCCGGTTGAAAGACATTATCAGGTGGGCAGTTTGACTGGGGCGGTCGCCTACTAAAAGGTAACGTAGGCGTACAAAGGTTTCCTCAGATCGGTCAGAAATCGATCTTAGAGTGCAAAGGCAAAAGGAAGCTTAACTGTGAGACAAACAAGTCGAGCAGAGACGAAAGTCGGTCTTAGTGATCTGACGCTGCTGTGTGGAAAGGGCGTCACTCAACGGATAAAAGTT
>NR_102534
GCTTTACTGTAGCTTGGTATTGTGCCCGGGCTCTGAATGCGCAGGATAGGTGGGAGGCTTTGATCCATTGCTTGTGGGTGATGGTGAGCCAACGGTGAGATACCACTCTTTCAGAGCTAGGGTTCTAACGGTCACCCGTCATCCGGGGACCGGACAGTATCAGGTGGGCAGTTTGACTGGGGCGGTCGCCTCCTAAAAGGTAACGGAGGCGCGCAAAGGTTCCCTCAGGCTGGTTGGAAATCAGCCGACGAGTGTAAAGGCAGAAGGGAGCTTGACTGTGAGACCTACAAGTCGAACAGGGACGAAAGTCGGCCTTAGTGATCCGACGGTTCTGTGTGGAAGGGCCGTCGCTCAACGGATAAAAGTT
>HQ421610
GCTTTACTGTAGCTTGGAATTGAATTTGGGTTTAGTTTGTGCAGAATAGGTGGGAAGCTAAGATAATATGCTTGCGAGTATACAGGAGCTATCAGTGAGATACCACTCTTACTAAACTAGAATTCTAACTTTGATAGCCGTTAACCGGCCAGAGAACAGTTTCAGGTGGACAGTTTGACTGGGGCGGTCGCCTCCTAAAARGTAACGGAGGCGCGCAAAGGTTCTCTCAGACTGGTCGGAAATCAGTCGTAGAGTGTAAAGGCATAAGAGAGCTTGACTGCAAGACCTACAAGTCGAGCAGAGACGAAAGTCGGCCTTAGTGATCCGACAGTACTGAGTGGAAAGGCTGTCGCTCAACGGATAAAAGTT
>JN603971
GCTTTACTGTAACTTGAAACTGGTTTCGGGCTTTTCTTGCGCAGAATAGGTGGGAGGCATTGATCCTCTTTTTCGGAAGTTGGTGAGCCGTAATGTGAGATACCACTCTAGAAAAGTTAGAAATCTAATGACATTTTTTTAGCAAGATGTTTGACACTTTCAGGCGGGCAGTTTTACTGGGGCGGTAGCCTCCTAAAAAGTAACGGAGGCGTACAAAGGTTTTCTCAGGCTGGACGGAAATTAGTTGTAGAGTGTAAAGATATAAGAAAGCTTGACTGTGAGACATACAAGTCGAACAGAGACTAAAGTCGGTCTTAGTGATCCGACGATGCTGAATGGAAAGGTCGTCGCTCAACGGATAAAAGTT
>NC_024081
GCTTTACTGTAACTTGAAATTGAAATTGGACTTTATTTGCGCAGTATAGGTGGGAGGCTGTGAAATTATTCTTGTGGGGATAATGGAGCCATCAGTGAGATACCACTCTTATAATGTTAGATTTCTAACTTTGAACCATTATCTGGTCAAAGAACAGTTTCAGGTAGGCAGTTTGACTGGGGCGGTCGCCTCCCAAACGGTAACGGAGGCGTACAAAGGTTTCCTCTGAACGTGTAGAAATCGTATCTAGAGTATAAAGGCAAAAGGAAGCTTGACTGTGAGACCTACAAGTCGAGCAGGGACGAAAGTCGGTCTTAGTGATCTGACGGTACTGAGTGGAAAGGCCGTCACTCAACGGATAAAAGTT
>KJ201907
GCTTTACTGTAGCTTGATATTGGCTCCGGGCTTTGTTTGCGCAGGATAGGTGGGAGGCGTTGAAAATCTTCTTGAGGGGAGATTGGAGCCGTTGGTGAGATACCACTCTAACAATGCTAGGATTCTAACCCTATACCGTTATCCGGTTAGGGGACAGTTTCAGGTGGTCAGTTTGACTGGGGCGGTCGCCTCCTAAAAGGTAACGGAGGCGTGCAAAGGTTTCCTCAGGCTGGTCGGAAATCAGTCGTAGAGTGTAAAGGCATAAGGAAGCTTGATTGTGAGACCTACAAGTCGAACAAAGACGAAAGTCGGCCTTAGTGATCCGACGGTTCCGAGTGGAAGGGCCGTCGCTCAACGGATAAAAGTT
>KC153978
CTTTACTGTAGCTTGGGATTGAATTCGGGTTTATTTTGCGCAGCATAGGTGGGAGGCAAAGATGATATATTTGTGGATATATAAGAGCCATTAGTGAGATACCACTCTTGATAAACTAGACTTCTAATTTTGAATGCCATTAGCTGGCCAAAAAACAGTTCCAGGTGGGCAGTTTGACTGGGGCGGTCGCCTCCTAAAAAGTAACGGAGGCGCGCAAAGGTTTCCTCAGGCTGGTCGGAAATCAGTCGTAGAGTGTAAAGGCATAAGGAAGCTTGACTGCAAGACCTACAAGTCGAGCAGAGACGAAAGTCGGCCTTAGTGATCCGACGGTACCGAGTGGAAGGGCCGTCGCTCAACGGATAAAAGTTA
>HQ421527
GCTTTACTGTAGCCTGAAATTGAATTTGGGTTTATTTTGCGCAGTATAGGTGGGAGGCTAAGAAGATATGTTTGTGGATATATTTGAGCCAATAGTGAGATACCACTCTAATTAAACTAGAATTCTAACTTTGATTGCCATTAGCTGGCCAAGGAACAGTTTCAGGTGGGCAGTTTGACTGGGGCGGTCGCCTCCTAAAAGGTAACGGAGGTGTGCAAAGGTTTCCTCAGGCTGGTCGGAAATCAGTCGTAGAGTATAAAGGCATAAGGAAGCTTGACTGCAAGACCTACAAGTCGAGCAGAGACGAAAGTCGGCCTTAGTGATCCGACAGTGCTGAGTGGAAAGGCTGTCGCTCAACGGATAAAAGTT
>KM818000
GCTTTACTGTATCCTGATATTGAATTTCGATTTGATCTGCGCAGAATAGGTGGGAGACTGAGAATCTTTCTTTCGGGAAATGAGGAGTCATTAGTGAGATACCACTCTGGTCAAATTCAAATTCTAACTTCATATCGTAAGCCGGTTGAAAGACATTATCAGGTGGGCAGTTTGACTGGGGCGGTCGCCTACTAAAAGGTAACGTAGGCGTACAAAGGTTTCCTCAGATCGGTCAGAAATCGATCTTAGAGTGCAAAGGCAAAAGGAAGCTTAACTGTGAGACAAACAAGTCGAGCAGAGACGAAAGTCGGTCTTAGTGATCTGACGCTGCTGTGTGGAAAGGGCGTCACTCAACGGATAAAAGTT
>KP714733
GCTTTACTGTAGCTGCTGCATGGGTTCGGGCTTTTCTTGCGCAGGATAGGTGGGAGGCTAAGAAAATAATCTTGCGGGATTATTTGAGCCAATGGTGAGATACCACTCTGGAAAAGCTAGAATTCTAACCTTGAAAGCCGTTATCCGGCCAAGGAACAGTTCCAGGTAGGCAGTTTGACTGGGGCGGTCGCCTCCTAAAAAGTAACGGAGGCGTGCAAAGGTTCTCTCAGGCTGGTCGGAAATCAGTCGTAGAGTGTAAAGGCATAAGAGAGCTTGACTGTGAGACCTACAAGTCGAACAGAGACGAAAGTCGGCCTTAGTGATCCGGCGGTACCGAGTGGAAGGGCCGTCGCTCAACGGATAAAAGTT
>KM817979
GCTTTACTGTATCCTGATATTGGATTTCGATTTTCTTTGCGCAGAATAGGTGGGAGACGGAGATGTTATTTTTTTGGAAATAACTGAGTCATTAGTGAGATACCACTCTGAGAAAATTAAAATTCTAACTTCATACCGTAATCCGGTTGAAAGACAGTATCTGGTGGGCAGTTTGACTGGGGCGGTCGACTCCTAAAAGGTAACGGAGTCGTACAAAGGTTTCCTCAGATCGGTCAGAAATCGATCGTAGAGTGCAAAGGCAAAAGGAAGCTTAACTGTGAGACAAACAAGTCGAGCAGAGACGAAAGTCGGTCTTAGTGATCTGACGATGCTGTGTGGAAAGGTCGTCACTCAACGGATAAAAGTT
>EF426601
GCTTTACTGTAGCTGGAATTGAATTTGGGTTTATTTTGCGCAGTATAGGTGGGAGGCTAAGAATATATACTGTGCGGGTGTATGTGAGCCATCAGTGAGATACCACTCTAATTAAACTAGAATTCTAACCTTGACAGCCGTTAACCGGCCAAGAGACAGTTTCAGGTGGGCAGTTTGACTGGGGCGGTCGCCTCCTAAAAGGTAACGGAGGCGTGCAAAGGTTTCCTCAGGCTGGTCGGAAATCAGTCGTAGAGTGTAAAGGCATAAGGAAGCTTGACTGCGAGACTTACAAGTCGAGCAGAGACGAAAGTCGGCCTTAGTGATCCGACAGTGCTGAGTGGAAAGGCTGTCGCTCAACGGATAAAAGTT
>HQ421655
GCTTTACTGTAGTTTGGAATTGAATTTGAGTTTAGTATGCGCAGCATAGGTGGGAGGCTATAACCATGTGCTTGAGGGCATATGCGAGCCGTTAGTGAGATACCACTCTTACTACACTAGAATTCTAACTTTGACTGCCGTTAACCGGCCAAAGAACAGTTTCAGATGGGCAGTTTGACTGGGGCGGTCGCCTCCCAAAAGGTAACGGAGGCGTGCAAAGGTTCTCTCAGACTGGTCGGAAATCAGTCGTAGAGTATAAAGGCAAAAGAGAGCTTGACTGCAAGACTTACAAGTCAAGCAGAGACGAAAGTCGGCCTTAGTGATCCGACAGTGCTGAGTGGAAAGGCTGTCGCTCAACGGATAAAAGTT
>HQ420954
GCTTTACTGTAGCCTGATATTGAATTTCGGTTTATTATGTGCAGTATAAGTGGGAGGTTAAGATATTATACTTGAGAGTATAAAGGAGCCAACAGTGAGATACCACTCTTAATGAACTAAGATTCTAACCTTGATTGCCGTTAGCCGGCCAAGGAACAGTTTCAGGTAGGCAGTTTGACTGGGGCGGTCGCCTCCTAAAAGGTAACGGAGGCGTGCAAAGGTTTCTTCAGGCTGGTCGGAAATCAGTCGTAGAGTATAAAGGCATAAAGAAGCTTGACTGCGAGACTTACAAGTCGAGCAGAGACGAAAGTCGGCCTTAGTGATCCGGCAGTACTGAATGGAAAGGCTGTCGCTCAACGGATAAAAGTT
>HQ420969
GCTTTACTGTAGCTTGGAATTGAGTTCGGGTTTATTATGCGCAGTATAGGTGGGAGGCTGTGACAACATGTTTGAGGATGTGTAAGAGCCAATCGTGAGATACCACTCTTAGTGAACTAGAATTCTAATTCTGATTGCCATAATCTGGCCAGAAAACATTTCCAGGTGGGCAGTTTGACTGGGGCGGTCGCCTCCTAAAAGGTAACGGAGGCGTACAAAGGTTTCCTCAGGCTGGTCGGAAATCAGTCGTAGAGTGTAAAGGCATAAGGAAGCTTGACTGCAAGACTTACAAGTCAAGCAGAGACGAAAGTCGGTCTTAGTGATCCGACAGTACCGAGTGGAAGGGCTGTCGCTCAACGGATAAAAGTTAC
>HQ421161
GCTTTACTGTAGCCTGGTATTGAATTTGAGTTTATTCTGCGCAGCATAGGTGGGAGGCAAAGACTTTATACTTGCGGGTATAAAATAGCCATTAGTGAGATACCACTCTGATTAAACTAGAGTTCTAATCTTGATGCCGTCATCCGGCCAAGAGACATTGCCTGGTGGGCAGTTTGACTGGGGCGGTCGCCTCCTAAAAGGTAACGGAGGCGTGCAAAGGTTTCCTCAGGCTGGTCGGAAATCAGTCGTAGAGTGTAAAGGCATAAGGAAGCTTGACTGCGAGACCTACAAGTCAAGCAGAGACGAAAGTCGGCCTTAGTGATCCGACAGTACTGAGTGGAAAGGCTGTCGCTCAACGGATAAAAGTT
>EF426663
GCTTTACTGTAGCCTGGAATTGTGTCCGGGCCTCGCTTGCGCAGAATAGGTGGGAGGCGTCGAACTAGCCCTTGTGGGGGCTAGGGAGCCGCAATGTGAGATACCACTCTGGCGAGGCTAGGATTCTAACTTTCACCCGTCATCCGGGGAAAGAACCGTTTCAGGTGGGCAGTTTGACTGGGGCGGTCGCCTCCTAAATGGTAACGGAGGCGCGCAAAGGTTCCCTCAGGCTGGTTGGAAATCAGCCGCAGAGTGCAAAGGCACAAGGGAGCTTGACTGCAAGAGAGACACCTCAAGCAGGTAGGAAACTAGGCCTTAGTGATCCGACGGCACTGCGTGGAAGGGCCGTCGCTCAACGGATAAAAGTT
>HQ421498
GCTTTACTGTAGCTTGGAATTGGATTTGGGCTTGTTTTGCGCAGAATAGGTGGGAGGCTAAGATTATATACTTGTGGGTATATTTGAGCCACACGTGAGATACCACTCTGAGCAAGCTAGAATTCTAACCTTGAAAGTCGTTATCCGGCCAGGGAACAGTTTCAGGTGGGCAGTTTGACTGGGGCGGTCGCCTCCTAAAAGGTAACGGAGGCGTGCAAAGGTTCCCTCAGGCTGGTCGGAAATCAGTCGTAGAGTGTAAAGGCATAAGGGAGCTTGACTGCAAGACCTACAAGTCGAGCAGAGACGAAAGTCGGCCTTAGTGATCCGACAGTACCGAGTGGAAGGGCTGTCGCTCAACGGATAAAAGTT
>JX877599
GCTTGACTGTAGCCTGAGATTGGGTTTGGGTTCTTCTTGCGCAGCCTAGGTGGGAGGTGTTGATTGCTTACTTGCGGGTAAGTTGTAGCCGTCAGTGAGAGACCACTCTGGAAGAGCTAGAATTCTAATAGCGATCCTTGAATCAGGACGCTTGACAGTCTCAGGTGGGCAGTTTCTTTGGGGCGAAGACCTCCTAAAAGGTAACGGAGGTGTGCAAAGGTTCCTTCAGGCTGGACGGAAATCAGTCGAAGAGTGTAAAGATAGAAGGGAGCTTGACTGCAAGACCTACAAGTCGAGCAGGGGCGAAAGCCGGCCTTAGTGATCCGACGGTTCCGTGTGGAAGGGCCGTCGCTCAACGGATAAAAGTT
>FJ719742
GCTTTACTGTAACTTGAAATTGGTTTTGGACTTTCTTTGCGCAGTATAGGTGGGAGGCTATGAACTTCTCTTTCGGGAGACAGGGAGCCACAATATGAGATACCACTCTGAGAAAGTTAGGAATCTAATGGCATTATTTTATCAAGATGCTTGACAGTTTCAGGCGGGCAGTTTTACTGGGGCGGTAGCCTCCTAAAAGGTAACGGAGGCGTACAAAGGTTTTCTCAGTCTGGACGGAAATTAGTTGGAGAGTGTAAAGATATAAGAAAGCTTGACTGTGAGACCTACAAGTCGAACAGAGACTAAAGTCGGTCTTAGTGATCCGACGGTGCTGTGTGGAAAGGCCGTCGCTTAACGGATAAAAGTT
>KM817945
GCTTTACTGTAGCCTGAAATTGGATTTCGATTGGATCTGCGCAGAATAGGTGGGAGACAGGGAACCCCTTCTTTCGGGGAGGGGGGAGTCATTCGTGAGATACCACTCTGATTCAATTAAAATTCTAACTTCTTCTCGTTAGCCGAGGGAAAGACAGTTTCAGGTGGGCAGTTTGACTGGGGCGGTCGCCTACTAAAAGGTAACGTAGGCGTACAAAGGTTTCCTCCGATCGGTCAGAAATCGATCTTAGAGTGTAAAGGCAAAAGGAAGCTTAACTGTGAGACCCACAAGTCGAACAGAGACGAAAGTCGGTCTTAGTGATCTGACGCTGCTGTGTGGAAAGGGCGTCACTCAACGGATAAAAGTT
>JX877603
GCTTTACTGTAGCCTGGAATTGGGTTTGGGCCCCTTTTGCGCAGCCTAGGTGGGAGGCTACGAAGGCTCTCTTCTGGGAGAGCCGGAGCCGTCAGTGAGAGACCACTCTGGAGGGGCTAGAATTCTAATGGTGCTCCTTGAAACAGGACACTTGACAGTTTCAGGTGGGCAGTTTGACTGGGGCGGTCACCTCCTAAAAGGTAACGGAGGTGTGCAAAGGTTCCCTCAGGCTGGACGGAAATCAGCCGTAGAGTGTAAAGGCATAAGGGGGCTTGACTGCAAGACCTACAAGTCGAGCAGGGGCGAAAGCCGGCCTTAGTGATCCGACGGTGCCGAGTGGAAGGGCCGTCGCTCAACGGATAAAAGTT
>HQ420939
GCTTTACTGTAGCTTGAAATTGAGTTTGGGTTTAGTTTGCGCAGTATAGGTGGGAGGCTGAGAATATATATTTGCGGATATATATGAGCCATTAGTGAGATACCACTCTTATTAAACCAGAATTCTAACCTTGATAGTCGTTATCCGGCCAAGGAACAGTTTCAGGTGGGCAGTTTGACTGGGGCGGTCGCCTCCCAAAAAGTAACGGAGGCGTGCAAAGGTTCCTTCAGGCTGGTTGGAAATCAGTCGTAGAGTGCAAAGGCATAAGGGAGCTTGACTGCGAGACCTACAAGTCGAGCAGAGACGAAAGTCGGCCTTAGTGATCCGACAGTGCTGAGTGGAAAGGCTGTCGCTCAACGGATAAAAGTT
>HE605038
GCTTTACTGTTGCTTGGAATTGGTTTTAAACTTTTTTTGCGCAGAATAGGTGGGAGGCAATGAAGTTATTCTTTTGGGAATAAGTGAGCCATTAGTGAGATACCACTCTAAAAGAGTTAGAAATCTAATAATGTTCCTTGAATCAGGACATTTGACAGTTTCAGGTGGGCAGTTTAACTGGGGCAGTTACCTCATAAAAAGTAACTGAGGTGTGCAAAGGTTCTCTCAGGCTAGACGGAAATTAGCTGTAGAGTGTAAAGGCATAAGAGAGCTTAACTGCAAGACCTATAAGTCGAGCAGAAACGAAAGTTGGCCTTAGTGATCCGATGATATCAAGTGGAAGAGTCATCGCTCAACAGATAAAAGTTA
>HQ421023
GCTTTACTGTAGCTTGGAATTGACTTCGAGCTTGTTTTGCGCAGTATAGGTGGGAGGCTTTGAGGGTATGTTTGAGGATATACAGGAGCCAATAGTGAGATACCACTCTTGATAAGCTAGAATTCTAATTTTGAATGCCATTTAGCTGGCCAAAAAACAGTTCCAGGTGGGCAGTTTGACTGGGGCGGTCGCCTCCTAAAAAGTAACGGAGGCGCGCAAAGGTTCTCTCAGGCTGGTCGGAAATCAGTCGTAGAGTGTAAAGGCATAAGAGAGCTTGACTGCAAGACCTACAAGTCGAGCAGAGACGAAAGTCGGCCTTAGTGATCCGGCAGTGCTGAGTGGAAAGGCTGTCGCTCAACGGATAAAAGTT
>KM590748
GCTTTACTGTATCCTGAAATTGGATTTCGATTTTCTTTGCGCAGTATAGGTGGGAGACTTTGAAGTTATTCTTTCGGGACTAGCGGAGTCATTAGTGAGATACCACTCTGAGAAAATTAAAATTCTAACTTCATACCGTAAGCCGGTTGAAAGACAGTTTCAGGTGGGCAGTTTGACTGGGGCGGTCGCCTCCCAAAAGGTAACGGAGGCGTACAAAGGTTCCCTCAGATCGGTCAGAAATCGATCTTTGAGTGCAAAGGCAAAAGGGAGCTTAACTGTGAGACAAACAAGTCGAGCAGAGACGAAAGTCGGTCTTAGTGATCTGACGATGCTGTGTGGAAAGGTCGTCACTCAACGGATAAAAGTT
>HQ421598
GCTTTACTGTAACCTGAAATTGAATTTGAGTTTATTTTGCGCAGTATAGGTGGGAGGCTAAGATTATATACTTGAGGGTATATTGGAGCCAACAGTGAGATACCACTCTGATTAGACTAGAATTCTAATTTTGATAGTCGTTATCCGGCCAAAAAACAGTTTCAGGTGGGCAGTTTGACTGGGGCGGTCGCCTCCTAAAAGGTAACGGAGGCGTGCAAAGGTTTCCTCAGGCTGGTTGGAAATCAGTCTTAGAGTGTAAAGGCATAAGGAAGCTTGACTGCAAGACTTACAAGTCGAGCAGAGACGAAAGTCGGCCTTAGTGATCCGACAGTGCTGAGTGGAAAGGCTGTCGCTCAACGGATAAAAGTT
>L43502
GCTTGACTGTATCTTGGAATTGGGTTCGGGCTTTTCTTGCGCAGCCTAGGTGGGAGGCGATGAAGATTACCTTCCGGGGTAATTAGAGCCATCAGTGAGAGACCACTCTGGAAGAGCTAGAATCCTAATGGGGATCCTTGAATCAGGACCCTTGAGAGTTTCAGGTGGGCAGTTTGTTTGGGGCGAACGCTCATAAAAGGTAACTGAGGTGTGCAAAGGTTCCCTCAGTCTGGACGGAAATCAGACATTGAGTGTAAAGGCAAAAGGGAGCTTGACTGCAAGACCTACAAGTCGAGCAGGGGCGAAAGCCGGCCTTAGTGATCCGACGGTGCCGTGTGGAAGGGCCGTCGCTCAACGGATAAAAGTT
>NC_015084
GCTTTACTGTAACCTGGAATTGGGTTTGGGCCCCTCTTGCGCAGCCTAGGTGGGAGGCTATGAGAGCTCTCTTCCGGGAGAGCTGGAGCCATCAGTGAGAGACCACTCTGGAGGGGCTAGAATTCTAATGGTGCTCCTTGAAACAGGACACTTGACAGTTTCAGGTGGGCAGTTTGACTGGGGCGGTCACCTCCTAAAAGGTAACGGAGGTGTGCAAAGGTTCCCTCAGGCTGGACGGAAATCAGCCGTAGAGTGTAAAGGCATAAGGGGGCTTGACTGCAAGACCTACAAGTCGAGCAGGGGCGAAAGCCGGCCTTAGTGATCCGACGGTGCCGAGTGGAAGGGCCGTCGCTCAACGGATAAAAGTT
>HQ421159
GCTTTACTGTAGCTTGGAATTGAATTTGAGTTTATTCTGCGCAGCATAGGTGGGAGGCTAAGATTATATACTTGAGGGTATATATGAGCCAATAGTGAGATACCACTCTGATTAAACTAGAATTCTAATCTTGAAGCCGTTAACCGGCCAAGAAACAGTTCCAGGTGGGCAGTTTGACTGGGGCGGTCGCCTCCTAAAAGGTAACGGAGGCGTGCAAAGGTTCCTTCAGGCTGGTCGGAAATCAGTCGTAGAGTGTAAAGGCATAAAGGAGCTTGACTGCGAGACCTACAAGTCGAGCAGAGACGAAAGTCGGCCTTAGTGATCCGACAGTACTGAGTGGAAAGGCTGTCGCTCAACGGATAAAAGTT
>L43353
GCTTGACTGTATCCTGGAATTGGGTTCGGGCTTTTCTTGCGCAGCCTAGGTGGGAGGCTATGAAGGTTCCCTTCCGGGGGAATTTGAGCCATCATTGAGAGACCACTCTGGAAGAGCTAGAATCCTAATGGTGATCTTTGAATCAAGACACTTGACAGTTTCAGGTGGGCAGTTTATCTGGGGCGGATGCCTCCTAAAGCGTAACGGAGGCGTGCAAAGGTTCTCTCAGTCTGGACGGAAATCAGACATTGAGTGCAAAGGCAAAAGAGAGCTTGACTGTAAGACCAACAAGTCGAGCAGGGGCGAAAGCCGGCCTTAGTGATCCGACGGTGCCGTGTGGAAGGGCCGTCGCTCAACGGATAAAAGTT
>M36158
GCTTGACTGTAGCCTGGAATTGAATTCGGGCTTTCTTGCGCAGCTAGGTGGGAGGCGTTGATAATTCTCTTCCGGGAGAGTTGGAGCCATCAGTGAGAGAACCACTCTGGAGAAGCTAGAATTCTAATGGCGATCCTTGAATCAGGACGTTTGACAGTTTCAGGTGGGCAGTTTGACTGGGGCGGTCGCTCCTAAACAGTAACGGAGGCGTGCAAAGGTTCCCTCAGGCTGGACGGAAATCAGCCGAAGAGTGTAAAGGCAAAAGGGAGCTTGACTGCAAGACCTACAAGTCGAGCAGGGGCGAAACGGGCCTTAGTGATCCGACGGTACCGAGTGGAAGGGCCGTCGCTCAACGGATAAAAGTT
>NC_025547
GCTTGACTGTAGCTTGGCATTGGGTTCGGGCTCTTCTTGCGCAGCCTAGGTGGGAGGCAATGAATATGTACTTTTGGGTACATAGGAGCCGTACGTGAGAGACCACTCTGGAAGAGCTAGAATTCTAAGAACGTTCCTTGAAGCAGGACGTTTGACAGTGTCAGGTGGGCAGTTTGACTGGGGCGGTCACCTCCTAAAAGGTAACGGAGGTGTGCAAAGGTTCCCTCAGGCTGGACGGAAATCAGCCGGAGAGTGTAAAGGCAGAAGGGAGCTTGACTGCAAGACTGACACGTCGAGCAGGGGCGAAAGCCGGCCTTAGTGATCCGACGGTGCCGCGTGGAAGGGCCGTCGCTCAACGGATAAAAGTT
>CP000828
GCTTTACTATAGCTTGGAATTGGGTTCGGGCTTTGATTGCGCAGGATAGGTGGGAGATGTTGAGACAGTGCTTGTGGGCATTGTGGAGTCACTGGTGAGATACCACTCTATCAAGGCTAGAATTCTAACCTTTACCCGTTATCCGGGAGAGGAACAGTTTCAGGTGGGTAGTTTGACTGGGGCGGTCGCCTCCTAAATGGTAACGGAGGCGCGCAAAGGTTCCCTCAGGCTGGTCGGAAATCAGCCGCAGAGTGTAAAGGTATAAGGGAGCTTGACTGCGAGACCTACAAGTCGAGCAGGGACGAAAGTCGGCCTTAGTGATCCGACGGCTCAGCGTGGAATGGCCGTCGCTCAACGGATAAAAGTT
>EF426672
GCTTGACTGTAGTTTAAAATTGAATTTGAGTTTTTTTCGCGCAGTCTAAGTGGGAGACAAACAAAAAATTTTTTTGGAAATTTTCGAGTCACAATATGAGAGACCACTCTTGAAAAACTAAAATTCTAATAATACATTCTTCAATCAGAATATTAAACAGTTTTAGGTAGGCAGTTTTTTTGGGGCGAAAACCTCCCAAAAAGTAACGGAGGTGTGCAAAGGTTTCTTCAAACTGGACGGAAATCAGTTATAGAGTACAAAGATAAAAAGAAGCTTAACTGTAAGACAGACACGTCAAACAGAGGCGAAAGCCGGTCTTAGTGATCCGACGGTTCTAAGTGGAAAGGCCGTCGCTCAACGGATAAAAGTT
>JX877612
GCTTGACTGTAGCCTGGAATTGAATTCGGGCTTTTCTTGCGCAGCCTAGGTGGGAGGCGTTGATAATTCTCTTCCGGGAGGGTTGGAGCCATCAGTGAGAGACCACTCTGGAAGAGCTAGAATCCTAATGGTGATCTTTGAATCAAGACACTTGACAGTTTCAGGTGGGCAGTTTATCTGGGGCGGATGCCTCATAAAGCGTAACTGAGGCGTGCAATGGTTCTCTCAGTCTGGACGGAAATCAGACATTGAGTGCAAAGGCAAAAGAGAGCTTGACTGTAAGACCAACAAGTCGAGCAGGGGCGAAAGCCGGCCTTAGTGATCCGACGGTGCCGAGTGGAAGGGCCGTCGCTCAACGGATAAAAGTT
>EF426649
GCTTTACTGTAACTTGGAATTGGATTTGGGCTTTTCTTGCGCAGCATAGGTGGGAGGCAAAGAAATTAAATTTGCGGATTTGATGGAGCCGTCAATGAGATACCACTCTGGACAAGCTAAAATTCTAACTTTGAGCCGTTATCCGGACAAAGAACAGTTTCAGGTGGGCAGTTTGACTGGGGCGGTCGCCTCCTAAAAAGTAACGGAGGCGTGCAAAGGTTCCCTCAGGCTGGTCGGAAATCAGTCGTAGAGTGTAAAGGCATAAGGGAGCTTGACTGCAAGACCTACAAGTCGAGCAGAGACGAAAGTCGGCCTTAGTGATCCGACAGTGCCGAGTGGAAGGGCTGTCGCTCAACGGATAAAAGTT
>NC_008101
GCTTGACTGTATCCTGGAATTGGGTTCGGGCTTTTCTTGCGCAGTCTAGGTGGGAGGCTATGAAGATTTCCTTCCGGGGAAGTTGGAGCCATCAGTGAGAGACCACTCTGGAGAGGCTAGAATCCTAATGGTGATCCTTGAATCAGGACACTTGACAGTTTCAGGTGGGCAGTTTTTCTGGGGCGGAAGCCTCATAAAGGGTAACTGAGGCGCGCAAAGGTCCCCTCAGTCTGGACGGAAATCAGACAACGAGTGTAAAGGCAAAAGGGGGCTTGACTGCAAGACCTACAAGTCGAGCAGGAGCGAAAGCTGGCCTTAGTGATCCGACGGTACCGCGTGGAAGGGCCGTCGCTCAACGAATAAAAGTT
>HQ421270
GCTTTACTGTAGCTTGGAATTGAGTTCGGGTTTATTTTGCGCAGTATAGGTGGGAGGCTAAGACTTTATACTTGCGGGTATAAAAGAGCCAACAGTGAGATACCACTCTAATTAAACTAGGGCTCTAATCTTGATGCCGTTATCCGGCCAAGAGACATTTTCAGGTAGGCAGTTTGACTGGGGCGGTCGCCTCCTAAAAGGTAACGGAGGCGTGCAAAGGTTCCTTCAGACTGGTCGGAAATCAGTCGTAGAGTGTAAAGGCATAAGGGAGCTTGACTGCGAGACCTACAAGTCGAGCAGAGACGAAAGTCGGCCTTAGTGATCCGACAGTGCTGAGTGGAAAGGCTGTCGCTCAACGGATAAAAGTT
>HQ421536
GCTTTACTGTAGCCTGGAATTGAATTTGAGTTTATTTTGCGCAGTATAGGTGGGAGGCTAAGATCTTGCGCTCGCGGGTGTAAAGGAGCCTACAGTGAGATACCACTCTAATTAAACTAGAATTCTAATCTTGATGCCGTTATCCGGCCAAGAGACATTTTCAGGTGGGCAGTTTGACTGGGGCGGTCGCCTCCTAAAAGGTAACGGAGGCGTGCAAAGGTTTCCTCAGACTGGTCGGAAATCAGTCGTAGAGTATAAAGGCATAAGGAAGCTTGACTGCGAGACCTACAAGTCGAGCAGAGACGAAAGTCGGCCTTAGTGATCCGACAGTTCTGAGTGGAAAGGCTGTCGCTCAACGGATAAAAGTT
>HQ421563
GCTTTACTGTAGCTTGGAATTGAATTTGAGTTTATTTTGCGCAGTATAGGTGGGAGGCTAAGATCATATATTTGTGGATATATGTGAGCCAAAAGTGAGATACCACTCTAATTAAACTAGAATTCTAATTTTGATAGTCGTAATCCGGCCAAAAAACAGTTTCAGGTGGGCAGTTTGACTGGGGCGGTCGCCTCCTAAAAGGTAACGGAGGCGTGCAAAGGTTCCTTCAGGCTGGTTGGAAATCAGTCGAAGAGTATAAAGGCATAAAGGAGCTTGACTGCAAGACCTACAAGTCGAGCAGAGACGAAAGTCGGCCTTAGTGATCCGACAGTTCTGAGTGGAAAGGCTGTCGCTCAACGGATAAAAGTT
>HQ421093
GCTTTACTGTAGCCTGGAATTGAATTTGAGTTTATTTTGCGCAGCATAGGTGGGAGGCTGAGATTCTGTACTTGTGGGTATAGAGGAGCCTACAGTGAGATACCACTCTAATTAAACTAGAATTCTAATCTCGATGCCGTTATCCGGCCGAGAGACATTTTCAGGTGGGCAGTTTGACTGGGGCGGTCGCCTCCTAAAAGGTAACGGAGGCGTGCAAAGGTTTCCTCAGACTGGTCGGAAATCAGTCGTAGAGTATAAAGGCATAAGGAAGCTTGACTGCAAGACCTACAAGTCGAGCAGAGACGAAAGTCGGCCTTAGTGATCCGACAGTTCTGAGTGGAAAGGCTGTCGCTCAACGGATAAAAGTT
>AP006715
GCTTTACTGTAGCTTGGAATTGGGTTCGGGCTTTTCTTGCGCAGGATAGGTGGGAGGCTAAGAGAATAATCTTGCGGGATTGTTGGAGCCAATAGTGAGATACCACTCTGGAAAAGCTAAAATTCTAACCTTGAAAGCCGTTATCCGGCCAAGGAACAGTTTCAGGTAGGCAGTTTGACTGGGGCGGTCGCCTCCTAAAAAGTAACGGAGGCGTGCAAAGGTTCTCTCAGGCTGGTCGGAAATCAGTCGTAGAGTGTAAAGGCATAAGAGAGCTTGACTGTGAGACCTACAAGTCGAACAGAGACGAAAGTCGGCCTTAGTGATCCGGCGGTACCGAGTGGAAGGGCCGTCGCTCAACGGATAAAAGTT
>KM817960
GCTTTACTGTATCCTGATATTGGATTTCGATTTTATTTGCGCAGCATAGGTGGGAGGCGATGATCCGAGTCTTTTGGGATTCGGTGAGGCACAATATGAGATACCACTCTGATAAAATTAAAATTCTAACTTCATACCGTAAGCCGGTTGAAAGACAGTTTCAGGTGGGCAGTTTGACTGGGGCGGTCGACTCCCAAAAGGTAACGGAGTCGTACAAAGGTTTCCTCAGATCGGTCAGAAATCGATCTTCGAGTGCAAAGGCAAAAGGAAGCTTAACTGTGAGACAAACAAGTCGAGCAGAGACGAAAGTCGGTCTTAGTGATCTGACGATGCTGTGTGGAAAGGTCGTCACTCAACGGATAAAAGTT
>KC791175
GCTTTACTGTAGCTTGGAATTGGGTTCGGGCTTTTCTTGCGCAGGATAGGTGGGAGGCTAAGACAATAATCTTGCGGGATTATTAGAGCCAATGGTGAGATACCACTCTGGAAAAGCTAGAATTCTAACCTTGAAAGCCGTTATCCGGCCAAGGAACAGTTTCAGGTAGGCAGTTTGACTGGGGCGGTCGCCTCCTAAAAAGTAACGGAGGCGTGCAAAGGTTCTCTCAGGCTAGTCGGAAATCAGTCGTAGAGTGTAAAGGCATAAGAGAGCTTGACTGTGAGACATACAAGTCGAACAGAGACGAAAGTCGGCCTTAGTGATCCGGCGGTACCGAGTGGAAGGGCTGTCGCTCAACGGATAAAAGTT
>EF426577
GCTTTACTGTTCCCTGGGATTGGGTTTGGGCTTTTCCTGCGCAGCTTAGGTGGAAGGCTTAGAAGGTCTTTTTCCGGAAAGACTGGAGCCATCAGTGAGATACCACTCTTGAGAAGCTAGAATTCTAACCTTATGTCGTTTCCGGCTAAGGAAAAGTCTCAGGTAGACAGTTTCTATGGGGCGTAGGCCTCCCAAAGGGTAACGGAGGCGTGCAAAGGTTCCCTCAGGCTGGACGGAAATCAGCCATTGAGTGTAAAGGCAAAAGGGAGCTTGACTGCAAGACTGACTCGTCGAGCAGGGACGAAAGTCGGCCTTAGTGATCCGACGGTACCGAGTGGAAGGGCCGTCGCTCAACGGATAAAAGTT
>AM084274
GCTTTACTGTAGCCTGATATTGGGTTCGGGCTCTTCTTGCGCAGTATAGGTGGGAGGCTAAGAAAGTTTCTTCGTGGAGAGACTGGAGCCAACAGTGAGATACCACTCTGGAAGAGCTAGAATTCTAACTTTAAGCCGTTATCCGGCTAAAGAACAGTGTCAGGTGGGCAGTTTGACTGGGGCGGTCGCCTCCTAAAAAGTAACGGAGGCGCGCAAAGGTTCCCTCAGGCTGGACAGAAATCAGCCTTAGAGTGTAAAGGCAGAAGGGAGCTTGACTGTAAGACCCACAAGTCGAACAGGAACGAAAGTTGGCCTTAGTGATCCGACGGTACCGAGTGGAAGGGCCGTCGCTCAACGGATAAAAGTT
>KJ746597
GCTTTACTGTAATTTGAAATTGTAGTTGGGCTTTTCTTGCGCAGCTTAGGTGGAAGGCGTTGATATTTATTTTCTGGAATAAAAGGAGCCATCAGTGAGATACCACCCTTGAAAAGTTGAACTACTAATCTTTTGCCGTTAGCCGGCTAAGAAACAGTTTTTGATGGACAGTTTGACTGGGGCGGTCGCCTCCCAAAAGGTAACGGAGGCGTGCAAAGGTTCTCTCAGACTAGATGGAAATTAGTCGCTGAGTGTAAAGGCAAAAGAGAGCTTGACTGAGAGACCTACAAGTCGATCAGGGACGAAAGTCGGCCTTAGTGATCCGGCGGTTTTTTATGGATAAGCCGCCGCTCAACGGATAAAAGCT
>L42986
GCTTGACTGTATCCTGGAATAGGGTTTGGGCTCATCTTGCGCAGCCTAGGTGGGAGGCTATGAAGATTTCCTTCCGGGGAAGTTGGAGCCATCATTGAGAGACCACTCTGGAAGAGCTAGAATCCTAATGGCGTTCCTTCTAACAGGACGCTTGACGGTTTCAGGTGGGCAGTTTATTTGGGGCGAATGCCTCATAAAAGGTAACTGAGGCGTGCAAAGGTTCTCTCAGGCTGGACGGAAATCAGCCGTGGAGTGCAAAAGCAGAAGAGAGCTTGACTGCAAGACCTACAAGTCGAGCAGGTACGAAAGTAGGCTTTAGTGATCCGACGGTGCCGAGTGGAAGGGCCGTCGCTCAACGGATAAAAGTT
>L43359
GCTTTAATTTAATCAGGAATTGGCTTCCAGCTGCCCTTGCGCAGCTTAGGTGGAAGGCGTTGACCATTCAGTTCCGGCTGATTGCGAGCCAACAGTGAGATACCACTCCTGGATAGCTAGAAGTCTCAAAGAGATCCGTGATCCGGATCCTTCACAGTTTCTGACGATATTTTTCCTGGGGCGGGTGCCTCGCAAAAGGTAACCGAGGCGTACAAAGGTATCCTCAGACTGGATGGAAATCAGTTGAAGAGTGTAAAGGCAAAGGATGCTTGACTGCGAGACCTACAAGTCGAGCAGGGACGAAAGTCGGTCTTAGTGATCCGATGGGTCCGTGTGGAAGGACCATCGCTTATCGAATAAAAGTAAC
>HQ421552
CCTTTACTGTATCCTGAAATTGAACTCGGGTTTATTCTGCGCAGTATAGGTGGGAGGCTAAGACGATGCGTTTGCGGATGCATAAGAGCTAGTAGTGAGATACCACCCTTAATGAACTAGGGTTCTAATTTTGAATGCCATAAACTGGCCAAAAAACAGTTTCAGGTGGGCAGTTTGACTGGGGCGGTCGCCTCCTAAAAAGTAACGGAGGCGTGCAAAGGTTCCCTCAGGCTGGTCGGAAATCAGTCGTAGAGTGTAAAGGCATAAGGGAGCTTGACTGCAAGACTTACAAGTCGAGCAGAGACGAAAGTCGGCCTTAGTGATCCGACAGTGCTGAGTGGAAAGGCTGTCGCTCAACGGATAAAAGGT
>HQ421068
GCTTTACTGTAGTTTGGAATTGACTTTGGGTTTGCTTTGCGCAGTATATGTGGGAGGCTAAGAAAATATATTTCCGGATATGTTGGAGCCGTTAGTGAGATACCACTCTAAGTAAACTAAAATTCTAACCTTGACAGTCGTTAACCGGCCAAGGGACATTTTCAGATGGGCAGTTTGACTGGGGCGGTCGCCTCCTAAAAGGTAACGGAGGCGTGCAAAGGTTTCCTCAAACTGGTCGGAAATCAGTTTTAGAGTATAAAGGCATAAGGAAGCTTGACTGCAAGACCTACAAGTCGAGCAGAGACGAAAGTCGGCCTTAGTGATCCGACAGTACTGAGTGGAAAGGCTGTCGCTCAACGGATAAAAGTT
>KJ001761
CTTGACTGTAGCCTGAAATTGAATTTGGGTTTTTTTTGCGCAGTCTAGGTGGGAGGCGTTGAAAATTTTCTTTTGGGAAAATTAGAGCCAACAGTGAGAGACCACTCTAGAAAAGCTAGAATTCTAATAGTGTTCCTTGAAGCAGGACGCTTGACAGTTTCAGGTGGGCAGTTTGACTGGGGCGGTCATCTCTTAAAAGGTAACAGAGATGTGCAAAGGTTCCTTCAGGCTGGACGGAAATCAGCTGTAGAGTATAAAGGCAGAAGGGAGCTTGACTGTAAGACCTACAAGTCAAACAGGGGCGAAAGCCGGCCTTAGTGATCCGACGGTGCCGAGTGGAAGGGCCGTCGCTAAACGGATAAAAGTTA
>JX877645
GCTTGACTGTAGCCTGAGATTGGGTTTGGGCTCCTCTTGCGCAGCCTAGGTGGGAGGCTTTGACCGCCTGCTTCCGGGGAGGCGGGAGCCGCCTGTGAGAGACCACCCTTGAGGAGCATAGATTCTAATGGCGATCCTGGAACCAGGACGGTTGACAGTCCCAGGTGGGCAGTTTCACTGGGGCGGTGGCCTCCTAAAGGGTAACGGAGGTGTGCAAAGGTCCCCTCAGGCTGGACGGGAATCAGTCGCCGAGTGTAAAGGCAGAAGGGGGCTTGACTGCAAGACCCACAAGTCGAGCAGGGGCGAAAGCCGGCCTTAGTGATCCGACGGCACCCTGTGGAAGGGCCGTCGCTCAACGGATAAAAGTT
>HQ421123
GCTTTACTGTATCTTGGAATTGACTTTGGGTTTAATTTGCGCAGCATAGGTGGGAGGCTAAGATTGTATATTTGCGGATATACTGGAGCCATCAGTGAGATACCACTCTAATTAAACTAGAATTCTAACTTTGTTGCCGTTATCCGGCCAAAGGACAGTTTCTGGTTGGCAGTTTGACTGGGGCGGTCGCCTCCTAAAAAGTAACGGAGGCGTGCAAAGGTTCCTTCAGGCTGGTTGGAAATCAGTCGTAGAGTATAAAGGCATAAAGGAGCTTGACTGCAAGACCTACAAGTCGAGCAGAGACGAAAGTCGGCCTTAGTGATCCGACAGTGCTGAGTGGAAAGGCTGTCGCTCAACGGATAAAAGTT
>HQ421112
GCTTTACTGTATCTTGGAATTGAATTTGGGTTTATTTTGCGCAGTATAGGTGGGAGGCTAAGATTGTATATTTGTGGATATATAGGAGCCAACAGTGAGATACCACTCTAATTAAACTAGAATTCTAACTTTGATTGCCGTTATCCGGCCAAAGAACAGTTTCAGGTGGGCAGTTTGACTGGGGCGGTCGCCTCCTAAAAGGTAACGGAGGCGTGCAAAGGTTCCCTCAGGCTGGTTGGAAATCAGTCGTAGAGTATAAAGGCATAAGGGAGCTTGACTGCAAGACCTACAAGTCGAGCAGAGACGAAAGTCGGCCTTAGTGATCCGACAGTGCTGAGTGGAAAGGCTGTCGCTCAACGGATAAAAGTT
>JN603970
GCTTTACTGTTAACTTGAAATTGGTTTCGGGCTTTTCTTGCGCAGAATAGGTGGGAGGCTATGATCCTCTTTTTAGGAAGTTGGTGAGCCGTAATGTGAGATACCACTCTAGAAAAGTTAGAAATCTAATGACATTTTTTAAACAAGATGTTTGACACTTTCAGGCGGGCAGTTTTACTGGGGCGGTAGCCTCCTAAAAAGTAACGGAGGCGTACAAAGGTTTTCTCAGGCTGGACGGAAATTAGTTGGAGAGTGTAAAGATATAAGAAAGCTTGACTGTGAGACCTACAAGTCGAACAGAGACTAAAGTCGGTCTTAGTGATCCGACGATGCTGAATGGAAAGGTCGTCGCTCAACGGATAAAAGTT
>HQ421603
GCTTTACTGTAGCTTGGGATTGAATTTGGGCTTAATTTGCGCAGTATAGGTGGGAGGCTAAGAGTATTTGTTTGTGGACATATAGGAGCCAGCAGTGAGATACCACTCTAATTAAGCTAGAGTTCTAACCTTGACAGCCGTTAACCGGCCAAGGAACAGTCTCAGGTGGGCAGTTTGACTGGGGCGGTCGCCTCCTAAAAAGTAACGGAGGCGTGCAAAGGTTCTCTCAGGCTGGTCGGAAATCAGTCGAAGAGTATAAAGGCATAAGAGAGCTTGACTGCAAGACCTACAAGTCGAGCAGAGACGAAAGTCGGCCTTAGTGATCCGACAGTGCTGAGTGGAAAGGCTGTCGCTCAACGGATAAAAGTT
>L43504
GCTTGACTGTATCTTGGAATTGGGTTCGGGCTTTTCTTGCGCAGCCTAGGTGGGAGGCGTTGAAGATTACCTTCCGGGGTAGTTGGAGCCATCAGTGAGAGACCACTCTGGAAGAGCTAGAATTCTAATGGGGATCCTTGAATCAGGACCCTTGACAGTTTCAGGTGGGCAGTTTATTTGGGGCGAATACCTCCTAAAAGGTAACGGAGGTGTGCAAAGGTTCCCTCAGTCTGGACGGAAATCAGACATTGAGTGTAAAGGCAAAAGGGAGCTTGACTGCAAGACCTACAAGTCGAGCAGGGGCGAAAGCCGGCCTTAGTGATCCGACGGTGCCGAGTGGAAGGGCCGTCGCTCAACGGATAAAAGTT
>HQ421651
GCTTTACTGTAGCTTGGCATTGAATTTGGGTTTAGTTTGTGCAGAATAGGTGGGAGGCTAAGATTATGTACTTGTGGGTATATATGAGCCACCAGTGAGATACCACTCTTGTTAAACTAGAATTCTAACCTTATATAGCCGTTAACCGGCTAAGGAACAGTGTCAGGTGGGCAGTTTGACTGGGGCGGTCGCCTCCTAAAAGGTAACGGAGGCGTGCAAAGGTTCTCTCAGGCTGGTCGGAAATCAGTCGTAGAGTATAAAGGCATAAGAGAGCTTGACTGCAAGACCTACAAGTCGAGCAGAGACGAAAGTCGGCCTTAGTGATCCGACAGTACTGAGTGGAAAGGCTGTCGCTCAACGGATAAAAGTT
>NC_008100
GCTTTACTGGAATCTGAAATTGAAAGCTATATTTAACTGCGCAGCATAGGTGGGAGATTTTAAATGAAAGTTTAGGCTTTTCATTTATCTTAAGTGAGATACCACCCTTTTTAATATAAAATTCTAACTTGATTTTTTTCAAAGACAGTTTTTGATGGACAGTTTGTCTGGGGCAGACGCCTCCTAAAAGGTAACGGAGGCTTCCAAAGATTTTTTTAAGCGGGTTGGAAATCCGTAGTAAAGTGTAAAAGCGTAAAAAAATTTGACTGTAAAACTTAAAAGTTGAACAGGGACGAAAGTCGGGTTTAGTGAACCGACGATTCTTTGTGGTAGGGTCGTCGATAAAATAATAAAAGTTAC
>KM817961
GCTTTACTGTATCCTGATATTGGATTTCGATTTGATCTGCGCAGAATAGGTGGGAGACTGAGAATCTTTCTTTCGGGAATAGAGGAGTCATTAGTGAGATACCACTCTGGTCAAATTCAAATTCTAACTTCATATCGTAAGCCGGTTGAAAGACATTATCAGGTGGGCAGTTTGACTGGGGCGGTCGCCTACTAAAAAGTAACGTAGGCGTACAAAGGTTTCCTCAGATCGGTCAGAAATCGATCTTAGAGTGCAAAGGCAAAAGGAAGCTTAACTGTGAGACAAACGAGTCGAGCAGAGACGAAAGTCGGTCTTAGTGATCTGACGATGCTGTGTGGAAAGGTCGTCACTCAACGGATAAAAGTT
>HQ421014
GCTTTACTGTAGTTTGGAATTGAATTTGGGTTTATTTTGCGCAGTATAGGTGGGAGGCTAAGAGAATATGTTTGCGGATATATAAGAGCCATAAGTGAGATACCACTCTAATTAAACTAGAATTCTAACTTTGATAGTCGTTATCCGGCCAAAGAACAGTTTCAGATGGGCAGTTTGACTGGGGCGGTCGCCTCCTAAAAGGTAACGGAGGCGTGCAAAGGTTCCTTCAGGCTGGTTGGAAATCAGTCGTAGAGTGTAAAGGCATAAGGGAGCTTGACTGCGAGACCTACAAGTCGAGCAGAGACGAAAGTCGGCCTTAGTGATCCGACAGTACTGAGTGGAAAGGCTGTCGCTCAACGGATAAAAGTT
>L43356
GCTTGACTGTATCTTGGAATTGGGTTTGGGCTTTTCTTGCGCAGCCTAGGTGGGAGGCGTTGAAGATTACCTTCCGGGGTAATCAGAGCCATCATTGAGAGACCACTCTGGAAGAGCTAGAATCCTAATGGGGATCCTTGAATCAGGACCCTTGACAGTTTCAGGTGGGCAGTTTATTTGGGGCGAATGCCTCCTAAAAGGTAACGGAGGCGTGCAAAGGTTCCCTCAGTCTGGACGGAAATCAGACATTGAGTGTAAAGGCAAAAGGGAGCTTGACTGCAAGACCTACAAGTCGAGCAGGGGCGAAAGCCGGCCTTAGTGATCCGACGGTGCCGTGTGGAAGGGCCGTCGCTCAACGGATAAAAGTT
>L42859
GCTTGACTGTATCCTGGAATTGGGTTTCGGTTCTTCTTGCGCAGTCTAGGTGGGAGGCTATGAAGATTTCCTTCCGGGGAAGTTAGAGCCATCAGTGAGAGACCACTCTGGAGGAACTAAAATTCTAATGGCGTTCCTTATATCAGGACGCTTGACATTTTCAGGTGGGCAGTTTTTCTGGGGCGGAAACCTCCTAAAGGGTAACGGAGGCGCGCAAAGGTTCCCTCAGTCTGGATGGAAATCAGACATTGAGTGTAAAGGCAGAAGGGAGCTTGATTGCAAGACCTACAAGTCGAGCAAGGGCGAAAGCCGGCCTTAGTGATCCGACGGTGCCGAGTGGAAGGGCCGTCGCTCAACGGATAAAAGTT
>FN563101
GCTTTACTGTAGCCTGGAATTGGCTTCGGGCTCTTCTTGCGCAGCTTAGGTGGAAGGCTGAGATCGTGTTCTTCCGGGGACACGGGAGCCATCAGTGAGATACCACTCTGGAAGAGCTAGAAGTCTAATGGCGATCCTTGAATCAGGACGCTTGACAGTTTCAGGTGGGCAGTTTTACTGGGGCGGTAGCCTCCTAAAAGGTAACGGAGGCGTGCAAAGGTTCCCTCAGGCTGGACGGAAATCAGCTGTAGAGTGTAAAGGCAGAAGGGAGCTTGACTGCAAGACCTACAAGTCGAGCAGGGACGAAAGTCGGCCTTAGTGATCCGACGATGCCGTGTGGAAGGGTCGTCGCTCAACGGATAAAAGTT
>KF907446
GCTTTACTGTATCTTGGAATTGGGTTTGGGCTTTGCTTGCGCAGGATAGGTGGGAGGCTTTGAAGATGTTCTCGCGGGAACRTTGGAGCCAACGGTGAGATACCACTCTAGTAAGGCTAAAATTCTAACTTTGAACCGTTATCCGGTCAAAGAACAGTTTCAGGTGGGCAGTTTGACTGGGGCGGTCGCCTCCTAAAAGGTAACGGAGGCGCGCAAAGGTTCCCTCAGGCTGGTTGGACATCAGTCGTAGAGTGTAAAGGCATAAGGGAGCTTGACTGTGAGACCTACAAGTCGAACAGAGACGAAAGTCGGCCTTAGTGATCCGACGGTTCCACGTGGAAGGGCCGTCGCTCAACGGATAAAAGTT
>HQ421593
GCTTTACTGTAGCTTGGTATTGAATTTGGGTTTATTTTGCGCAGTATAGGTGGGAGGCTAAGAATATGAACTTGTGGGTTCCTATGAGCCATCAGTGAGATACCACTCTAACTAAACTAGAATTCTAACCTTGATAGCCGTCAACCGGCCAAGGGACAGTTTCAGGTGGGCAGTTTGACTGGGGCGGTCGCCTCCTAAAAAGTAACGGAGGCGCGCAAAGGTTCCCTCAGACTGGTCGGAAATCAGTTCTAGAGTGTAAAGGCATAAGGGAGCCTGACTGCAAGACTTACAAGTCAAGCAGAGACGAAAGTCGGCCTTAGTGATCCGACAGTGCTGAGTGGAAAGGCTGTCGCTCAACGGATAAAAGTT
>KM590767
GCTTTACTGTAGTCTGATATTGAATCTTGATTTTATTTGCGCAGAATAGGTGGGAGACTTTGAGTATATTCTTGTGGGAATATATGAGTCAACAGTGAGATACCACTCTAATAAACTTGATATTCTAACTTCATACCGTTAGCCGGTTGAAAGACAGTTTCAGATGGGCAGTTTGACTGGGGCGGTCGCCTGCTAAAAGGTAACGCAGGCGTACAAAGGTTTCCTCAGATCGGTCAGAAATCGATCGTAGAGTGTAAAGGCAAAAGGAAGCTTAACTGTGAGACAAACAAGTCGAGCAGAGACGAAAGTCGGTCTTAGTGATCTGACGCTGCTGAATGGAAAGGGCGTCACTCAACGGATAAAAGTT
>HQ420975
GCTTTACTGTAGCTTGGAATTGAATTTGGGTTTATTATGCGCAGTATAGGTGGGAGGCTAAGAAGATATATTTGCGGATATATTAGAGCCAACAATGAGATACCACTCTTAATAGATTAGAATTCTAATTTTGAAAGCCATTATCTGGCCAAAAAACAGTTCCAGGTGGGCAGTTTGACTGGGGCGGTCGCCTCCTAAAGAGTAACGGAGGCGTGCAAAGGTTTCCTCAGACTGGTCGGAAATCAGTCGTAGAGTATAAAGGCATAAGGAAGCTTGACTGCAAGACTTACAAGTCGAGCAGAGACGAAAGTCGGCCTTAGTGATCCGACAGTGCTGAGTGGAAAGGCTGTCGCTCAACGGATAAAAGTTAC
>HQ421543
GCTTTACTGTAGCTTGAAATTGAATTTGGGTTTATTTTGCGCAGAATAGGTGGGAGGCTATGATCTCATATTTACGGATATGTAGGAAGCCAACAGTGAGATACCACTCTAATTAAACTAGAATTCTAATCTTAATGCCGTTATCCGGCTAAGAAACAGTTTCAGGTGGGCAGTTTGACTGGGGCGGTCGCCTCCTAAAAGGTAACGGAGGCGTGCAAAGGTTCTTTCAGACTGGTTGGAAATCAGTCGTAGAGTATAAAGGCATAAAAGAGCTTGACTGCGAGACCTACAAGTCGAGCAGAGACGAAAGTCGGCCTTAGTGATCCGACAGTACTGAGTGGAAAGGCTGTCGCTCAACGGATAAAAGTT
>FJ719716
GCTTTACTGTAACTTGAGATTGGTTTTGGGCTTTTTTTGCGCAGTATAGGTGGGAGGCTTTGAACTTATTTTTCGGAAGAAAGTGAGCCACAATGTGAGATACCACTCTGAAAAAGTTAAAAATCTAATAGTATTTTATCAAAATACTTGACAGTTTCAGGCGGGCAGTTTTACTGGGGCGGTAGCCTCCTAAAAGGTAACGGAGGCGTACAAAGGTTTTCTCAGTCTGGACGGAAATTAGTTGCAGCGTGTAAAGATAAAAGTAAGCTTGACTGTGAGACTCAAAAGTCGAGCAGAGACTAAAGTCGGTCTTAGTGATCCGACGGTGCTGAGTGGAAAGGCCGTCGCATAACTGATAAAAGTT
>HQ420930
GCTTTACTGTAGCTTGGAATTGAATTTGGGTATATTTTGCGCAGTATAGGTGGGAGGCAAAGATAATATATTTGCGGATATATAGGAGCCAATAGTGAGATACCACTCTAAATATACTAGGATTCTAACTTTGAAAGCCGTTAGCCGGCCAAAGAACAGTTTCAGGTGGGCAGTTTGACTGGGGCGGTCGCCTCCTAAAAAGTAACGGAGGCGTACAAAGGTTTCTTCAGACTGGTCGGAAATCAGTTTTAGAGTATAAAGGCATAAAGAAGCTTGACTGCAAGACCTACAAGTCGAGCAGAGACGAAAGTCGGTCTTAGTGATCCGACAGTTCTGAGTGGAAAGGCTGTCGCTCAACGGATAAAAGTT
>HQ421067
GCTTTACTGTAGCTTGGAATTGGGTTTGAGCTTCTTTTGCGCAGTATAGGTGGGAGGCAAAGACTTTATATTTGAGGATGTAAAAGAGCCATTAGTGAGATACCACTCTAAATAAGCTAGAATTCTAATCTTGATGCCGTTATCCGGCCAAGAAACATTTTCAGGTGGGCAGTTTGACTGGGGCGGTCGCCTCCTAAAAGGTAACGGAGGCGTGCAAAGGTTTTCTCAGGCTGGTCGGAAATCAGTCGTAGAGTGTAAAGGCATAAGAAAGCTTGACTGCAAGACCTACAAGTCGAGCAGAGACGAAAGTCGGCCTTAGTGATCCGACAGTTCTGAGTGGAAAGGCTGTCGCTCAACGGATAAAAGTT
>EF426591
GCTTTACTGTAACTTGAAATTGGCTTTGGGTTTTATTTGCGCAGGATAGGTGGGAGACTATGATATTTACTTTTCGGGGTAAATTGAGTCATCAGTGAGATACCACTCTGATAAAACTAAAAGTCTAACCTTGTATTGTTAGCCAATCAGGGGACAGTTTCAGGCGGGCAGTTTGACTGGGGCGGTCGCCTCCCAAAAGGTAACGGAGGCGTACAAAGGTTTTCTCAGGTCGGTCAGAAATCGATCGAAGAGTGTAAAGGCAAAAGAAAGCTTGACTGTGAGACCTACAAGTCGAACAGAGACGAAAGTCGGTCTTAGTGATCTGGCGATATTGAGTGGAAAAGTCGTCACTTAACGGATAAAAGTT
>HQ421094
GCTTTACTGTAGTTTGGAATTGACTTCGGGTTTATTTTGCGCAGCATAGGTGGGAGGCTAAGAACTTACATTTGTGGATGTAAAGGAGCCAACAGTGAGATACCACTCTGATTAAATTAGAATTCTAATCCTGATGCCGTTATCCGGCCAAGAGACATTTTCAGATGGGCAGTTTGACTGGGGCGGTCGCCTCCTAAAAAGTAACGGAGGCGTGCAAAGGTTTTCTCAGACTGGTCGGAAATCAGTCGTAGAGTGTAAAGGCATAAGAAAGCTTGACTGTGAGACTTACAAGTCAAACAGAGACGAAAGTCGGCCTTAGTGATCCGACAGTTCTGAGTGGAAAGGCTGTCGCTCAACGGATAAAAGTT
>FN563084
GCTTTACTGTAGCCTGGAATTGGGTTTGGGCTCTTCTTGCGCAGCTTAGGTGGAAGGCGAGGACAGGCGGCTCGTGGGCCGTCTCGAGCCATCAGTGAGATACCACTCTGGGAGAGCTAGAATTCTAATGGCGACCCGTTAGCCGGGCGCTTGACAGTTTCAGGTGGGCAGTTTGACTGGGGCGGTCGCCTCCTAAAAGGTAACGGAGGCGTGCAAAGGTTCCCTCAGGCTGGACGGAAATCAGCTGGAGAGTGTAAAGGCAGAAGGGAGCTTGACTGCAAGACCTACAAGTCGAGCAGGGACGAAAGTCGGCCTTAGTGATCCGACGGTGCCGTGTGGAAGGGCCGTCGCTCAACGGATAAAAGTT
>NC_024080
GCTTTACTGTAACTTGAGATTGAAACTGGACTTTATTTGCGCAGTATAGGTGGAAGGCGTTGATTATATTCTTGCGGGAATATTGGAGCCATCAGTGAGATACCACTCCTATAATGTTAGGTTTCTAACTTTGAATCATTATCTGGTCAAAGAACAGTTTCAGGCGGGCAGTTTGACTGGGGCGGTCGCCTCCCAAATGGTAACGGAGGCGTACAAAGGTTTCCTCTGAACGGGTAGAAATCGTATCTAGAGTATAAAGGCAAAAGGAAGCTTGACTGTGAGACCTACAAGTCGAGCAGGGACGAAAGTCGGTCTTAGTGATCTGACGGTGCTGAGTGGAAAGGCCGTCACTCAACGGATAAAAGTT
>KM590725
GCTTTACTGTATCCTGAAATTGGATTTCGATTTTATTTGCGCAGAATAGGTGGGAGACTGTGAAAATATTCTTTCGGGAATAGATGAGTCATTAGTGAGATACCACTCTTATAAAATTAAAATTCTAACTTCATACCGTTAGCCGGTTGAAAGACAGTTTCAGGTGGGCAGTTTGACTGGGGCGGTCGCCTCCCAAAAGGTAACGGAGGCGTACAAAGGTTCCCTCAGATCGGTCAGAAATCGATCTTAGAGTGCAAAGGCAAAAGGGAGCTTAACTGTGAGACAAACAAGTCGAGCAGAGACGAAAGTCGGTCTTAGTGATCTGACGATGCTGTGTGGAAAGGTCGTCACTCAACGGATAAAAGTT
>KF907429
GCTTTACTGTATCTTGGAATTGGGTTTGGGTTTTGCTTGCGCAGGATAGGTGGGAGGCAATGATAAAATTCTTGCGGGAATGTTGGAGCCAACGGTGAGATACCACTCTAGCAAAGCTAAAATTCTAACTTTGAACCGTTATCCGGTCAGAGAACAGTTTCAGGTGGGCAGTTTGACTGGGGCGGTCGCCTCCTAAAAAGTAACGGAGGCGCGCAAAGGTTCCCTCAGACTGGTCGGACATCAGTCGTAGAGTGTAAAGGCATAAGGGAGCTTGACTGCGAGACCTACAAGTCGAGCAGAGACGAAAGTCGGCCTTAGTGATCCGACGGTTCCGTGTGGAAGGGCCGTCGCTCAACGGATAAAAGTT
>HQ420953
GCTTTACTGTAGCTTGGAATTGAATTTGGGTTTATTTTGCGCAGTATAGGTGGGAGGCCATGATAATATACTTGCGGGTTTATTGGAGCCGTTAATGAGATACCACTCTAAATAAACTAGAGTTCTAACCTTGATAGCCGTTAACCGGCCAAGGAACAGTTTCAGGTGGGCAGTTTGACTGGGGCGGTCGCCTCCTAAAAGGTAACGGAGGCGTGCAAAGGTTTCCTCAGACTGGTCGGAAATCAGTCTCAGAGTATAAAGGCATAAGGAAGCTTGACTGCAAGACCTACAAGTCGAGCAGAGACGAAAGTCGGCCTTAGTGATCCGACAGTGCTGAGTGGAAAGGCTGTCGCTCAACGGATAAAAGTT
>FJ719720
GCTTTACTGTAACTTGAAATTGGTTTTGGGCTTTCCTTGCGCAGTATAGGTGGGAGGCTATGAATCTCTTTTTCGGAAGAAGATGAGCCGTAATATGAGATACCACTCTGGGAAAGTTAAAAACCTAATGGTATGTTTCAATATACTTGACACTTTCAGGCGGGCAGTTTTACTGGGGCGGTAGCCTCCTAAAAAGTAACGGAGGCGTACAAAGGTTTTCTCAGTCTGGACGGAAATTAGTTGTAGAGTGTAAAGACATAAGAAAGCTTGACTGCGAGACTTACAAGTCGAGCAGAGACTAAAGTCGGTCTTAGTGATCCGACGGTGCTGTGTGGAAAGGCCGTCGCTCAACGGATAAAAGTT
>EF426661
GCTTTACTGTAGCTTGGAATTGGGTTCGGGCTTTTCTTGCGCAGGATAGGTGGGAGGCTAAGATAARAATCTTGCGGGATTATTGGAGCCACTGGTGAGATACCACTCTGGAAAAGCTAGAATTCTAACCTTGAAAGCCGTTATCCGGCCAAGGAACAGTTCCAGGTAGGCAGTTTGACTGGGGCGGTCGCCTCCTAAAAAGTAACGGAGGCGCGCAAAGGTTCTCTCAGGCTGGTCGGAAATCAGTCGTAGAGTGTAAAGGCATAAGAGAGCTTGACTGTGAGACCTACAAGTCGACACAGAGACGAAAGTCGGCCTTAGTGATCCGGCGGTACCGAGTGGAAGGGCCGTCGCTCAACGGATAAAAGTT
>BK000554
GCTTGACTGTATCTTGGAATTGGGTTTGGGCTTTTCTTGCGCAGCCTAGGTGGGAGGCTATGAAGATTACCTTCCGGGGTAATTAGAGCCGTCATTGAGAGACCACTCTGGAAGAGCTAGAATCCTAATGGGGATCCTTGAATCAGGACCCTTGACAGTTTCAGGTGGGCAGTTTATTTGGGGCGAATGCCTCCTAAAAGGTAACGGAGGCGTGCAAAGGTTCCCTCAGTCTGGACGGAAATCAGACATTGAGTGTAAAGGCAAAAGGGAGCTTGACTGCAAGACCTACAAGTCGAGCAGGGGCGAAAGCCGGCCTTAGTGATCCGACGGTGCCGCGTGGAAGGGCCGTCGCTCAACGGATAAAAGTT
>EF426657
GCTTTACTGTAGCTTGGAATTGGGTTTGGGCTTTTCTTGCGCAGTATAGGTGGGAGGCTAAGATAATAAGTTTGTGGACTTATAGGAGCCAACAGTGAGATACCACTCTAGGAAAGCTAAAATTCTAACCTTGTAGCCGTTATCCGGCAAAGGAACAGTTTCAGGTGGGCAGTTTGACTGGGGCGGTCGCCTCCTAAAAGGTAACGGAGGCGTGCAAAGGTTCCCTCAGGCTGGTCGGAAATCAGTCGTAGAGTATAAAGGCATAAGGGAGCTTGACTGCAAGACCTACAAGTCGAGCAGAGACGAAAGTCGGCCTTAGTGATCCGACAGTACCGAGTGGAAGGGCTGTCGCTCAACGGATAAAAGTT
>Ost_HV05042
GCTTGACTGTATCCTGGAATTGAGTTTGGATTTTATTTGCGCAGTCTAGGTGGGAGGCTATGATTGTATTTTTTTGGAAATACATGAGCCGTTATTGAGAGACCACTCTTAAAAAATTAAAATTCTAATAATGGTCCTTATTTTGGACGTTTGACAGTTTTAGGTGGACAGTTTTTTTGGGGCGAAAACCTCCTAAAAGGTAACGGAGGTGTACAAAGGTTCCCTCAGACTGGACGGAAATCAGTCGTAGAGCGCAAAGGCAAAAGGGAGCTTAACTGCAAGACTGACAGGTCGAGCAGAGGCGAAAGCCGGTCTTAGTGATCCGACGATACTGTGTGGAAAGGTCGTCGCTCAACGGATAAAAGTTA
>Ost_SAG699
GCTTGACTGTATCCTGGAATTGGGTTCGGGTTTCTTTTGCGCAGCCTAGGTGGGAGGCTTTGAAACTATTTTTTTGGAAATAGTTGAGCCTTCAGTGAGAGACCACCCTTAAGAAACTAGAACTCTAAAGATGCTCCTTATATCAGGACATTTAACAGTTCCTGGTGGACAGTTTTTTTGGGGCGAAAACCTCCTAAAAAGTAACGGAGGTGTACAAAGGTTCCCTCAGACTGGACGGAAATCAGTTGTAGAGTATAAAGGCAGAAGGGAGCTTAACTGCAAGACTGACAAGTCGAGCAGAGGCGAAAGCCGGTCTTAGTGATCCGACGATACTGTGTGGAAAGGTCGTCGCTCAACGGATAAAAGTTA
