# Supplementary material for: Reference datasets of tufA and UPA markers to identify algae in metabarcoding surveys
Source: Data Brief. 2017 Feb 13;11:273–6. doi: 10.1016/j.dib.2017.02.013 (PMC5320050; doi:10.1016/j.dib.2017.02.013)
Supplement: Supplementary file 1 — Supplementary material [file mmc1.zip › Data/Data/Supplementary_File4_UPA_id_to_taxonomy_map.txt]

X12890	d_Eukaryota;k_Euglenozoa;p_Euglenida;c_Euglenales;o_Euglenaceae;f_Euglena;g_Euglena;s_Euglena_gracilis
Z18289	d_Eukaryota;k_Plantae;p_Rhodophyta;c_Florideophyceae;o_Palmariales;f_Palmariaceae;g_Palmaria;s_Palmaria_palmata
X61179	d_Eukaryota;k_Stramenopiles;p_PXclade;c_Phaeophyceae;o_Ectocarpales;f_Acinetosporaceae;g_Pylaiella;s_Pylaiella_littoralis
CHLCPG	d_Eukaryota;k_Viridiplantae;p_Chlorophyta;c_Trebouxiophyceae;o_Chlorellales;f_Chlorellaceae;g_Pseudochlorella;s_Pseudochlorella_pringsheimii
X76084	d_Eukaryota;k_Viridiplantae;p_Chlorophyta;c_Trebouxiophyceae;o_Picochlorum;f_x;g_Picochlorum;s_Picochlorum_eukaryotum
Z67753	d_Eukaryota;k_Stramenopiles;p_Bacillariophyta;c_Mediophyceae;o_Biddulphiophycidae;f_Eupodiscales;g_Odontella;s_Odontella_sinensis
AF022186	d_Eukaryota;k_Plantae;p_Rhodophyta;c_Bangiophyceae;o_Cyanidiales;f_Cyanidiaceae;g_Cyanidium;s_Cyanidium_caldarium
NC_000925	d_Eukaryota;k_Plantae;p_Rhodophyta;c_Bangiophyceae;o_Bangiales;f_Bangiaceae;g_Porphyra;s_Porphyra_purpurea
NC_001675	d_Eukaryota;k_Glaucocystophyceae;p_Cyanophoraceae;c_Cyanophora;o_x;f_x;g_Cyanophora;s_Cyanophora_paradoxa
NC_002652	d_Eukaryota;k_Euglenozoa;p_Euglenida;c_Euglenales;o_Euglenaceae;f_Euglena;g_Euglena;s_Euglena_longa
PZTCPRRNL	d_Eukaryota;k_Viridiplantae;p_Chlorophyta;c_prasinophytes;o_Pyramimonadales;f_Pterosperma;g_Pterosperma;s_Pterosperma_cristatum
ANKCPRGOL	d_Eukaryota;k_Viridiplantae;p_Chlorophyta;c_Chlorophyceae;o_Sphaeropleales;f_Selenastraceae;g_Ankistrodesmus;s_Ankistrodesmus_stipitatus
CGZCPRGOL	d_Eukaryota;k_Viridiplantae;p_Chlorophyta;c_Chlorophyceae;o_Chlamydomonadales;f_Haematococcaceae;g_Chlorogonium;s_Chlorogonium_elongatum
CRECPRGOL	d_Eukaryota;k_Viridiplantae;p_Chlorophyta;c_Chlorophyceae;o_Chlamydomonadales;f_Chlamydomonadaceae;g_Chlamydomonas;s_Chlamydomonas_mutabilis
CRECPRGOLC	d_Eukaryota;k_Viridiplantae;p_Chlorophyta;c_Chlorophyceae;o_Chlamydomonadales;f_Chlamydomonadaceae;g_Chlamydomonas;s_Chlamydomonas_applanata
CRECPRGOLD	d_Eukaryota;k_Viridiplantae;p_Chlorophyta;c_Chlorophyceae;o_Chlamydomonadales;f_Chlamydomonadaceae;g_Chlamydomonas;s_Chlamydomonas_nivalis
CRECPRRNLA	d_Eukaryota;k_Viridiplantae;p_Chlorophyta;c_Chlorophyceae;o_Chlamydomonadales;f_Chlamydomonadaceae;g_Chlamydomonas;s_Chlamydomonas_peterfii
CRECPRRNLB	d_Eukaryota;k_Viridiplantae;p_Chlorophyta;c_Chlorophyceae;o_Chlamydomonadales;f_Chlamydomonadaceae;g_Chlamydomonas;s_Chlamydomonas_agloeformis
CRECPRRNLD	d_Eukaryota;k_Viridiplantae;p_Chlorophyta;c_Chlorophyceae;o_Chlamydomonadales;f_Chlamydomonadaceae;g_Chlamydomonas;s_Chlamydomonas_noctigama
CRECPRRNLG	d_Eukaryota;k_Viridiplantae;p_Chlorophyta;c_Chlorophyceae;o_Chlamydomonadales;f_Chlamydomonadaceae;g_Chlamydomonas;s_Chlamydomonas_zebra
CRECPRRNLK	d_Eukaryota;k_Viridiplantae;p_Chlorophyta;c_Chlorophyceae;o_Chlamydomonadales;f_Chlamydomonadaceae;g_Chlamydomonas;s_Chlamydomonas_komma
CRECPRRNLM	d_Eukaryota;k_Viridiplantae;p_Chlorophyta;c_Chlorophyceae;o_Chlamydomonadales;f_Chlamydomonadaceae;g_Chlamydomonas;s_Chlamydomonas_starrii
CHLCPRRNL	d_Eukaryota;k_Viridiplantae;p_Chlorophyta;c_Trebouxiophyceae;o_Chlorellales;f_Chlorellaceae;g_Chlorella;s_Chlorella_vulgaris
HAKCPRGOL	d_Eukaryota;k_Viridiplantae;p_Chlorophyta;c_Chlorophyceae;o_Chlamydomonadales;f_Haematococcaceae;g_Haematococcus;s_Haematococcus_lacustris
TESCPRGOL	d_Eukaryota;k_Viridiplantae;p_Chlorophyta;c_Chlorodendrophyceae;o_Chlorodendrales;f_Chlorodendraceae;g_Tetraselmis;s_Tetraselmis_carteriiformis
RTCCPRGOL	d_Eukaryota;k_Viridiplantae;p_Chlorophyta;c_Chlorophyceae;o_Carteria;f_x;g_Carteria;s_Carteria_crucifera
RTCCPRGOLA	d_Eukaryota;k_Viridiplantae;p_Chlorophyta;c_Chlorophyceae;o_Carteria;f_x;g_Carteria;s_Carteria_lunzensis
SFFCPRGOL	d_Eukaryota;k_Viridiplantae;p_Chlorophyta;c_Chlorodendrophyceae;o_Chlorodendrales;f_Chlorodendraceae;g_Scherffelia;s_Scherffelia_dubia
MNXCPRGOL	d_Eukaryota;k_Viridiplantae;p_Chlorophyta;c_prasinophytes;o_Mamiellophyceae;f_Monomastigales;g_Monomastix;s_Monomastix_sp_M722
NEHCPRGOLA	d_Eukaryota;k_Viridiplantae;p_Chlorophyta;c_Chlorophyceae;o_Sphaeropleales;f_Neochloridaceae;g_Neochloris;s_Neochloris_aquatica
AJ316582	d_Eukaryota;k_Viridiplantae;p_Streptophyta;c_Embryophyta;o_Tracheophyta;f_Spermatophyta;g_Atropa;s_Atropa_belladonna
NC_004799	d_Eukaryota;k_Plantae;p_Rhodophyta;c_Bangiophyceae;o_Cyanidiales;f_Cyanidiaceae;g_Cyanidioschyzon;s_Cyanidioschyzon_merolae_strain_10D
BK000554	d_Eukaryota;k_Viridiplantae;p_Chlorophyta;c_Chlorophyceae;o_Chlamydomonadales;f_Chlamydomonadaceae;g_Chlamydomonas;s_Chlamydomonas_reinhardtii
AY584515	d_Procaryota;k_Bacteria;p_Cyanobacteria;c_x;o_Oscillatoriophycideae;f_Oscillatoriales;g_Oscillatoria;s_Oscillatoria_sp_CCAP_1459/13
AY584520	d_Procaryota;k_Bacteria;p_Cyanobacteria;c_x;o_Oscillatoriophycideae;f_Oscillatoriales;g_Leptolyngbya;s_Leptolyngbya_sp_PCC_7410
AY584524	d_Procaryota;k_Bacteria;p_Cyanobacteria;c_x;o_Oscillatoriophycideae;f_Oscillatoriales;g_Microcoleus;s_Microcoleus_sp_PCC_8701
AY584525	d_Procaryota;k_Bacteria;p_Cyanobacteria;c_x;o_Oscillatoriophycideae;f_Oscillatoriales;g_Plectonema;s_Plectonema_terebrans_CCAP_1463/4
NC_006137	d_Eukaryota;k_Plantae;p_Rhodophyta;c_Florideophyceae;o_Gracilariales;f_Gracilariaceae;g_Gracilaria;s_Gracilaria_tenuistipitata_var_liui
AM084274	d_Eukaryota;k_Glaucocystophyceae;p_Glaucocystales;c_Glaucocystaceae;o_Glaucocystis;f_x;g_Glaucocystis;s_Glaucocystis_nostochinearum
AM084275	d_Eukaryota;k_Glaucocystophyceae;p_Cyanoptyche;c_x;o_x;f_x;g_Cyanoptyche;s_Cyanoptyche_gloeocystis
AM084277	d_Eukaryota;k_Plantae;p_Rhodophyta;c_Bangiophyceae;o_Porphyridiales;f_Porphyridiaceae;g_Porphyridium;s_Porphyridium_aerugineum
AP006715	d_Eukaryota;k_Plantae;p_Rhodophyta;c_Bangiophyceae;o_Bangiales;f_Bangiaceae;g_Pyropia;s_Pyropia_yezoensis
NC_008101	d_Eukaryota;k_Viridiplantae;p_Chlorophyta;c_Chlorophyceae;o_Sphaeropleales;f_Scenedesmaceae;g_Acutodesmus;s_Acutodesmus_obliquus
NC_008100	d_Eukaryota;k_Viridiplantae;p_Chlorophyta;c_Trebouxiophyceae;o_Chlorellales;f_Helicosporidium;g_Helicosporidium;s_Helicosporidium_sp_ex_Simulium_jonesi
NC_008114	d_Eukaryota;k_Viridiplantae;p_Chlorophyta;c_Ulvophyceae;o_Ulvales;f_Pseudendoclonium;g_Pseudendoclonium;s_Pseudendoclonium_akinetum
NC_008289	d_Eukaryota;k_Viridiplantae;p_Chlorophyta;c_prasinophytes;o_Mamiellophyceae;f_Mamiellales;g_Ostreococcus;s_Ostreococcus_tauri
NC_008372	d_Eukaryota;k_Viridiplantae;p_Chlorophyta;c_Chlorophyceae;o_Chaetophorales;f_Chaetophoralesincertaesedis;g_Stigeoclonium;s_Stigeoclonium_helveticum
NC_008408	d_Eukaryota;k_Rhizaria;p_Cercozoa;c_Chlorarachniophyceae;o_Bigelowiella;f_x;g_Bigelowiella;s_Bigelowiella_natans
NC_008588	d_Eukaryota;k_Stramenopiles;p_Bacillariophyta;c_Bacillariophyceae;o_Bacillariophycidae;f_Naviculales;g_Phaeodactylum;s_Phaeodactylum_tricornutum
NC_008589	d_Eukaryota;k_Stramenopiles;p_Bacillariophyta;c_Coscinodiscophyceae;o_Thalassiosirophycidae;f_Thalassiosirales;g_Thalassiosira;s_Thalassiosira_pseudonana
EF426570	d_Eukaryota;k_Viridiplantae;p_Chlorophyta;c_Chlorophyceae;o_Chaetophorales;f_Chaetophoralesincertaesedis;g_Stigeoclonium;s_Stigeoclonium_sp_00598
EF426574	d_Eukaryota;k_Viridiplantae;p_Chlorophyta;c_Trebouxiophyceae;o_Prasiolales;f_Prasiolaceae;g_Prasiola;s_Prasiola_meridionalis
EF426576	d_Eukaryota;k_Viridiplantae;p_Chlorophyta;c_Trebouxiophyceae;o_Prasiolales;f_Prasiolaceae;g_Prasiococcus;s_Prasiococcus_calcarius
EF426577	d_Eukaryota;k_Viridiplantae;p_Streptophyta;c_Charophyceae;o_Charales;f_Characeae;g_Chara;s_Chara_braunii
EF426578	d_Eukaryota;k_Viridiplantae;p_Streptophyta;c_Charophyceae;o_Charales;f_Characeae;g_Nitella;s_Nitella_sp_00221
EF426579	d_Eukaryota;k_Viridiplantae;p_Streptophyta;c_Zygnemophyceae;o_Zygnematales;f_Zygnemataceae;g_Spirogyra;s_Spirogyra_sp_00509
EF426583	d_Eukaryota;k_Stramenopiles;p_Bacillariophyta;c_Coscinodiscophyceae;o_Coscinodiscophycidae;f_Melosirales;g_Melosira;s_Melosira_tropica
EF426584	d_Eukaryota;k_Stramenopiles;p_Bacillariophyta;c_Bacillariophyceae;o_Bacillariophycidae;f_Bacillariales;g_unclassifiedNitzschia;s_Nitzschia_sp_00196
EF426585	d_Eukaryota;k_Stramenopiles;p_PXclade;c_Phaeophyceae;o_Dictyotales;f_Dictyotaceae;g_Dictyota;s_Dictyota_sandvicensis
EF426587	d_Eukaryota;k_Stramenopiles;p_PXclade;c_Phaeophyceae;o_Dictyotales;f_Dictyotaceae;g_Dictyota;s_Dictyota_acutiloba
EF426589	d_Eukaryota;k_Stramenopiles;p_PXclade;c_Phaeophyceae;o_Dictyotales;f_Dictyotaceae;g_Padina;s_Padina_gymnospora
EF426590	d_Eukaryota;k_Stramenopiles;p_PXclade;c_Phaeophyceae;o_Dictyotales;f_Dictyotaceae;g_unclassifiedPadina;s_Padina_sp_00663
EF426591	d_Eukaryota;k_Stramenopiles;p_PXclade;c_Phaeophyceae;o_Dictyotales;f_Dictyotaceae;g_Padina;s_Padina_australis
EF426592	d_Eukaryota;k_Stramenopiles;p_PXclade;c_Phaeophyceae;o_Dictyotales;f_Dictyotaceae;g_Lobophora;s_Lobophora_variegata
EF426595	d_Eukaryota;k_Stramenopiles;p_PXclade;c_Phaeophyceae;o_Fucales;f_Sargassaceae;g_Turbinaria;s_Turbinaria_ornata
EF426596	d_Eukaryota;k_Stramenopiles;p_PXclade;c_Phaeophyceae;o_Ectocarpales;f_Scytosiphonaceae;g_Colpomenia;s_Colpomenia_sinuosa
EF426597	d_Eukaryota;k_Stramenopiles;p_PXclade;c_Phaeophyceae;o_Asteronema;f_x;g_Asteronema;s_Asteronema_breviarticulatum
EF426598	d_Eukaryota;k_Stramenopiles;p_PXclade;c_Phaeophyceae;o_Sphacelariales;f_Sphacelariaceae;g_Sphacelaria;s_Sphacelaria_tribuloides
EF426599	d_Eukaryota;k_Stramenopiles;p_PXclade;c_Xanthophyceae;o_Vaucheriales;f_Vaucheriaceae;g_Vaucheria;s_Vaucheria_sp_00510
EF426600	d_Eukaryota;k_Plantae;p_Rhodophyta;c_Florideophyceae;o_Hildenbrandiales;f_Hildenbrandiaceae;g_Hildenbrandia;s_Hildenbrandia_angolensis
EF426601	d_Eukaryota;k_Plantae;p_Rhodophyta;c_Florideophyceae;o_Acrosymphytales;f_Acrosymphytaceae;g_Acrosymphyton;s_Acrosymphyton_taylorii
EF426604	d_Eukaryota;k_Plantae;p_Rhodophyta;c_Florideophyceae;o_Ceramiales;f_Delesseriaceae;g_Martensia;s_Martensia_fragilis
EF426605	d_Eukaryota;k_Plantae;p_Rhodophyta;c_Florideophyceae;o_Ceramiales;f_Delesseriaceae;g_Martensia;s_Martensia_flabelliformis
EF426607	d_Eukaryota;k_Plantae;p_Rhodophyta;c_Florideophyceae;o_Ceramiales;f_Rhodomelaceae;g_Lophocladia;s_Lophocladia_sp_00773
EF426610	d_Eukaryota;k_Plantae;p_Rhodophyta;c_Florideophyceae;o_Rhodymeniales;f_Rhodymeniaceae;g_Botryocladia;s_Botryocladia_skottsbergii
EF426612	d_Eukaryota;k_Plantae;p_Rhodophyta;c_Florideophyceae;o_Ceramiales;f_Ceramiaceae;g_Wrangelia;s_Wrangelia_elegantissima
EF426614	d_Eukaryota;k_Plantae;p_Rhodophyta;c_Florideophyceae;o_Gracilariales;f_Gracilariaceae;g_Gracilaria;s_Gracilaria_coronopifolia
EF426618	d_Eukaryota;k_Plantae;p_Rhodophyta;c_Florideophyceae;o_Gelidiales;f_Gelidiaceae;g_Gelidium;s_Gelidium_sp_00152
EF426621	d_Eukaryota;k_Plantae;p_Rhodophyta;c_Florideophyceae;o_Plocamiales;f_Plocamiaceae;g_Plocamium;s_Plocamium_sandvicense
EF426622	d_Eukaryota;k_Plantae;p_Rhodophyta;c_Florideophyceae;o_Gigartinales;f_Peyssonneliaceae;g_Peyssonnelia;s_Peyssonnelia_inamoena
EF426623	d_Eukaryota;k_Plantae;p_Rhodophyta;c_Florideophyceae;o_Gigartinales;f_Peyssonneliaceae;g_Peyssonnelia;s_Peyssonnelia_inamoena
EF426625	d_Eukaryota;k_Plantae;p_Rhodophyta;c_Florideophyceae;o_Gigartinales;f_Hypneaceae;g_Hypnea;s_Hypnea_musciformis
EF426627	d_Eukaryota;k_Plantae;p_Rhodophyta;c_Florideophyceae;o_Gigartinales;f_Phyllophoraceae;g_Ahnfeltiopsis;s_Ahnfeltiopsis_concinna
EF426628	d_Eukaryota;k_Plantae;p_Rhodophyta;c_Florideophyceae;o_Gigartinales;f_Dumontiaceae;g_Gibsmithia;s_Gibsmithia_hawaiiensis
EF426631	d_Eukaryota;k_Plantae;p_Rhodophyta;c_Florideophyceae;o_Batrachospermales;f_Batrachospermaceae;g_Chantransia;s_Chantransia_sp_00168
EF426633	d_Eukaryota;k_Plantae;p_Rhodophyta;c_Florideophyceae;o_Nemaliales;f_Liagoraceae;g_Ganonema;s_Ganonema_papenfussii
EF426637	d_Eukaryota;k_Plantae;p_Rhodophyta;c_Florideophyceae;o_Nemaliales;f_Liagoraceae;g_Ganonema;s_Ganonema_farinosum
EF426642	d_Eukaryota;k_Plantae;p_Rhodophyta;c_Florideophyceae;o_Nemaliales;f_Liagoraceae;g_Akalaphycus;s_Akalaphycus_setchelliae
EF426645	d_Eukaryota;k_Plantae;p_Rhodophyta;c_Florideophyceae;o_Nemaliales;f_Liagoraceae;g_Liagora;s_Liagora_donaldiana
EF426646	d_Eukaryota;k_Plantae;p_Rhodophyta;c_Florideophyceae;o_Nemaliales;f_Liagoraceae;g_Titanophycus;s_Titanophycus_validus
EF426647	d_Eukaryota;k_Plantae;p_Rhodophyta;c_Florideophyceae;o_Nemaliales;f_Liagoraceae;g_Neoizziella;s_Neoizziella_divaricata
EF426649	d_Eukaryota;k_Plantae;p_Rhodophyta;c_Florideophyceae;o_Nemaliales;f_Liagoraceae;g_Stenopeltis;s_Stenopeltis_gracilis
EF426651	d_Eukaryota;k_Plantae;p_Rhodophyta;c_Florideophyceae;o_Nemaliales;f_Liagoraceae;g_Liagora;s_Liagora_julieae
EF426652	d_Eukaryota;k_Plantae;p_Rhodophyta;c_Florideophyceae;o_Nemaliales;f_Liagoraceae;g_Liagora;s_Liagora_ceranoides
EF426653	d_Eukaryota;k_Plantae;p_Rhodophyta;c_Florideophyceae;o_Nemaliales;f_Liagoraceae;g_Liagora;s_Liagora_albicans
EF426654	d_Eukaryota;k_Plantae;p_Rhodophyta;c_Florideophyceae;o_Nemaliales;f_Liagoraceae;g_Liagora;s_Liagora_albicans
EF426655	d_Eukaryota;k_Plantae;p_Rhodophyta;c_Florideophyceae;o_Nemaliales;f_Liagoraceae;g_Yamadaella;s_Yamadaella_caenomyce
EF426656	d_Eukaryota;k_Plantae;p_Rhodophyta;c_Florideophyceae;o_Nemaliales;f_Galaxauraceae;g_Dichotomaria;s_Dichotomaria_marginata
EF426657	d_Eukaryota;k_Plantae;p_Rhodophyta;c_Florideophyceae;o_Nemaliales;f_Galaxauraceae;g_Galaxaura;s_Galaxaura_rugosa
EF426660	d_Eukaryota;k_Plantae;p_Rhodophyta;c_Compsopogonophyceae;o_Compsopogonales;f_Compsopogonaceae;g_Compsopogon;s_Compsopogon_caeruleus
EF426661	d_Eukaryota;k_Plantae;p_Rhodophyta;c_Bangiophyceae;o_Bangiales;f_Bangiaceae;g_Bangia;s_Bangia_atropurpurea
EF426662	d_Procaryota;k_Bacteria;p_Cyanobacteria;c_x;o_Oscillatoriophycideae;f_Oscillatoriales;g_Phormidium;s_Phormidium_articulatum_00511
EF426663	d_Procaryota;k_Bacteria;p_Cyanobacteria;c_x;o_Oscillatoriophycideae;f_Oscillatoriales;g_Phormidium;s_Phormidium_tinctorium_00768
EF426664	d_Procaryota;k_Bacteria;p_Cyanobacteria;c_x;o_Oscillatoriophycideae;f_Oscillatoriales;g_Microcoleus;s_Microcoleus_subtorulosus_00600
EF426666	d_Procaryota;k_Bacteria;p_Cyanobacteria;c_x;o_Nostocales;f_Nostocaceae;g_Anabaena;s_Anabaena_sp_00555
EF426667	d_Procaryota;k_Bacteria;p_Cyanobacteria;c_x;o_Nostocales;f_Nostocaceae;g_Nostoc;s_Nostoc_commune_00560
EF426668	d_Procaryota;k_Bacteria;p_Cyanobacteria;c_x;o_Nostocales;f_Scytonemataceae;g_Scytonema;s_Scytonema_crispum_00557
EF426669	d_Procaryota;k_Bacteria;p_Cyanobacteria;c_x;o_Nostocales;f_Scytonemataceae;g_Scytonema;s_Scytonema_mirabile_00558
EF426671	d_Eukaryota;k_Viridiplantae;p_Chlorophyta;c_Ulvophyceae;o_Bryopsidales;f_Codiaceae;g_Codium;s_Codium_edule
EF426672	d_Eukaryota;k_Viridiplantae;p_Chlorophyta;c_Ulvophyceae;o_Bryopsidales;f_Codiaceae;g_Codium;s_Codium_sp_00664
AM709625	d_Procaryota;k_Bacteria;p_Cyanobacteria;c_x;o_Prochlorales;f_Prochlorotrichaceae;g_Prochlorothrix;s_Prochlorothrix_hollandica_PCC_9006
AM709626	d_Procaryota;k_Bacteria;p_Cyanobacteria;c_x;o_Oscillatoriophycideae;f_Chroococcales;g_Cyanobium;s_Cyanobium_sp_PCC_7001
CT971583	d_Procaryota;k_Bacteria;p_Cyanobacteria;c_x;o_Oscillatoriophycideae;f_Chroococcales;g_Synechococcus;s_Synechococcus_sp_WH_7803
NC_009681	d_Eukaryota;k_Viridiplantae;p_Chlorophyta;c_Trebouxiophyceae;o_Ctenocladales;f_Ctenocladaceae;g_Leptosira;s_Leptosira_terrestris
EF525295	d_Eukaryota;k_Euglenozoa;p_Euglenida;c_Euglenales;o_Euglenaceae;f_Euglena;g_Euglena;s_Euglena_mainxi
EF525297	d_Eukaryota;k_Euglenozoa;p_Euglenida;c_Euglenales;o_Euglenaceae;f_Euglena;g_Euglena;s_Euglena_sociabilis
EF525308	d_Eukaryota;k_Euglenozoa;p_Euglenida;c_Euglenales;o_Euglenaceae;f_Euglena;g_Euglena;s_Euglena_sanguinea
EF525338	d_Eukaryota;k_Euglenozoa;p_Euglenida;c_Euglenales;o_Phacaceae;f_Phacus;g_Phacus;s_Phacus_orbicularis
EF525347	d_Eukaryota;k_Euglenozoa;p_Euglenida;c_Euglenales;o_Phacaceae;f_Phacus;g_Phacus;s_Phacus_inflexus
EF525352	d_Eukaryota;k_Euglenozoa;p_Euglenida;c_Euglenales;o_Phacaceae;f_Lepocinclis;g_Lepocinclis;s_Lepocinclis_ovum_var_ovum
EF525361	d_Eukaryota;k_Euglenozoa;p_Euglenida;c_Cryptoglena;o_x;f_x;g_Cryptoglena;s_Cryptoglena_pigra
EU168190	d_Eukaryota;k_Stramenopiles;p_Raphidophyceae;c_Chattonellales;o_Chattonellaceae;f_Heterosigma;g_Heterosigma;s_Heterosigma_akashiwo
CP000828	d_Procaryota;k_Bacteria;p_Cyanobacteria;c_x;o_Oscillatoriophycideae;f_Chroococcales;g_Acaryochloris;s_Acaryochloris_marina_MBIC11017
EU725860	d_Eukaryota;k_Viridiplantae;p_Chlorophyta;c_Trebouxiophyceae;o_Microthamniales;f_Trebouxia;g_Trebouxia;s_Trebouxia_asymmetrica
NC_011031	d_Eukaryota;k_Viridiplantae;p_Chlorophyta;c_Chlorophyceae;o_Oedogoniales;f_Oedogonium;g_Oedogonium;s_Oedogonium_cardiacum
EU912438	d_Eukaryota;k_Stramenopiles;p_PXclade;c_Xanthophyceae;o_Vaucheriales;f_Vaucheriaceae;g_Vaucheria;s_Vaucheria_litorea
NC_012099	d_Eukaryota;k_Viridiplantae;p_Chlorophyta;c_prasinophytes;o_Pyramimonadales;f_Pyramimonas;g_Pyramimonas;s_Pyramimonas_parkeae
NC_012097	d_Eukaryota;k_Viridiplantae;p_Chlorophyta;c_prasinophytes;o_Pycnococcaceae;f_Pycnococcus;g_Pycnococcus;s_Pycnococcus_provasolii
FJ858267	d_Eukaryota;k_Viridiplantae;p_Chlorophyta;c_prasinophytes;o_Mamiellophyceae;f_Mamiellales;g_Micromonas;s_Micromonas_sp_RCC299
FJ968739	d_Eukaryota;k_Viridiplantae;p_Chlorophyta;c_Trebouxiophyceae;o_Chlorellales;f_Oocystaceae;g_Oocystis;s_Oocystis_solitaria
NC_012898	d_Eukaryota;k_Stramenopiles;p_Pelagophyceae;c_Pelagomonadales;o_Aureococcus;f_x;g_Aureococcus;s_Aureococcus_anophagefferens
NC_012903	d_Eukaryota;k_Stramenopiles;p_Pelagophyceae;c_Pelagomonadales;o_Aureoumbra;f_x;g_Aureoumbra;s_Aureoumbra_lagunensis
NC_012978	d_Eukaryota;k_Viridiplantae;p_Chlorophyta;c_Trebouxiophyceae;o_Chlorellales;f_Chlorellalesincertaesedis;g_Parachlorella;s_Parachlorella_kessleri
GQ892829	d_Eukaryota;k_Viridiplantae;p_Chlorophyta;c_Ulvophyceae;o_Bryopsidales;f_Bryopsidaceae;g_Bryopsis;s_Bryopsis_hypnoides
GQ994596	d_unclassifiedsequences;k_environmentalsamples;p_x;c_x;o_x;f_x;g_environmentalsamples;s_uncultured_organism
NC_013498	d_Eukaryota;k_Stramenopiles;p_PXclade;c_Phaeophyceae;o_Ectocarpales;f_Ectocarpaceae;g_Ectocarpus;s_Ectocarpus_siliculosus
FJ719710	d_Eukaryota;k_Euglenozoa;p_Euglenida;c_Euglenales;o_Colacium;f_x;g_Colacium;s_Colacium_sp_Jjockji033107A
FJ719711	d_Eukaryota;k_Euglenozoa;p_Euglenida;c_Euglenales;o_Colacium;f_x;g_Colacium;s_Colacium_sp_MI04
FJ719713	d_Eukaryota;k_Euglenozoa;p_Euglenida;c_Euglenales;o_Colacium;f_x;g_Colacium;s_Colacium_sp_Songjanggol033107B
FJ719714	d_Eukaryota;k_Euglenozoa;p_Euglenida;c_Euglenales;o_Phacaceae;f_Discoplastis;g_Discoplastis;s_Discoplastis_adunca
FJ719715	d_Eukaryota;k_Euglenozoa;p_Euglenida;c_Euglenales;o_Phacaceae;f_Discoplastis;g_Discoplastis;s_Discoplastis_sp_Gungnamji052507K
FJ719716	d_Eukaryota;k_Euglenozoa;p_Euglenida;c_Euglenales;o_Euglenaceae;f_Euglena;g_Euglena;s_Euglena_sp_Bibong1004042
FJ719717	d_Eukaryota;k_Euglenozoa;p_Euglenida;c_Euglenales;o_Euglenaceae;f_Euglena;g_Euglena;s_Euglena_sp_Jilnal030207I
FJ719718	d_Eukaryota;k_Euglenozoa;p_Euglenida;c_Euglenales;o_Euglenaceae;f_Euglena;g_Euglena;s_Euglena_tristella
FJ719719	d_Eukaryota;k_Euglenozoa;p_Euglenida;c_Euglenales;o_Euglenaceae;f_Euglena;g_Euglena;s_Euglena_viridis
FJ719720	d_Eukaryota;k_Euglenozoa;p_Euglenida;c_Euglenales;o_Euglenaria;f_x;g_Euglenaria;s_Euglenaria_anabaena
FJ719721	d_Eukaryota;k_Euglenozoa;p_Euglenida;c_Euglenales;o_Euglenaria;f_x;g_Euglenaria;s_Euglenaria_anabaena
FJ719722	d_Eukaryota;k_Euglenozoa;p_Euglenida;c_Euglenales;o_Euglenaceae;f_Euglena;g_Euglena;s_Euglena_sp_Wollyang110406A
FJ719723	d_Eukaryota;k_Euglenozoa;p_Euglenida;c_Euglenales;o_Phacaceae;f_Lepocinclis;g_Lepocinclis;s_Lepocinclis_fusca
FJ719724	d_Eukaryota;k_Euglenozoa;p_Euglenida;c_Euglenales;o_Phacaceae;f_Lepocinclis;g_Lepocinclis;s_Lepocinclis_spirogyroides
FJ719725	d_Eukaryota;k_Euglenozoa;p_Euglenida;c_Euglenales;o_Phacaceae;f_Lepocinclis;g_Lepocinclis;s_Lepocinclis_tripteris
FJ719729	d_Eukaryota;k_Euglenozoa;p_Euglenida;c_Euglenales;o_Phacaceae;f_Phacus;g_Phacus;s_Phacus_brachykentron
FJ719730	d_Eukaryota;k_Euglenozoa;p_Euglenida;c_Euglenales;o_Phacaceae;f_Phacus;g_Phacus;s_Phacus_granum
FJ719731	d_Eukaryota;k_Euglenozoa;p_Euglenida;c_Euglenales;o_Phacaceae;f_Phacus;g_Phacus;s_Phacus_orbicularis
FJ719732	d_Eukaryota;k_Euglenozoa;p_Euglenida;c_Euglenales;o_Phacaceae;f_Phacus;g_Phacus;s_Phacus_oscillans
FJ719733	d_Eukaryota;k_Euglenozoa;p_Euglenida;c_Euglenales;o_Phacaceae;f_Phacus;g_Phacus;s_Phacus_pleuronectes
FJ719734	d_Eukaryota;k_Euglenozoa;p_Euglenida;c_Euglenales;o_Phacaceae;f_Phacus;g_Phacus;s_Phacus_raciborskii
FJ719735	d_Eukaryota;k_Euglenozoa;p_Euglenida;c_Euglenales;o_Phacaceae;f_Phacus;g_Phacus;s_Phacus_similis
FJ719736	d_Eukaryota;k_Euglenozoa;p_Euglenida;c_Euglenales;o_Phacaceae;f_Phacus;g_Phacus;s_Phacus_skujae
FJ719737	d_Eukaryota;k_Euglenozoa;p_Euglenida;c_Euglenales;o_Phacaceae;f_Phacus;g_Phacus;s_Phacus_trimarginatus
FJ719738	d_Eukaryota;k_Euglenozoa;p_Euglenida;c_Euglenales;o_Phacaceae;f_Phacus;g_Phacus;s_Phacus_warszewiczii
FJ719739	d_Eukaryota;k_Euglenozoa;p_Euglenida;c_Euglenales;o_Euglenaceae;f_Strombomonas;g_Strombomonas;s_Strombomonas_balvayi
FJ719741	d_Eukaryota;k_Euglenozoa;p_Euglenida;c_Euglenales;o_Euglenaceae;f_Strombomonas;g_Strombomonas;s_Strombomonas_costata
FJ719742	d_Eukaryota;k_Euglenozoa;p_Euglenida;c_Euglenales;o_Euglenaceae;f_Strombomonas;g_Strombomonas;s_Strombomonas_eurystoma
FJ719743	d_Eukaryota;k_Euglenozoa;p_Euglenida;c_Euglenales;o_Euglenaceae;f_Strombomonas;g_Strombomonas;s_Strombomonas_ovalis
FJ719744	d_Eukaryota;k_Euglenozoa;p_Euglenida;c_Euglenales;o_Euglenaceae;f_Strombomonas;g_Strombomonas;s_Strombomonas_triquetra
FJ719745	d_Eukaryota;k_Euglenozoa;p_Euglenida;c_Euglenales;o_Euglenaceae;f_Strombomonas;g_Strombomonas;s_Strombomonas_verrucosa
FJ719747	d_Eukaryota;k_Euglenozoa;p_Euglenida;c_Euglenales;o_Euglenaceae;f_Trachelomonas;g_Trachelomonas;s_Trachelomonas_ellipsoidalis
FJ719748	d_Eukaryota;k_Euglenozoa;p_Euglenida;c_Euglenales;o_Euglenaceae;f_Trachelomonas;g_Trachelomonas;s_Trachelomonas_volvocinopsis_var_spiralis
FM992553	d_Eukaryota;k_Viridiplantae;p_Streptophyta;c_Zygnemophyceae;o_Zygnematales;f_Zygnemataceae;g_Nucleotaenium;s_Nucleotaenium_eifelense
FN563074	d_Eukaryota;k_Viridiplantae;p_Chlorophyta;c_Ulvophyceae;o_Acrosiphoniales;f_Acrosiphonia;g_Acrosiphonia;s_Acrosiphonia_sp_SAG12780
FN563075	d_Eukaryota;k_Viridiplantae;p_Chlorophyta;c_Oltmannsiellopsis;o_x;f_x;g_Oltmannsiellopsis;s_Oltmannsiellopsis_viridis
FN563076	d_Eukaryota;k_Viridiplantae;p_Chlorophyta;c_Ulvophyceae;o_Ignatiales;f_Ignatius;g_Ignatius;s_Ignatius_tetrasporus
FN563079	d_Eukaryota;k_Viridiplantae;p_Chlorophyta;c_prasinophytes;o_prasinophytecladeVII;f_Picocystis;g_Picocystis;s_Picocystis_salinarum
FN563084	d_Eukaryota;k_Viridiplantae;p_Chlorophyta;c_prasinophytes;o_Nephroselmidophyceae;f_Nephroselmis;g_Nephroselmis;s_Nephroselmis_astigmatica
FN563085	d_Eukaryota;k_Viridiplantae;p_Chlorophyta;c_prasinophytes;o_Nephroselmidophyceae;f_Nephroselmis;g_Nephroselmis;s_Nephroselmis_rotunda
FN563086	d_Eukaryota;k_Viridiplantae;p_Chlorophyta;c_prasinophytes;o_Nephroselmidophyceae;f_Nephroselmis;g_Nephroselmis;s_Nephroselmis_olivacea
FN563088	d_Eukaryota;k_Viridiplantae;p_Chlorophyta;c_prasinophytes;o_Prasinococcales;f_Prasinococcus;g_Prasinococcus;s_Prasinococcus_capsulatus
FN563089	d_Eukaryota;k_Viridiplantae;p_Chlorophyta;c_prasinophytes;o_Prasinococcales;f_Prasinoderma;g_Prasinoderma;s_Prasinoderma_coloniale
FN563093	d_Eukaryota;k_Viridiplantae;p_Chlorophyta;c_prasinophytes;o_Mamiellophyceae;f_Dolichomastigales;g_Crustomastix;s_Crustomastix_stigmatica
FN563095	d_Eukaryota;k_Viridiplantae;p_Chlorophyta;c_prasinophytes;o_Mamiellophyceae;f_Mamiellales;g_Mamiella;s_Mamiella_gilva
FN563097	d_Eukaryota;k_Viridiplantae;p_Chlorophyta;c_prasinophytes;o_Mamiellophyceae;f_Mamiellales;g_Micromonas;s_Micromonas_pusilla
FN563100	d_Eukaryota;k_Viridiplantae;p_Chlorophyta;c_prasinophytes;o_Pyramimonadales;f_Cymbomonas;g_Cymbomonas;s_Cymbomonas_tetramitiformis
FN563101	d_Eukaryota;k_Viridiplantae;p_Chlorophyta;c_prasinophytes;o_Pyramimonadales;f_Pyramimonas;g_Pyramimonas;s_Pyramimonas_disomata
FN563102	d_Eukaryota;k_Viridiplantae;p_Chlorophyta;c_prasinophytes;o_Pyramimonadales;f_Pyramimonas;g_Pyramimonas;s_Pyramimonas_tetrarhynchus
HM565909	d_Eukaryota;k_Haptophyceae;p_environmentalsamples;c_x;o_x;f_x;g_environmentalsamples;s_uncultured_prymnesiophyte_C19847
HM765812	d_Eukaryota;k_Plantae;p_Rhodophyta;c_Florideophyceae;o_Gigartinales;f_Cruoriaceae;g_unclassifiedCruoriaceae;s_Cruoriaceae_sp_LC2010
NC_014808	d_Eukaryota;k_Stramenopiles;p_Bacillariophyta;c_Coscinodiscophyceae;o_Thalassiosirophycidae;f_Thalassiosirales;g_Thalassiosira;s_Thalassiosira_oceanica_CCMP1005
HM595057	d_Eukaryota;k_Haptophyceae;p_Pavlovales;c_Pavlovaceae;o_Exanthemachrysis;f_x;g_Exanthemachrysis;s_Exanthemachrysis_gayraliae
HM595079	d_Eukaryota;k_Haptophyceae;p_Pavlovales;c_Pavlovaceae;o_Rebecca;f_x;g_Rebecca;s_Rebecca_salina
NC_015084	d_Eukaryota;k_Viridiplantae;p_Chlorophyta;c_Trebouxiophyceae;o_Coccomyxaceae;f_Coccomyxa;g_Coccomyxa;s_Coccomyxa_subellipsoidea_C169
HQ420915	d_Eukaryota;k_Plantae;p_Rhodophyta;c_Florideophyceae;o_Ceramiales;f_Rhodomelaceae;g_Chondria;s_Chondria_sp_ARS2011
HQ420929	d_Eukaryota;k_Plantae;p_Rhodophyta;c_Florideophyceae;o_Ceramiales;f_Delesseriaceae;g_Martensia;s_Martensia_sp_ARS2011
HQ420930	d_Eukaryota;k_Plantae;p_Rhodophyta;c_Florideophyceae;o_Gigartinales;f_Hypneaceae;g_Hypnea;s_Hypnea_sp_ARS2011
HQ420931	d_Eukaryota;k_Plantae;p_Rhodophyta;c_Florideophyceae;o_Ceramiales;f_Ceramiaceae;g_Griffithsia;s_Griffithsia_schousboei
HQ420932	d_Eukaryota;k_Plantae;p_Rhodophyta;c_Florideophyceae;o_Bonnemaisoniales;f_Bonnemaisoniaceae;g_Asparagopsis;s_Asparagopsis_taxiformis
HQ420933	d_Eukaryota;k_Plantae;p_Rhodophyta;c_Florideophyceae;o_Rhodymeniales;f_Lomentariaceae;g_Gelidiopsis;s_Gelidiopsis_scoparia
HQ420937	d_Eukaryota;k_Plantae;p_Rhodophyta;c_Bangiophyceae;o_Bangiales;f_Bangiaceae;g_Pyropia;s_Pyropia_vietnamensis
HQ420938	d_Eukaryota;k_Plantae;p_Rhodophyta;c_Florideophyceae;o_Ceramiales;f_Rhodomelaceae;g_Tolypiocladia;s_Tolypiocladia_glomerulata
HQ420939	d_Eukaryota;k_Plantae;p_Rhodophyta;c_Florideophyceae;o_Nemastomatales;f_Nemastomataceae;g_Predaea;s_Predaea_sp_ARS2011
HQ420944	d_Eukaryota;k_Plantae;p_Rhodophyta;c_Florideophyceae;o_Ceramiales;f_Rhodomelaceae;g_Laurencia;s_Laurencia_majuscula
HQ420945	d_Eukaryota;k_Plantae;p_Rhodophyta;c_Florideophyceae;o_Gigartinales;f_unclassifiedGigartinales;g_unclassifiedGigartinales;s_Gigartinales_sp_ARS2011
HQ420947	d_Eukaryota;k_Plantae;p_Rhodophyta;c_Florideophyceae;o_Gigartinales;f_Peyssonneliaceae;g_unclassifiedPeyssonnelia;s_Peyssonnelia_sp_ARS2011
HQ420952	d_Eukaryota;k_Plantae;p_Rhodophyta;c_Florideophyceae;o_Gigartinales;f_Dumontiaceae;g_Gibsmithia;s_Gibsmithia_dotyi
HQ420953	d_Eukaryota;k_Plantae;p_Rhodophyta;c_Florideophyceae;o_Gigartinales;f_Kallymeniaceae;g_Kallymenia;s_Kallymenia_sp_ARS2011
HQ420954	d_Eukaryota;k_Plantae;p_Rhodophyta;c_Florideophyceae;o_Gelidiales;f_Gelidiaceae;g_Gelidiella;s_Gelidiella_sp_ARS2011
HQ420955	d_Eukaryota;k_Plantae;p_Rhodophyta;c_Florideophyceae;o_Corallinophycidae;f_Corallinales;g_Amphiroa;s_Amphiroa_sp_ARS2011
HQ420956	d_Eukaryota;k_Plantae;p_Rhodophyta;c_Florideophyceae;o_Corallinophycidae;f_Corallinales;g_unclassifiedCorallinales;s_Corallinales_sp_ARS2011
HQ420960	d_Eukaryota;k_Plantae;p_Rhodophyta;c_Florideophyceae;o_Nemaliales;f_Liagoraceae;g_Ganonema;s_Ganonema_pinnatum
HQ420963	d_Eukaryota;k_Plantae;p_Rhodophyta;c_Florideophyceae;o_Corallinophycidae;f_Corallinales;g_Mastophoroideae;s_Mastophora_sp_ARS2011
HQ420964	d_Eukaryota;k_Plantae;p_Rhodophyta;c_Florideophyceae;o_Corallinophycidae;f_Corallinales;g_Mastophoroideae;s_Mastophora_sp_ARS2011
HQ420965	d_Eukaryota;k_Plantae;p_Rhodophyta;c_Florideophyceae;o_Corallinophycidae;f_Corallinales;g_unclassifiedCorallinales;s_Corallinales_sp_ARS2011
HQ420966	d_Eukaryota;k_Plantae;p_Rhodophyta;c_Florideophyceae;o_Corallinophycidae;f_Corallinales;g_Lithophyllum;s_Lithophyllum_insipidum
HQ420967	d_Eukaryota;k_Plantae;p_Rhodophyta;c_Florideophyceae;o_Corallinophycidae;f_Corallinales;g_Haliptilon;s_Haliptilon_subulatum
HQ420968	d_Eukaryota;k_Plantae;p_Rhodophyta;c_Florideophyceae;o_Gigartinales;f_Rhizophyllidaceae;g_Portieria;s_Portieria_hornemanii
HQ420969	d_Eukaryota;k_Plantae;p_Rhodophyta;c_Florideophyceae;o_Corallinophycidae;f_Corallinales;g_Hydrolithon;s_Hydrolithon_reinboldii
HQ420970	d_Eukaryota;k_Plantae;p_Rhodophyta;c_Florideophyceae;o_Corallinophycidae;f_Corallinales;g_Lithophyllum;s_Lithophyllum_insipidum
HQ420971	d_Eukaryota;k_Plantae;p_Rhodophyta;c_Florideophyceae;o_Corallinophycidae;f_Corallinales;g_Sporolithon;s_Sporolithon_ptychoides
HQ420972	d_Eukaryota;k_Plantae;p_Rhodophyta;c_Florideophyceae;o_Corallinophycidae;f_Corallinales;g_Pneophyllum;s_Pneophyllum_conicum
HQ420973	d_Eukaryota;k_Plantae;p_Rhodophyta;c_Florideophyceae;o_Corallinophycidae;f_Corallinales;g_Pneophyllum;s_Pneophyllum_conicum
HQ420975	d_Eukaryota;k_Plantae;p_Rhodophyta;c_Florideophyceae;o_Corallinophycidae;f_Corallinales;g_Hydrolithon;s_Hydrolithon_sp_ARS2011
HQ420978	d_Eukaryota;k_Plantae;p_Rhodophyta;c_Florideophyceae;o_Corallinophycidae;f_Corallinales;g_Spongites;s_Spongites_sp_ARS2011
HQ420979	d_Eukaryota;k_Plantae;p_Rhodophyta;c_Florideophyceae;o_Corallinophycidae;f_Corallinales;g_Mesophyllum;s_Mesophyllum_erubescens
HQ421012	d_Eukaryota;k_Plantae;p_Rhodophyta;c_Florideophyceae;o_Ceramiales;f_Ceramiaceae;g_Griffithsia;s_Griffithsia_sp_ARS2011
HQ421013	d_Eukaryota;k_Plantae;p_Rhodophyta;c_Florideophyceae;o_Ceramiales;f_Wrangeliaceae;g_Diplothamnion;s_Diplothamnion_jolyi
HQ421014	d_Eukaryota;k_Plantae;p_Rhodophyta;c_Florideophyceae;o_Ceramiales;f_Ceramiaceae;g_Acrothamnion;s_Acrothamnion_butlerae
HQ421023	d_Eukaryota;k_Plantae;p_Rhodophyta;c_Florideophyceae;o_Corallinophycidae;f_Corallinales;g_Amphiroa;s_Amphiroa_valonioides
HQ421042	d_Eukaryota;k_Plantae;p_Rhodophyta;c_Florideophyceae;o_Gelidiales;f_Gelidiaceae;g_Gelidium;s_Gelidium_pusillum
HQ421048	d_Eukaryota;k_Plantae;p_Rhodophyta;c_Florideophyceae;o_Gelidiales;f_Gelidiaceae;g_Gelidium;s_Gelidium_reediae
HQ421066	d_Eukaryota;k_Plantae;p_Rhodophyta;c_Florideophyceae;o_Gigartinales;f_Phyllophoraceae;g_Ahnfeltiopsis;s_Ahnfeltiopsis_flabelliformis
HQ421067	d_Eukaryota;k_Plantae;p_Rhodophyta;c_Florideophyceae;o_Ceramiales;f_Rhodomelaceae;g_Polysiphonia;s_Polysiphonia_howei
HQ421068	d_Eukaryota;k_Plantae;p_Rhodophyta;c_Florideophyceae;o_Gigartinales;f_Gigartinaceae;g_Chondracanthus;s_Chondracanthus_acicularis
HQ421070	d_Eukaryota;k_Plantae;p_Rhodophyta;c_Florideophyceae;o_Gigartinales;f_Hypneaceae;g_Hypnea;s_Hypnea_sp_ARS2011
HQ421073	d_Eukaryota;k_Plantae;p_Rhodophyta;c_Florideophyceae;o_Corallinophycidae;f_Corallinales;g_unclassifiedCorallinales;s_Corallinales_sp_ARS2011
HQ421074	d_Eukaryota;k_Plantae;p_Rhodophyta;c_Florideophyceae;o_Ceramiales;f_Rhodomelaceae;g_Acanthophora;s_Acanthophora_pacifica
HQ421079	d_Eukaryota;k_Plantae;p_Rhodophyta;c_Florideophyceae;o_Ceramiales;f_Rhodomelaceae;g_Acanthophora;s_Acanthophora_spicifera
HQ421088	d_Eukaryota;k_Plantae;p_Rhodophyta;c_Florideophyceae;o_Ceramiales;f_Rhodomelaceae;g_Laurencia;s_Laurencia_sp_ARS2011
HQ421089	d_Eukaryota;k_Plantae;p_Rhodophyta;c_Florideophyceae;o_Ceramiales;f_unclassifiedCeramiales;g_unclassifiedCeramiales;s_Ceramiales_sp_ARS2011
HQ421090	d_Eukaryota;k_Plantae;p_Rhodophyta;c_Florideophyceae;o_Rhodymeniales;f_Champiaceae;g_Champia;s_Champia_vieillardii
HQ421091	d_Eukaryota;k_Plantae;p_Rhodophyta;c_Florideophyceae;o_Rhodymeniales;f_Rhodymeniaceae;g_Coelothrix;s_Coelothrix_irregularis
HQ421092	d_Eukaryota;k_Plantae;p_Rhodophyta;c_Florideophyceae;o_Ceramiales;f_Ceramiaceae;g_Spyridia;s_Spyridia_filamentosa
HQ421093	d_Eukaryota;k_Plantae;p_Rhodophyta;c_Florideophyceae;o_Ceramiales;f_Rhodomelaceae;g_unclassifiedPolysiphonia;s_Polysiphonia_sp_ARS2011
HQ421094	d_Eukaryota;k_Plantae;p_Rhodophyta;c_Florideophyceae;o_Ceramiales;f_Rhodomelaceae;g_Palisada;s_Palisada_parvipapillata
HQ421103	d_Eukaryota;k_Plantae;p_Rhodophyta;c_Florideophyceae;o_Ceramiales;f_Ceramiaceae;g_Spyridia;s_Spyridia_filamentosa
HQ421105	d_Eukaryota;k_Plantae;p_Rhodophyta;c_Florideophyceae;o_Hildenbrandiales;f_Hildenbrandiaceae;g_Hildenbrandia;s_Hildenbrandia_rubra
HQ421112	d_Eukaryota;k_Plantae;p_Rhodophyta;c_Florideophyceae;o_Ceramiales;f_Ceramiaceae;g_unclassifiedCeramium;s_Ceramium_sp_ARS2011
HQ421113	d_Eukaryota;k_Plantae;p_Rhodophyta;c_Florideophyceae;o_Corallinophycidae;f_Corallinales;g_unclassifiedCorallinales;s_Corallinales_sp_ARS2011
HQ421114	d_Eukaryota;k_Plantae;p_Rhodophyta;c_Florideophyceae;o_Corallinophycidae;f_Corallinales;g_unclassifiedCorallinales;s_Corallinales_sp_ARS2011
HQ421121	d_Eukaryota;k_Plantae;p_Rhodophyta;c_Florideophyceae;o_Ceramiales;f_Rhodomelaceae;g_Herposiphonia;s_Herposiphonia_sp_ARS2011
HQ421123	d_Eukaryota;k_Plantae;p_Rhodophyta;c_Florideophyceae;o_Ceramiales;f_Ceramiaceae;g_unclassifiedCeramium;s_Ceramium_sp_ARS2011
HQ421139	d_Eukaryota;k_Plantae;p_Rhodophyta;c_Florideophyceae;o_Gracilariales;f_Gracilariaceae;g_unclassifiedGracilaria;s_Gracilaria_sp_ARS2011
HQ421140	d_Eukaryota;k_Plantae;p_Rhodophyta;c_Florideophyceae;o_Ceramiales;f_Rhodomelaceae;g_Herposiphonia;s_Herposiphonia_sp_ARS2011
HQ421141	d_Eukaryota;k_Plantae;p_Rhodophyta;c_Florideophyceae;o_Ceramiales;f_Rhodomelaceae;g_Herposiphonia;s_Herposiphonia_sp_ARS2011
HQ421147	d_Eukaryota;k_Plantae;p_Rhodophyta;c_Florideophyceae;o_Ceramiales;f_Dasyaceae;g_Dasya;s_Dasya_sp_ARS2011
HQ421148	d_Eukaryota;k_Plantae;p_Rhodophyta;c_Florideophyceae;o_Ceramiales;f_Ceramiaceae;g_Ceramium;s_Ceramium_dumosertum
HQ421151	d_Eukaryota;k_Plantae;p_Rhodophyta;c_Florideophyceae;o_Ceramiales;f_unclassifiedCeramiales;g_unclassifiedCeramiales;s_Ceramiales_sp_ARS2011
HQ421152	d_Eukaryota;k_Plantae;p_Rhodophyta;c_Florideophyceae;o_Ceramiales;f_Rhodomelaceae;g_unclassifiedPolysiphonia;s_Polysiphonia_sp_ARS2011
HQ421153	d_Eukaryota;k_Plantae;p_Rhodophyta;c_Florideophyceae;o_Ceramiales;f_Rhodomelaceae;g_unclassifiedPolysiphonia;s_Polysiphonia_sp_ARS2011
HQ421154	d_Eukaryota;k_Plantae;p_Rhodophyta;c_Florideophyceae;o_Nemaliales;f_Liagoraceae;g_Izziella;s_Izziella_orientalis
HQ421156	d_Eukaryota;k_Plantae;p_Rhodophyta;c_Florideophyceae;o_Ceramiales;f_Rhodomelaceae;g_Herposiphonia;s_Herposiphonia_sp_ARS2011
HQ421157	d_Eukaryota;k_Plantae;p_Rhodophyta;c_Florideophyceae;o_Ceramiales;f_Ceramiaceae;g_Euptilocladia;s_Euptilocladia_magruderi
HQ421158	d_Eukaryota;k_Plantae;p_Rhodophyta;c_Florideophyceae;o_Ceramiales;f_Ceramiaceae;g_Spyridia;s_Spyridia_filamentosa
HQ421159	d_Eukaryota;k_Plantae;p_Rhodophyta;c_Florideophyceae;o_Ceramiales;f_Ceramiaceae;g_Aglaothamnion;s_Aglaothamnion_sp_ARS2011
HQ421160	d_Eukaryota;k_Plantae;p_Rhodophyta;c_Florideophyceae;o_Ceramiales;f_Rhodomelaceae;g_unclassifiedPolysiphonia;s_Polysiphonia_sp_ARS2011
HQ421161	d_Eukaryota;k_Plantae;p_Rhodophyta;c_unclassifiedRhodophyta;o_x;f_x;g_unclassifiedRhodophyta;s_Rhodophyta_sp_ARS2011
HQ421162	d_Eukaryota;k_Plantae;p_Rhodophyta;c_Florideophyceae;o_Ceramiales;f_Ceramiaceae;g_Aglaothamnion;s_Aglaothamnion_sp_ARS2011
HQ421163	d_Eukaryota;k_Plantae;p_Rhodophyta;c_Florideophyceae;o_Ceramiales;f_unclassifiedCeramiales;g_unclassifiedCeramiales;s_Ceramiales_sp_ARS2011
HQ421166	d_Eukaryota;k_Plantae;p_Rhodophyta;c_Florideophyceae;o_Ceramiales;f_Ceramiaceae;g_Anotrichium;s_Anotrichium_sp_ARS2011
HQ421167	d_Eukaryota;k_Plantae;p_Rhodophyta;c_Florideophyceae;o_Ceramiales;f_Rhodomelaceae;g_Chondria;s_Chondria_sp_ARS2011
HQ421168	d_Eukaryota;k_Plantae;p_Rhodophyta;c_Florideophyceae;o_Ceramiales;f_Rhodomelaceae;g_Laurencia;s_Laurencia_sp_ARS2011
HQ421170	d_Eukaryota;k_Plantae;p_Rhodophyta;c_Florideophyceae;o_Ceramiales;f_Ceramiaceae;g_unclassifiedCeramium;s_Ceramium_sp_ARS2011
HQ421174	d_Eukaryota;k_Plantae;p_Rhodophyta;c_Florideophyceae;o_Ceramiales;f_Dasyaceae;g_Dasya;s_Dasya_sp_ARS2011
HQ421255	d_Eukaryota;k_Plantae;p_Rhodophyta;c_Florideophyceae;o_Gracilariales;f_Gracilariaceae;g_Gracilaria;s_Gracilaria_parvispora
HQ421256	d_Eukaryota;k_Plantae;p_Rhodophyta;c_Florideophyceae;o_Ceramiales;f_Ceramiaceae;g_Antithamnion;s_Antithamnion_sp_ARS2011
HQ421266	d_Eukaryota;k_Plantae;p_Rhodophyta;c_Florideophyceae;o_Ceramiales;f_Dasyaceae;g_Dasya;s_Dasya_iridescens
HQ421270	d_Eukaryota;k_Plantae;p_Rhodophyta;c_Florideophyceae;o_Ceramiales;f_Rhodomelaceae;g_Amansia;s_Amansia_glomerata
HQ421272	d_Eukaryota;k_Plantae;p_Rhodophyta;c_Florideophyceae;o_Gigartinales;f_Hypneaceae;g_Hypnea;s_Hypnea_pannosa
HQ421277	d_Eukaryota;k_Plantae;p_Rhodophyta;c_Florideophyceae;o_Ceramiales;f_Dasyaceae;g_Dasya;s_Dasya_sp_ARS2011
HQ421291	d_Eukaryota;k_Plantae;p_Rhodophyta;c_Florideophyceae;o_Rhodymeniales;f_Rhodymeniaceae;g_Chamaebotrys;s_Chamaebotrys_boergesenii
HQ421294	d_Eukaryota;k_Plantae;p_Rhodophyta;c_Florideophyceae;o_Ceramiales;f_Ceramiaceae;g_Wrangelia;s_Wrangelia_elegantissima
HQ421299	d_Eukaryota;k_Plantae;p_Rhodophyta;c_Florideophyceae;o_Ceramiales;f_Dasyaceae;g_Dasya;s_Dasya_sp_ARS2011
HQ421391	d_Eukaryota;k_Plantae;p_Rhodophyta;c_Florideophyceae;o_Rhodymeniales;f_Champiaceae;g_Champia;s_Champia_vieillardii
HQ421414	d_Eukaryota;k_Plantae;p_Rhodophyta;c_Florideophyceae;o_Gigartinales;f_Gigartinaceae;g_Chondracanthus;s_Chondracanthus_tenellus
HQ421415	d_Eukaryota;k_Plantae;p_Rhodophyta;c_Florideophyceae;o_Gigartinales;f_unclassifiedGigartinales;g_unclassifiedGigartinales;s_Gigartinales_sp_ARS2011
HQ421417	d_Eukaryota;k_Plantae;p_Rhodophyta;c_Florideophyceae;o_Gigartinales;f_Dumontiaceae;g_Dudresnaya;s_Dudresnaya_hawaiiensis
HQ421452	d_Eukaryota;k_Plantae;p_Rhodophyta;c_Florideophyceae;o_Rhodymeniales;f_unclassifiedRhodymeniales;g_unclassifiedRhodymeniales;s_Rhodymeniales_sp_ARS2011
HQ421454	d_Eukaryota;k_Plantae;p_Rhodophyta;c_Florideophyceae;o_Ceramiales;f_Rhodomelaceae;g_Chondrophycus;s_Chondrophycus_sp_ARS2011
HQ421458	d_Eukaryota;k_Plantae;p_Rhodophyta;c_Florideophyceae;o_Corallinophycidae;f_Corallinales;g_Jania;s_Jania_sp_ARS2011
HQ421460	d_Eukaryota;k_Plantae;p_Rhodophyta;c_Florideophyceae;o_Halymeniales;f_Halymeniaceae;g_Grateloupia;s_Grateloupia_filicina
HQ421461	d_Eukaryota;k_Plantae;p_Rhodophyta;c_Florideophyceae;o_Gigartinales;f_Gigartinaceae;g_Chondrus;s_Chondrus_ocellatus
HQ421467	d_Eukaryota;k_Plantae;p_Rhodophyta;c_Florideophyceae;o_Corallinophycidae;f_Corallinales;g_Amphiroa;s_Amphiroa_sp_ARS2011
HQ421469	d_Eukaryota;k_Plantae;p_Rhodophyta;c_Florideophyceae;o_Gigartinales;f_Hypneaceae;g_Hypnea;s_Hypnea_nidifica
HQ421470	d_Eukaryota;k_Plantae;p_Rhodophyta;c_Florideophyceae;o_Gigartinales;f_Hypneaceae;g_Hypnea;s_Hypnea_pannosa
HQ421481	d_Eukaryota;k_Plantae;p_Rhodophyta;c_Florideophyceae;o_Gigartinales;f_Peyssonneliaceae;g_Peyssonnelia;s_Peyssonnelia_inamoena
HQ421483	d_Eukaryota;k_Plantae;p_Rhodophyta;c_Florideophyceae;o_Nemastomatales;f_Schizymeniaceae;g_Platoma;s_Platoma_ardreanum
HQ421498	d_Eukaryota;k_Plantae;p_Rhodophyta;c_Florideophyceae;o_Bonnemaisoniales;f_Naccariaceae;g_Reticulocaulis;s_Reticulocaulis_mucosissimus
HQ421509	d_Eukaryota;k_Plantae;p_Rhodophyta;c_Florideophyceae;o_Nemastomatales;f_Schizymeniaceae;g_Titanophora;s_Titanophora_pikeana
HQ421527	d_Eukaryota;k_Plantae;p_Rhodophyta;c_Florideophyceae;o_Gracilariales;f_Gracilariaceae;g_Gracilariopsis;s_Gracilariopsis_lemaneiformis
HQ421528	d_Eukaryota;k_Plantae;p_Rhodophyta;c_Florideophyceae;o_Ceramiales;f_Ceramiaceae;g_Griffithsia;s_Griffithsia_subcylindrica
HQ421532	d_Eukaryota;k_Plantae;p_Rhodophyta;c_Florideophyceae;o_Gigartinales;f_unclassifiedGigartinales;g_unclassifiedGigartinales;s_Gigartinales_sp_ARS2011
HQ421533	d_Eukaryota;k_Plantae;p_Rhodophyta;c_Florideophyceae;o_Halymeniales;f_Halymeniaceae;g_Grateloupia;s_Grateloupia_filicina
HQ421536	d_Eukaryota;k_Plantae;p_Rhodophyta;c_Florideophyceae;o_Ceramiales;f_Rhodomelaceae;g_Tayloriella;s_Tayloriella_dictyurus
HQ421539	d_Eukaryota;k_Plantae;p_Rhodophyta;c_Florideophyceae;o_Gigartinales;f_Peyssonneliaceae;g_unclassifiedPeyssonnelia;s_Peyssonnelia_sp_ARS2011
HQ421540	d_Eukaryota;k_Plantae;p_Rhodophyta;c_Florideophyceae;o_Gigartinales;f_Peyssonneliaceae;g_unclassifiedPeyssonnelia;s_Peyssonnelia_sp_ARS2011
HQ421542	d_Eukaryota;k_Plantae;p_Rhodophyta;c_Florideophyceae;o_Halymeniales;f_Halymeniaceae;g_Grateloupia;s_Grateloupia_hawaiiana
HQ421543	d_Eukaryota;k_Plantae;p_Rhodophyta;c_Florideophyceae;o_Ceramiales;f_Dasyaceae;g_Dasya;s_Dasya_sp_ARS2011
HQ421546	d_Eukaryota;k_Plantae;p_Rhodophyta;c_Florideophyceae;o_Corallinophycidae;f_Corallinales;g_Hydrolithon;s_Hydrolithon_gardineri
HQ421548	d_Eukaryota;k_Plantae;p_Rhodophyta;c_Florideophyceae;o_Corallinophycidae;f_Corallinales;g_Phymatolithon;s_Phymatolithon_sp_ARS2011
HQ421550	d_Eukaryota;k_Plantae;p_Rhodophyta;c_Florideophyceae;o_Corallinophycidae;f_Corallinales;g_Neogoniolithon;s_Neogoniolithon_brassicaflorida
HQ421551	d_Eukaryota;k_Plantae;p_Rhodophyta;c_Florideophyceae;o_Corallinophycidae;f_Corallinales;g_Pneophyllum;s_Pneophyllum_conicum
HQ421552	d_Eukaryota;k_Plantae;p_Rhodophyta;c_Florideophyceae;o_Corallinophycidae;f_Corallinales;g_Lithophyllum;s_Lithophyllum_kotschyanum
HQ421553	d_Eukaryota;k_Plantae;p_Rhodophyta;c_Florideophyceae;o_Halymeniales;f_Halymeniaceae;g_Grateloupia;s_Grateloupia_phuquocensis
HQ421560	d_Eukaryota;k_Plantae;p_Rhodophyta;c_Florideophyceae;o_Ceramiales;f_Ceramiaceae;g_Anotrichium;s_Anotrichium_tenue
HQ421563	d_Eukaryota;k_Plantae;p_Rhodophyta;c_Florideophyceae;o_Ceramiales;f_Ceramiaceae;g_Antithamnion;s_Antithamnion_antillanum
HQ421566	d_Eukaryota;k_Plantae;p_Rhodophyta;c_Florideophyceae;o_Ceramiales;f_Ceramiaceae;g_unclassifiedCeramium;s_Ceramium_sp_ARS2011
HQ421567	d_Eukaryota;k_Plantae;p_Rhodophyta;c_Florideophyceae;o_Ceramiales;f_Ceramiaceae;g_Gayliella;s_Gayliella_sp_ARS2011
HQ421569	d_Eukaryota;k_Plantae;p_Rhodophyta;c_Florideophyceae;o_Ceramiales;f_unclassifiedCeramiales;g_unclassifiedCeramiales;s_Ceramiales_sp_ARS2011
HQ421570	d_Eukaryota;k_Plantae;p_Rhodophyta;c_Florideophyceae;o_Halymeniales;f_Halymeniaceae;g_Halymenia;s_Halymenia_formosa
HQ421572	d_Eukaryota;k_Plantae;p_Rhodophyta;c_Florideophyceae;o_Gigartinales;f_unclassifiedGigartinales;g_unclassifiedGigartinales;s_Gigartinales_sp_ARS2011
HQ421574	d_Eukaryota;k_Plantae;p_Rhodophyta;c_Florideophyceae;o_Halymeniales;f_Halymeniaceae;g_Halymenia;s_Halymenia_stipitata
HQ421592	d_Eukaryota;k_Plantae;p_Rhodophyta;c_Florideophyceae;o_Nemaliales;f_Liagoraceae;g_Dermonema;s_Dermonema_pulvinatum
HQ421593	d_Eukaryota;k_Plantae;p_Rhodophyta;c_Florideophyceae;o_Halymeniales;f_Halymeniaceae;g_Polyopes;s_Polyopes_hakalauensis
HQ421594	d_Eukaryota;k_Plantae;p_Rhodophyta;c_Florideophyceae;o_Ceramiales;f_Ceramiaceae;g_Antithamnion;s_Antithamnion_decipiens
HQ421595	d_Eukaryota;k_Plantae;p_Rhodophyta;c_Florideophyceae;o_Gigartinales;f_unclassifiedGigartinales;g_unclassifiedGigartinales;s_Gigartinales_sp_ARS2011
HQ421596	d_Eukaryota;k_Plantae;p_Rhodophyta;c_Florideophyceae;o_Gigartinales;f_unclassifiedGigartinales;g_unclassifiedGigartinales;s_Gigartinales_sp_ARS2011
HQ421597	d_Eukaryota;k_Plantae;p_Rhodophyta;c_Florideophyceae;o_Ceramiales;f_Delesseriaceae;g_Hypoglossum;s_Hypoglossum_rhizophorum
HQ421598	d_Eukaryota;k_Plantae;p_Rhodophyta;c_Florideophyceae;o_Ceramiales;f_Ceramiaceae;g_Balliella;s_Balliella_repens
HQ421599	d_Eukaryota;k_Plantae;p_Rhodophyta;c_Florideophyceae;o_Nemaliales;f_Liagoraceae;g_Ganonema;s_Ganonema_yoshizakii
HQ421600	d_Eukaryota;k_Plantae;p_Rhodophyta;c_Florideophyceae;o_Nemaliales;f_Liagoraceae;g_Liagora;s_Liagora_albicans
HQ421601	d_Eukaryota;k_Plantae;p_Rhodophyta;c_Florideophyceae;o_Rhodymeniales;f_Champiaceae;g_Champia;s_Champia_parvula
HQ421602	d_Eukaryota;k_Plantae;p_Rhodophyta;c_Florideophyceae;o_Rhodymeniales;f_unclassifiedRhodymeniales;g_unclassifiedRhodymeniales;s_Rhodymeniales_sp_ARS2011
HQ421603	d_Eukaryota;k_Plantae;p_Rhodophyta;c_Florideophyceae;o_Rhodymeniales;f_Rhodymeniaceae;g_Chrysymenia;s_Chrysymenia_okamurae
HQ421606	d_Eukaryota;k_Plantae;p_Rhodophyta;c_Florideophyceae;o_Rhodymeniales;f_Rhodymeniaceae;g_Erythrocolon;s_Erythrocolon_podagricum
HQ421608	d_Eukaryota;k_Plantae;p_Rhodophyta;c_Florideophyceae;o_Nemaliales;f_Liagoraceae;g_Macrocarpus;s_Macrocarpus_perennis
HQ421610	d_Eukaryota;k_Plantae;p_Rhodophyta;c_Florideophyceae;o_Rhodymeniales;f_Rhodymeniaceae;g_Drouetia;s_Drouetia_coalescens
HQ421611	d_Eukaryota;k_Plantae;p_Rhodophyta;c_Florideophyceae;o_Ceramiales;f_unclassifiedCeramiales;g_unclassifiedCeramiales;s_Ceramiales_sp_ARS2011
HQ421613	d_Eukaryota;k_Plantae;p_Rhodophyta;c_Florideophyceae;o_Gracilariales;f_Gracilariaceae;g_unclassifiedGracilaria;s_Gracilaria_sp_ARS2011
HQ421614	d_Eukaryota;k_Plantae;p_Rhodophyta;c_Florideophyceae;o_Nemaliales;f_Liagoraceae;g_Liagora;s_Liagora_robusta
HQ421618	d_Eukaryota;k_Plantae;p_Rhodophyta;c_Florideophyceae;o_Gigartinales;f_Dumontiaceae;g_Dudresnaya;s_Dudresnaya_hawaiiensis
HQ421619	d_Eukaryota;k_Plantae;p_Rhodophyta;c_Florideophyceae;o_Gigartinales;f_Caulacanthaceae;g_Caulacanthus;s_Caulacanthus_ustulatus
HQ421621	d_Eukaryota;k_Plantae;p_Rhodophyta;c_Florideophyceae;o_Ceramiales;f_Dasyaceae;g_Heterosiphonia;s_Heterosiphonia_crispella
HQ421622	d_Eukaryota;k_Plantae;p_Rhodophyta;c_Florideophyceae;o_Rhodymeniales;f_unclassifiedRhodymeniales;g_unclassifiedRhodymeniales;s_Rhodymeniales_sp_ARS2011
HQ421623	d_Eukaryota;k_Plantae;p_Rhodophyta;c_Florideophyceae;o_Ceramiales;f_Dasyaceae;g_Heterosiphonia;s_Heterosiphonia_crispella
HQ421625	d_Eukaryota;k_Plantae;p_Rhodophyta;c_Florideophyceae;o_Ceramiales;f_Delesseriaceae;g_Taenioma;s_Taenioma_perpusillum
HQ421626	d_Eukaryota;k_Plantae;p_Rhodophyta;c_Florideophyceae;o_Nemaliales;f_Liagoraceae;g_Trichogloea;s_Trichogloea_lubrica
HQ421627	d_Eukaryota;k_Plantae;p_Rhodophyta;c_Florideophyceae;o_Ceramiales;f_unclassifiedCeramiales;g_unclassifiedCeramiales;s_Ceramiales_sp_ARS2011
HQ421628	d_Eukaryota;k_Plantae;p_Rhodophyta;c_Florideophyceae;o_Ceramiales;f_unclassifiedCeramiales;g_unclassifiedCeramiales;s_Ceramiales_sp_ARS2011
HQ421629	d_Eukaryota;k_Plantae;p_Rhodophyta;c_Florideophyceae;o_Nemastomatales;f_Nemastomataceae;g_Predaea;s_Predaea_laciniosa
HQ421643	d_Eukaryota;k_Plantae;p_Rhodophyta;c_Florideophyceae;o_Ceramiales;f_Rhodomelaceae;g_unclassifiedPolysiphonia;s_Polysiphonia_sp_ARS2011
HQ421644	d_Eukaryota;k_Plantae;p_Rhodophyta;c_Florideophyceae;o_Ceramiales;f_Ceramiaceae;g_Pleonosporium;s_Pleonosporium_sp_ARS2011
HQ421645	d_Eukaryota;k_Plantae;p_Rhodophyta;c_Florideophyceae;o_Ceramiales;f_Ceramiaceae;g_Antithamnion;s_Antithamnion_sp_ARS2011
HQ421646	d_Eukaryota;k_Plantae;p_Rhodophyta;c_Florideophyceae;o_Ceramiales;f_unclassifiedCeramiales;g_unclassifiedCeramiales;s_Ceramiales_sp_ARS2011
HQ421648	d_Eukaryota;k_Plantae;p_Rhodophyta;c_Florideophyceae;o_Ceramiales;f_unclassifiedCeramiales;g_unclassifiedCeramiales;s_Ceramiales_sp_ARS2011
HQ421649	d_Eukaryota;k_Plantae;p_Rhodophyta;c_Florideophyceae;o_Ceramiales;f_Ceramiaceae;g_Griffithsia;s_Griffithsia_sp_ARS2011
HQ421651	d_Eukaryota;k_Plantae;p_Rhodophyta;c_Florideophyceae;o_Rhodymeniales;f_unclassifiedRhodymeniales;g_unclassifiedRhodymeniales;s_Rhodymeniales_sp_ARS2011
HQ421652	d_Eukaryota;k_Plantae;p_Rhodophyta;c_Florideophyceae;o_Ceramiales;f_Rhodomelaceae;g_Herposiphonia;s_Herposiphonia_sp_ARS2011
HQ421655	d_Eukaryota;k_Plantae;p_Rhodophyta;c_Florideophyceae;o_Rhodymeniales;f_Champiaceae;g_Champia;s_Champia_vieillardii
HQ421656	d_Eukaryota;k_Plantae;p_Rhodophyta;c_Florideophyceae;o_Ceramiales;f_Ceramiaceae;g_Antithamnion;s_Antithamnion_antillanum
HQ421657	d_Eukaryota;k_Plantae;p_Rhodophyta;c_Florideophyceae;o_Ceramiales;f_Ceramiaceae;g_Crouania;s_Crouania_sp_ARS2011
HQ421659	d_Eukaryota;k_Plantae;p_Rhodophyta;c_Florideophyceae;o_Ceramiales;f_Rhodomelaceae;g_Rhodolachne;s_Rhodolachne_decussata
HQ421660	d_Eukaryota;k_Plantae;p_Rhodophyta;c_Florideophyceae;o_Ceramiales;f_Ceramiaceae;g_Antithamnion;s_Antithamnion_erucacladellum
HQ421662	d_Eukaryota;k_Plantae;p_Rhodophyta;c_Florideophyceae;o_Ceramiales;f_Ceramiaceae;g_Perikladosporon;s_Perikladosporon_percurrens
HQ421663	d_Eukaryota;k_Plantae;p_Rhodophyta;c_Florideophyceae;o_Colaconematales;f_Colaconemataceae;g_Colaconema;s_Colaconema_sp_ARS2011
HQ421664	d_Eukaryota;k_Plantae;p_Rhodophyta;c_Florideophyceae;o_Halymeniales;f_Halymeniaceae;g_Cryptonemia;s_Cryptonemia_yendoi
HQ421665	d_Eukaryota;k_Plantae;p_Rhodophyta;c_Florideophyceae;o_Ceramiales;f_Ceramiaceae;g_Ceramium;s_Ceramium_womersleyi
HQ421666	d_Eukaryota;k_Plantae;p_Rhodophyta;c_Florideophyceae;o_Ceramiales;f_Ceramiaceae;g_Crouania;s_Crouania_sp_ARS2011
HQ421667	d_Eukaryota;k_Plantae;p_Rhodophyta;c_Florideophyceae;o_Ceramiales;f_Ceramiaceae;g_Monosporus;s_Monosporus_indicus
HQ421676	d_Eukaryota;k_Plantae;p_Rhodophyta;c_Florideophyceae;o_Nemastomatales;f_Nemastomataceae;g_Predaea;s_Predaea_sp_ARS2011
NC_015403	d_Eukaryota;k_Stramenopiles;p_Bacillariophyta;c_Bacillariophyceae;o_Bacillariophycidae;f_Naviculales;g_Fistulifera;s_Fistulifera_solaris
JN022705	d_Eukaryota;k_Haptophyceae;p_Isochrysidales;c_Noelaerhabdaceae;o_Emiliania;f_x;g_Emiliania;s_Emiliania_huxleyi
JQ039089	d_Eukaryota;k_Viridiplantae;p_Chlorophyta;c_Chlorophyceae;o_Chlamydomonadales;f_Dunaliellaceae;g_Dunaliella;s_Dunaliella_tertiolecta
HE610155	d_Eukaryota;k_Viridiplantae;p_Chlorophyta;c_Ulvophyceae;o_Chlorocystidales;f_Desmochloris;g_Desmochloris;s_Desmochloris_halophila
HE610158	d_Eukaryota;k_Viridiplantae;p_Chlorophyta;c_Chlorophyceae;o_Spermatozopsis;f_x;g_Spermatozopsis;s_Spermatozopsis_exsultans
HE610160	d_Eukaryota;k_Viridiplantae;p_Chlorophyta;c_Chlorophyceae;o_Sphaeropleales;f_Hydrodictyaceae;g_Hydrodictyon;s_Hydrodictyon_reticulatum
HE610162	d_Eukaryota;k_Viridiplantae;p_Chlorophyta;c_Trebouxiophyceae;o_Microthamniales;f_Stichococcus;g_Stichococcus;s_Stichococcus_bacillaris
HE610165	d_Eukaryota;k_Viridiplantae;p_Chlorophyta;c_Chlorodendrophyceae;o_Chlorodendrales;f_Chlorodendraceae;g_Tetraselmis;s_Tetraselmis_cordiformis
HE610166	d_Eukaryota;k_Viridiplantae;p_Chlorophyta;c_Chlorodendrophyceae;o_Chlorodendrales;f_Chlorodendraceae;g_Tetraselmis;s_Tetraselmis_marina
HE610167	d_Eukaryota;k_Viridiplantae;p_Chlorophyta;c_Pedinophyceae;o_Pedinomonadales;f_Pedinomonadaceae;g_Pedinomonas;s_Pedinomonas_sp_UTEX_LB_1027
HE610170	d_Eukaryota;k_Viridiplantae;p_Chlorophyta;c_Pedinophyceae;o_Marsupiomonadales;f_Marsupiomonadaceae;g_Marsupiomonas;s_Marsupiomonas_pelliculata
HE610171	d_Eukaryota;k_Viridiplantae;p_Chlorophyta;c_Pedinophyceae;o_Marsupiomonadales;f_Resultomonadaceae;g_Resultomonas;s_Resultomonas_moestrupii
JQ278712	d_Eukaryota;k_Viridiplantae;p_Chlorophyta;c_Trebouxiophyceae;o_Coccomyxaceae;f_Coccomyxa;g_Coccomyxa;s_Coccomyxa_viridis
NC_016733	d_Eukaryota;k_Viridiplantae;p_Chlorophyta;c_Pedinophyceae;o_Pedinomonadales;f_Pedinomonadaceae;g_Pedinomonas;s_Pedinomonas_minor
NC_016735	d_Eukaryota;k_Stramenopiles;p_PXclade;c_Phaeophyceae;o_Fucales;f_Fucaceae;g_Fucus;s_Fucus_vesiculosus
NC_016731	d_Eukaryota;k_Stramenopiles;p_Bacillariophyta;c_Fragilariophyceae;o_Fragilariophycidae;f_Fragilariales;g_Ulnaria;s_Ulnaria_acus
HE717104	d_Eukaryota;k_Viridiplantae;p_Chlorophyta;c_Chlorophyceae;o_Sphaeropleales;f_Scenedesmaceae;g_Scenedesmus;s_Scenedesmus_sp_ASF71
HE605038	d_Eukaryota;k_Euglenozoa;p_Euglenida;c_Eutreptiales;o_Eutreptiella;f_x;g_Eutreptiella;s_Eutreptiella_gymnastica
JQ907442	d_Eukaryota;k_Plantae;p_Rhodophyta;c_Florideophyceae;o_Gracilariales;f_Gracilariaceae;g_Gracilaria;s_Gracilaria_gracilis
JQ907450	d_Eukaryota;k_Plantae;p_Rhodophyta;c_Florideophyceae;o_Gracilariales;f_Gracilariaceae;g_Gracilaria;s_Gracilaria_isabellana
JQ907466	d_Eukaryota;k_Plantae;p_Rhodophyta;c_Florideophyceae;o_Gracilariales;f_Gracilariaceae;g_Gracilariopsis;s_Gracilariopsis_lemaneiformis
JQ907469	d_Eukaryota;k_Plantae;p_Rhodophyta;c_Florideophyceae;o_Gracilariales;f_Gracilariaceae;g_Gracilariopsis;s_Gracilariopsis_mclachlanii
JN603960	d_Eukaryota;k_Euglenozoa;p_Euglenida;c_Euglenales;o_Monomorphina;f_x;g_Monomorphina;s_Monomorphina_aenigmatica
JN603966	d_Eukaryota;k_Euglenozoa;p_Euglenida;c_Euglenales;o_Monomorphina;f_x;g_Monomorphina;s_Monomorphina_megalopsis
JN603968	d_Eukaryota;k_Euglenozoa;p_Euglenida;c_Euglenales;o_Monomorphina;f_x;g_Monomorphina;s_Monomorphina_sp_KIJ2012a
JN603970	d_Eukaryota;k_Euglenozoa;p_Euglenida;c_Euglenales;o_Monomorphina;f_x;g_Monomorphina;s_Monomorphina_pseudonordstedti
JN603971	d_Eukaryota;k_Euglenozoa;p_Euglenida;c_Euglenales;o_Monomorphina;f_x;g_Monomorphina;s_Monomorphina_pseudonordstedti
JN603974	d_Eukaryota;k_Euglenozoa;p_Euglenida;c_Euglenales;o_Monomorphina;f_x;g_Monomorphina;s_Monomorphina_pseudonordstedti
JN603979	d_Eukaryota;k_Euglenozoa;p_Euglenida;c_Euglenales;o_Monomorphina;f_x;g_Monomorphina;s_Monomorphina_pseudonordstedti
JN603980	d_Eukaryota;k_Euglenozoa;p_Euglenida;c_Euglenales;o_Monomorphina;f_x;g_Monomorphina;s_Monomorphina_pseudopyrum
JN603983	d_Eukaryota;k_Euglenozoa;p_Euglenida;c_Euglenales;o_Monomorphina;f_x;g_Monomorphina;s_Monomorphina_pyrum
JN603992	d_Eukaryota;k_Euglenozoa;p_Euglenida;c_Euglenales;o_Monomorphina;f_x;g_Monomorphina;s_Monomorphina_rudicula
JN603994	d_Eukaryota;k_Euglenozoa;p_Euglenida;c_Euglenales;o_Monomorphina;f_x;g_Monomorphina;s_Monomorphina_sp_KIJ2012b
NC_018523	d_Eukaryota;k_Stramenopiles;p_PXclade;c_Phaeophyceae;o_Laminariales;f_Laminariaceae;g_Saccharina;s_Saccharina_japonica
JX297813	d_Eukaryota;k_Stramenopiles;p_Pelagophyceae;c_Pelagomonadales;o_Pelagomonas;f_environmentalsamples;g_environmentalsamples;s_uncultured_Pelagomonas
JX470949	d_Eukaryota;k_Cryptophyta;p_Cryptomonadales;c_Cryptomonadaceae;o_Cryptomonas;f_x;g_Cryptomonas;s_Cryptomonas_obovata
JQ356830	d_Eukaryota;k_Euglenozoa;p_Euglenida;c_Cryptoglena;o_x;f_x;g_Cryptoglena;s_Cryptoglena_sp_1_JIK2012
JQ356844	d_Eukaryota;k_Euglenozoa;p_Euglenida;c_Cryptoglena;o_x;f_x;g_Cryptoglena;s_Cryptoglena_skujai
KC012944	d_Eukaryota;k_Stramenopiles;p_Eustigmatophyceae;c_Eustigmatales;o_Monodopsidaceae;f_Nannochloropsis;g_Nannochloropsis;s_Nannochloropsis_gaditana
JX877598	d_Eukaryota;k_Viridiplantae;p_Chlorophyta;c_Trebouxiophyceae;o_Chlorellales;f_environmentalsamples;g_environmentalsamples;s_uncultured_Koliella
JX877599	d_Eukaryota;k_Viridiplantae;p_Chlorophyta;c_Trebouxiophyceae;o_environmentalsamples;f_x;g_environmentalsamples;s_uncultured_Leptosira
JX877603	d_Eukaryota;k_Viridiplantae;p_Chlorophyta;c_Trebouxiophyceae;o_Coccomyxaceae;f_environmentalsamples;g_environmentalsamples;s_uncultured_Coccomyxa
JX877605	d_Eukaryota;k_Viridiplantae;p_Chlorophyta;c_Chlorophyceae;o_Chlamydomonadales;f_Chlorococcaceae;g_environmentalsamples;s_uncultured_Chlorococcum
JX877606	d_Eukaryota;k_Viridiplantae;p_Chlorophyta;c_Trebouxiophyceae;o_Chlorellales;f_environmentalsamples;g_environmentalsamples;s_uncultured_Koliella
JX877612	d_Eukaryota;k_Viridiplantae;p_Chlorophyta;c_Chlorophyceae;o_Chlamydomonadales;f_Chlorococcaceae;g_environmentalsamples;s_uncultured_Chlorococcum
JX877615	d_Eukaryota;k_Viridiplantae;p_Chlorophyta;c_Chlorophyceae;o_Sphaeropleales;f_Scenedesmaceae;g_environmentalsamples;s_uncultured_Acutodesmus
JX877616	d_Eukaryota;k_Viridiplantae;p_Chlorophyta;c_Chlorophyceae;o_Sphaeropleales;f_environmentalsamples;g_environmentalsamples;s_uncultured_Bracteacoccus
JX877639	d_Eukaryota;k_Viridiplantae;p_Chlorophyta;c_Chlorophyceae;o_Chlamydomonadales;f_Chlamydomonadaceae;g_environmentalsamples;s_uncultured_Chlamydomonas
JX877643	d_Eukaryota;k_Viridiplantae;p_Chlorophyta;c_Chlorophyceae;o_Sphaeropleales;f_Scenedesmaceae;g_environmentalsamples;s_uncultured_Scenedesmus
JX877644	d_Eukaryota;k_Viridiplantae;p_Chlorophyta;c_Trebouxiophyceae;o_Coccomyxaceae;f_environmentalsamples;g_environmentalsamples;s_uncultured_Coccomyxa
JX877645	d_Eukaryota;k_Viridiplantae;p_Chlorophyta;c_Trebouxiophyceae;o_Microthamniales;f_environmentalsamples;g_environmentalsamples;s_uncultured_Friedmannia
KC153978	d_Eukaryota;k_Plantae;p_Rhodophyta;c_Florideophyceae;o_Corallinophycidae;f_Corallinales;g_Calliarthron;s_Calliarthron_tuberculosum
HF567870	d_Eukaryota;k_Viridiplantae;p_Streptophyta;c_Embryophyta;o_Tracheophyta;f_Spermatophyta;g_Tectona;s_Tectona_grandis
NC_020371	d_Eukaryota;k_Haptophyceae;p_Pavlovales;c_Pavlovaceae;o_Pavlova;f_x;g_Pavlova;s_Pavlova_lutheri
JN643723	d_Eukaryota;k_Euglenozoa;p_Euglenida;c_Eutreptiales;o_Eutreptia;f_x;g_Eutreptia;s_Eutreptia_viridis
KC782924	d_Eukaryota;k_Plantae;p_Rhodophyta;c_Florideophyceae;o_Halymeniales;f_Halymeniaceae;g_Grateloupia;s_Grateloupia_livida
NR_076758	d_Procaryota;k_Bacteria;p_Cyanobacteria;c_x;o_Nostocales;f_Nostocaceae;g_Trichormus;s_Nostoc_azollae_0708
NC_020795	d_Eukaryota;k_Plantae;p_Rhodophyta;c_Florideophyceae;o_Gigartinales;f_Gigartinaceae;g_Chondrus;s_Chondrus_crispus
NC_021109	d_Eukaryota;k_Viridiplantae;p_Chlorophyta;c_Chlorophyceae;o_Chlamydomonadales;f_Volvocaceae;g_Pleodorina;s_Pleodorina_starrii
NR_102534	d_Procaryota;k_Bacteria;p_Cyanobacteria;c_x;o_Oscillatoriophycideae;f_Chroococcales;g_Cyanobium;s_Cyanobium_gracile_PCC_6307
NC_021618	d_Eukaryota;k_Plantae;p_Rhodophyta;c_Florideophyceae;o_Halymeniales;f_Halymeniaceae;g_Grateloupia;s_Grateloupia_taiwanensis
NC_021637	d_Eukaryota;k_Haptophyceae;p_Phaeocystales;c_Phaeocystaceae;o_Phaeocystis;f_x;g_Phaeocystis;s_Phaeocystis_globosa
NC_016703	d_Eukaryota;k_Haptophyceae;p_Phaeocystales;c_Phaeocystaceae;o_Phaeocystis;f_x;g_Phaeocystis;s_Phaeocystis_antarctica
KC791175	d_Eukaryota;k_Plantae;p_Rhodophyta;c_Bangiophyceae;o_Bangiales;f_Bangiaceae;g_Pyropia;s_Pyropia_haitanensis
KC791176	d_Eukaryota;k_Plantae;p_Rhodophyta;c_Bangiophyceae;o_Bangiales;f_Bangiaceae;g_Pyropia;s_Pyropia_haitanensis
KC791184	d_Eukaryota;k_Plantae;p_Rhodophyta;c_Bangiophyceae;o_Bangiales;f_Bangiaceae;g_Pyropia;s_Pyropia_haitanensis
KF438023	d_Eukaryota;k_Rhizaria;p_Cercozoa;c_Chlorarachniophyceae;o_Lotharella;f_x;g_Lotharella;s_Lotharella_sp_CCMP622
KF554427	d_Eukaryota;k_Viridiplantae;p_Chlorophyta;c_Trebouxiophyceae;o_Chlorellales;f_Chlorellaceae;g_Chlorella;s_Chlorella_sp_ArM0029B
KF907416	d_Eukaryota;k_Cryptophyta;p_Cryptomonadales;c_Cryptomonadaceae;o_Cryptomonas;f_x;g_Cryptomonas;s_Cryptomonas_curvata
KF907421	d_Eukaryota;k_Cryptophyta;p_Cryptomonadales;c_Cryptomonadaceae;o_Cryptomonas;f_x;g_Cryptomonas;s_Cryptomonas_curvata
KF907422	d_Eukaryota;k_Cryptophyta;p_Cryptomonadales;c_Cryptomonadaceae;o_Cryptomonas;f_x;g_Cryptomonas;s_Cryptomonas_curvata
KF907423	d_Eukaryota;k_Cryptophyta;p_Cryptomonadales;c_Cryptomonadaceae;o_Cryptomonas;f_x;g_Cryptomonas;s_Cryptomonas_gyropyrenoidosa
KF907424	d_Eukaryota;k_Cryptophyta;p_Cryptomonadales;c_Cryptomonadaceae;o_Cryptomonas;f_x;g_Cryptomonas;s_Cryptomonas_marssonii
KF907426	d_Eukaryota;k_Cryptophyta;p_Cryptomonadales;c_Cryptomonadaceae;o_Cryptomonas;f_x;g_Cryptomonas;s_Cryptomonas_obovata
KF907428	d_Eukaryota;k_Cryptophyta;p_Cryptomonadales;c_Cryptomonadaceae;o_Cryptomonas;f_x;g_Cryptomonas;s_Cryptomonas_obovoidea
KF907429	d_Eukaryota;k_Cryptophyta;p_Cryptomonadales;c_Cryptomonadaceae;o_Cryptomonas;f_x;g_Cryptomonas;s_Cryptomonas_ovata
KF907432	d_Eukaryota;k_Cryptophyta;p_Cryptomonadales;c_Cryptomonadaceae;o_Cryptomonas;f_x;g_Cryptomonas;s_Cryptomonas_phaseolus
KF907433	d_Eukaryota;k_Cryptophyta;p_Cryptomonadales;c_Cryptomonadaceae;o_Cryptomonas;f_x;g_Cryptomonas;s_Cryptomonas_phaseolus
KF907435	d_Eukaryota;k_Cryptophyta;p_Cryptomonadales;c_Cryptomonadaceae;o_Cryptomonas;f_x;g_Cryptomonas;s_Cryptomonas_pyrenoidifera
KF907437	d_Eukaryota;k_Cryptophyta;p_Cryptomonadales;c_Cryptomonadaceae;o_Cryptomonas;f_x;g_Cryptomonas;s_Cryptomonas_pyrenoidifera
KF907442	d_Eukaryota;k_Cryptophyta;p_Cryptomonadales;c_Cryptomonadaceae;o_Cryptomonas;f_x;g_Cryptomonas;s_Cryptomonas_pyrenoidifera
KF907443	d_Eukaryota;k_Cryptophyta;p_Cryptomonadales;c_Cryptomonadaceae;o_Cryptomonas;f_unclassifiedCryptomonas;g_unclassifiedCryptomonas;s_Cryptomonas_sp_CNUCRY_75
KF907445	d_Eukaryota;k_Cryptophyta;p_Cryptomonadales;c_Cryptomonadaceae;o_Cryptomonas;f_unclassifiedCryptomonas;g_unclassifiedCryptomonas;s_Cryptomonas_sp_Dumo2_100310C
KF907446	d_Eukaryota;k_Cryptophyta;p_Cryptomonadales;c_Cryptomonadaceae;o_Cryptomonas;f_unclassifiedCryptomonas;g_unclassifiedCryptomonas;s_Cryptomonas_sp_Okgeum121809C
KF907447	d_Eukaryota;k_Cryptophyta;p_Cryptomonadales;c_Cryptomonadaceae;o_Cryptomonas;f_unclassifiedCryptomonas;g_unclassifiedCryptomonas;s_Cryptomonas_sp_Sinjeong_080610A
KF907453	d_Eukaryota;k_Cryptophyta;p_Cryptomonadales;c_Cryptomonadaceae;o_Cryptomonas;f_x;g_Cryptomonas;s_Cryptomonas_tetrapyrenoidosa
NC_023133	d_Eukaryota;k_Plantae;p_Rhodophyta;c_Bangiophyceae;o_Porphyridiales;f_Porphyridiaceae;g_Porphyridium;s_Porphyridium_purpureum
KC843975	d_Eukaryota;k_Viridiplantae;p_Chlorophyta;c_Trebouxiophyceae;o_Chlorellales;f_Chlorellaceae;g_Auxenochlorella;s_Auxenochlorella_protothecoides
KF805719	d_Eukaryota;k_Viridiplantae;p_Chlorophyta;c_Trebouxiophyceae;o_Chlorellales;f_Chlorellaceae;g_Chlorella;s_Chlorella_sp_KMN2
KF805722	d_Eukaryota;k_Viridiplantae;p_Chlorophyta;c_Chlorophyceae;o_Sphaeropleales;f_Selenastraceae;g_Monoraphidium;s_Monoraphidium_sp_KMN5
KJ001761	d_Eukaryota;k_Viridiplantae;p_Chlorophyta;c_Trebouxiophyceae;o_Chlorellales;f_Chlorellaceae;g_Prototheca;s_Prototheca_wickerhamii
NC_023785	d_Eukaryota;k_Plantae;p_Rhodophyta;c_Florideophyceae;o_Gracilariales;f_Gracilariaceae;g_Gracilaria;s_Gracilaria_salicornia
KJ410683	d_Eukaryota;k_Stramenopiles;p_Eustigmatophyceae;c_Eustigmatales;o_Monodopsidaceae;f_Nannochloropsis;g_Nannochloropsis;s_Nannochloropsis_oceanica
KJ201907	d_Eukaryota;k_Haptophyceae;p_Prymnesiales;c_Chrysochromulinaceae;o_Chrysochromulina;f_x;g_Chrysochromulina;s_Chrysochromulina_sp_CCMP291
KJ776834	d_Eukaryota;k_Plantae;p_Rhodophyta;c_Bangiophyceae;o_Bangiales;f_Bangiaceae;g_Pyropia;s_Pyropia_perforata
KJ776836	d_Eukaryota;k_Plantae;p_Rhodophyta;c_Bangiophyceae;o_Bangiales;f_Bangiaceae;g_Pyropia;s_Pyropia_kanakaensis
KJ776837	d_Eukaryota;k_Plantae;p_Rhodophyta;c_Bangiophyceae;o_Bangiales;f_Bangiaceae;g_Pyropia;s_Pyropia_fucicola
KJ569775	d_Eukaryota;k_Plantae;p_Rhodophyta;c_Bangiophyceae;o_Cyanidiales;f_Cyanidiaceae;g_unclassifiedCyanidiaceae;s_Cyanidiaceae_sp_MXAZ01
KJ746597	d_Eukaryota;k_Viridiplantae;p_Chlorophyta;c_prasinophytes;o_Prasinococcales;f_Prasinococcus;g_Prasinococcus;s_Prasinococcus_sp_CCMP1194
KJ746601	d_Eukaryota;k_Viridiplantae;p_Chlorophyta;c_prasinophytes;o_x;f_x;g_prasinophytes;s_Prasinophyceae_sp_CCMP1205
KJ746602	d_Eukaryota;k_Viridiplantae;p_Chlorophyta;c_prasinophytes;o_x;f_x;g_prasinophytes;s_Prasinophyceae_sp_MBIC10622
NC_024079	d_Eukaryota;k_Stramenopiles;p_Bacillariophyta;c_Fragilariophyceae;o_Fragilariophycidae;f_Fragilariales;g_Asterionella;s_Asterionella_formosa
NC_024080	d_Eukaryota;k_Stramenopiles;p_Bacillariophyta;c_Fragilariophyceae;o_Fragilariophycidae;f_Fragilariales;g_Asterionellopsis;s_Asterionellopsis_glacialis
NC_024081	d_Eukaryota;k_Stramenopiles;p_Bacillariophyta;c_Coscinodiscophyceae;o_Coscinodiscophycidae;f_Coscinodiscales;g_Coscinodiscus;s_Coscinodiscus_radiatus
NC_024082	d_Eukaryota;k_Stramenopiles;p_Bacillariophyta;c_Bacillariophyceae;o_Bacillariophycidae;f_Bacillariales;g_Cylindrotheca;s_Cylindrotheca_closterium
NC_024083	d_Eukaryota;k_Stramenopiles;p_Bacillariophyta;c_Bacillariophyceae;o_Bacillariophycidae;f_Cymbellales;g_Didymosphenia;s_Didymosphenia_geminata
NC_024084	d_Eukaryota;k_Stramenopiles;p_Bacillariophyta;c_Coscinodiscophyceae;o_Chaetocerotophycidae;f_Leptocylindrales;g_Leptocylindrus;s_Leptocylindrus_danicus
NC_024085	d_Eukaryota;k_Stramenopiles;p_Bacillariophyta;c_Mediophyceae;o_Lithodesmiophycidae;f_Lithodesmiales;g_Lithodesmium;s_Lithodesmium_undulatum
NC_024665	d_Eukaryota;k_Plantae;p_Rhodophyta;c_Bangiophyceae;o_Cyanidiales;f_Cyanidiaceae;g_Galdieria;s_Galdieria_sulphuraria
KJ877675	d_Eukaryota;k_Stramenopiles;p_Chrysophyceae;c_Chromulinales;o_Chromulinaceae;f_Ochromonas;g_Ochromonas;s_Ochromonas_sp_CCMP1393
NC_024811	d_Eukaryota;k_Viridiplantae;p_Chlorophyta;c_prasinophytes;o_Mamiellophyceae;f_Mamiellales;g_Bathycoccus;s_Bathycoccus_prasinos
KJ958480	d_Eukaryota;k_Stramenopiles;p_Bacillariophyta;c_Coscinodiscophyceae;o_Thalassiosirophycidae;f_Thalassiosirales;g_Cyclotella;s_Cyclotella_sp_L04_2
KJ143744	d_Eukaryota;k_Plantae;p_Rhodophyta;c_Florideophyceae;o_Batrachospermales;f_Batrachospermaceae;g_Kumanoa;s_Kumanoa_intorta
KM462862	d_Eukaryota;k_Viridiplantae;p_Chlorophyta;c_Trebouxiophyceae;o_Prasiolales;f_Prasiolaceae;g_Prasiolopsis;s_Prasiolopsis_sp_SAG_8481
KM462870	d_Eukaryota;k_Viridiplantae;p_Chlorophyta;c_Pedinophyceae;o_Marsupiomonadales;f_Marsupiomonadaceae;g_Marsupiomonas;s_Marsupiomonas_sp_NIES_1824
NC_024928	d_Eukaryota;k_Stramenopiles;p_Bacillariophyta;c_Bacillariophyceae;o_Eunotiophycidae;f_Eunotiales;g_Eunotia;s_Eunotia_naegelii
NC_025310	d_Eukaryota;k_Stramenopiles;p_Bacillariophyta;c_Coscinodiscophyceae;o_Chaetocerotophycidae;f_Chaetocerotales;g_Chaetoceros;s_Chaetoceros_simplex
NC_025312	d_Eukaryota;k_Stramenopiles;p_Bacillariophyta;c_Coscinodiscophyceae;o_Thalassiosirophycidae;f_Thalassiosirales;g_Roundia;s_Roundia_cardiophora
NC_025313	d_Eukaryota;k_Stramenopiles;p_Bacillariophyta;c_Mediophyceae;o_Biddulphiophycidae;f_Hemiaulales;g_Cerataulina;s_Cerataulina_daemon
NC_025539	d_Eukaryota;k_Viridiplantae;p_Chlorophyta;c_Trebouxiophyceae;o_Choricystis;f_x;g_Choricystis;s_Choricystis_parasitica
NC_025545	d_Eukaryota;k_Viridiplantae;p_Chlorophyta;c_Trebouxiophyceae;o_Botryococcaceae;f_Botryococcus;g_Botryococcus;s_Botryococcus_braunii
NC_025543	d_Eukaryota;k_Viridiplantae;p_Chlorophyta;c_Trebouxiophyceae;o_Microthamniales;f_Fusochloris;g_Fusochloris;s_Fusochloris_perforata
NC_025525	d_Eukaryota;k_Viridiplantae;p_Chlorophyta;c_Trebouxiophyceae;o_Myrmecia;f_x;g_Myrmecia;s_Myrmecia_israelensis
NC_025549	d_Eukaryota;k_Viridiplantae;p_Chlorophyta;c_Trebouxiophyceae;o_Chlorellales;f_Chlorellaceae;g_Marvania;s_Marvania_geminata
NC_025547	d_Eukaryota;k_Viridiplantae;p_Chlorophyta;c_Trebouxiophyceae;o_Pseudochloris;f_x;g_Pseudochloris;s_Pseudochloris_wilhelmii
NC_025311	d_Eukaryota;k_Stramenopiles;p_Bacillariophyta;c_Coscinodiscophyceae;o_Rhizosoleniophycidae;f_Rhizosoleniales;g_Rhizosolenia;s_Rhizosolenia_imbricata
NC_025526	d_Eukaryota;k_Viridiplantae;p_Chlorophyta;c_Trebouxiophyceae;o_Watanabea;f_x;g_Watanabea;s_Watanabea_reniformis
NC_025532	d_Eukaryota;k_Viridiplantae;p_Chlorophyta;c_Chlorophyceae;o_Chlamydomonadales;f_Chlamydomonadalesincertaesedis;g_Ettlia;s_Ettlia_pseudoalveolaris
NC_025533	d_Eukaryota;k_Viridiplantae;p_Chlorophyta;c_Trebouxiophyceae;o_Chlorellales;f_Chlorellaceae;g_Lobosphaera;s_Lobosphaera_incisa
NC_025537	d_Eukaryota;k_Viridiplantae;p_Chlorophyta;c_Trebouxiophyceae;o_Microthamniales;f_Microthamnion;g_Microthamnion;s_Microthamnion_kuetzingianum
NC_025541	d_Eukaryota;k_Viridiplantae;p_Chlorophyta;c_Trebouxiophyceae;o_Planctonema;f_x;g_Planctonema;s_Planctonema_lauterbornii
NC_025528	d_Eukaryota;k_Viridiplantae;p_Chlorophyta;c_Trebouxiophyceae;o_Chlorella;f_x;g_Chlorella;s_Chlorella_mirabilis
NC_025544	d_Eukaryota;k_Viridiplantae;p_Chlorophyta;c_Geminella;o_x;f_x;g_Geminella;s_Geminella_minor
NZ_AYSN01000082	d_Procaryota;k_Bacteria;p_Firmicutes;c_x;o_Clostridia;f_Thermoanaerobacterales;g_Thermoanaerobacterium;s_Thermoanaerobacterium_aotearoense_SCUT27
NC_025531	d_Eukaryota;k_Viridiplantae;p_Chlorophyta;c_Trebouxiophyceae;o_Microthamniales;f_Koliella;g_Koliella;s_Koliella_longiseta
NZ_CP003181	d_Procaryota;k_Bacteria;p_Proteobacteria;c_x;o_Alphaproteobacteria;f_Rhodospirillales;g_Granulibacter;s_Granulibacter_bethesdensis_CGDNIH3
NZ_CP004360	d_Procaryota;k_Bacteria;p_Proteobacteria;c_x;o_Alphaproteobacteria;f_Rhodospirillales;g_Komagataeibacter;s_Komagataeibacter_xylinus_E25
KP330491	d_Eukaryota;k_Plantae;p_Rhodophyta;c_Florideophyceae;o_Gracilariales;f_Gracilariaceae;g_Gracilariopsis;s_Gracilariopsis_lemaneiformis
KP271969	d_Eukaryota;k_Viridiplantae;p_Chlorophyta;c_Trebouxiophyceae;o_Chlorellales;f_Chlorellaceae;g_Chlorella;s_Chlorella_variabilis
NC_026523	d_Eukaryota;k_Plantae;p_Rhodophyta;c_Florideophyceae;o_Ceramiales;f_Rhodomelaceae;g_Vertebrata;s_Vertebrata_lanosa
NC_026522	d_Eukaryota;k_Plantae;p_Rhodophyta;c_Florideophyceae;o_Gigartinales;f_Choreocolacaceae;g_Choreocolax;s_Choreocolax_polysiphoniae
NC_026795	d_Eukaryota;k_Viridiplantae;p_Chlorophyta;c_Ulvophyceae;o_Bryopsidales;f_Bryopsidaceae;g_Bryopsis;s_Bryopsis_plumosa
KR017749	d_Eukaryota;k_Viridiplantae;p_Chlorophyta;c_Trebouxiophyceae;o_Prasiolales;f_Prasiolaceae;g_Prasiola;s_Prasiola_crispa
KP720616	d_Eukaryota;k_Viridiplantae;p_Chlorophyta;c_Ulvophyceae;o_Ulvales;f_Ulvaceae;g_Ulva;s_Ulva_sp_UNA00071828
NC_026851	d_Eukaryota;k_Stramenopiles;p_Eustigmatophyceae;c_Trachydiscus;o_x;f_x;g_Trachydiscus;s_Trachydiscus_minutus
KP714733	d_Eukaryota;k_Plantae;p_Rhodophyta;c_Bangiophyceae;o_Bangiales;f_Bangiaceae;g_Bangia;s_Bangia_fuscopurpurea
KP403169	d_Eukaryota;k_Plantae;p_Rhodophyta;c_Florideophyceae;o_Gracilariales;f_Gracilariaceae;g_Gracilaria;s_Gracilaria_caudata
KP403170	d_Eukaryota;k_Plantae;p_Rhodophyta;c_Florideophyceae;o_Gracilariales;f_Gracilariaceae;g_Gracilaria;s_Gracilaria_caudata
KP403180	d_Eukaryota;k_Plantae;p_Rhodophyta;c_Florideophyceae;o_Gracilariales;f_Gracilariaceae;g_Gracilaria;s_Gracilaria_cervicornis
KP403195	d_Eukaryota;k_Plantae;p_Rhodophyta;c_Florideophyceae;o_Gracilariales;f_Gracilariaceae;g_Gracilaria;s_Gracilaria_curtissiae
KP403226	d_Eukaryota;k_Plantae;p_Rhodophyta;c_Florideophyceae;o_Gracilariales;f_Gracilariaceae;g_Gracilaria;s_Gracilaria_smithsoniensis
KP403232	d_Eukaryota;k_Plantae;p_Rhodophyta;c_Florideophyceae;o_Gracilariales;f_Gracilariaceae;g_unclassifiedGracilaria;s_Gracilaria_sp_2_MCO2015
KP403240	d_Eukaryota;k_Plantae;p_Rhodophyta;c_Florideophyceae;o_Gracilariales;f_Gracilariaceae;g_Gracilaria;s_Gracilaria_yoneshigueana
KP403247	d_Eukaryota;k_Plantae;p_Rhodophyta;c_Florideophyceae;o_Gracilariales;f_Gracilariaceae;g_Gracilariopsis;s_Gracilariopsis_silvana
KP403252	d_Eukaryota;k_Plantae;p_Rhodophyta;c_Florideophyceae;o_Gracilariales;f_Gracilariaceae;g_Gracilariopsis;s_Gracilariopsis_tenuifrons
KP403253	d_Eukaryota;k_Plantae;p_Rhodophyta;c_Florideophyceae;o_Gracilariales;f_Gracilariaceae;g_Gracilariopsis;s_Gracilariopsis_tenuifrons
KM590695	d_Eukaryota;k_Stramenopiles;p_Synurophyceae;c_Synurales;o_Mallomonadaceae;f_Synura;g_Synura;s_Synura_asmundiae
KM590699	d_Eukaryota;k_Stramenopiles;p_Synurophyceae;c_Synurales;o_Mallomonadaceae;f_Synura;g_Synura;s_Synura_conopea
KM590704	d_Eukaryota;k_Stramenopiles;p_Synurophyceae;c_Synurales;o_Mallomonadaceae;f_Synura;g_Synura;s_Synura_curtispina
KM590725	d_Eukaryota;k_Stramenopiles;p_Synurophyceae;c_Synurales;o_Mallomonadaceae;f_Synura;g_Synura;s_Synura_macracantha
KM590729	d_Eukaryota;k_Stramenopiles;p_Synurophyceae;c_Synurales;o_Mallomonadaceae;f_Synura;g_Synura;s_Synura_mammillosa
KM590748	d_Eukaryota;k_Stramenopiles;p_Synurophyceae;c_Synurales;o_Mallomonadaceae;f_Synura;g_Synura;s_Synura_spinosa
KM590750	d_Eukaryota;k_Stramenopiles;p_Synurophyceae;c_Synurales;o_Mallomonadaceae;f_Synura;g_Synura;s_Synura_splendida
KM590761	d_Eukaryota;k_Stramenopiles;p_Synurophyceae;c_Synurales;o_Mallomonadaceae;f_Synura;g_Synura;s_Synura_uvella
KM590763	d_Eukaryota;k_Stramenopiles;p_Synurophyceae;c_Synurales;o_Mallomonadaceae;f_Synura;g_Synura;s_Synura_sp_Gungnam1072807A
KM590765	d_Eukaryota;k_Stramenopiles;p_Synurophyceae;c_Synurales;o_Synuraceae;f_Tessellaria;g_Tessellaria;s_Tessellaria_volvocina
KM590766	d_Eukaryota;k_Stramenopiles;p_Chrysophyceae;c_Chromulinales;o_Chromulinaceae;f_Chromulina;g_Chromulina;s_Chromulina_sp_SAG_1797
KM590767	d_Eukaryota;k_Stramenopiles;p_Chrysophyceae;c_Chromulinales;o_Chromulinaceae;f_Ochromonas;g_Ochromonas;s_Ochromonas_danica
KM817924	d_Eukaryota;k_Stramenopiles;p_Synurophyceae;c_Synurales;o_Mallomonadaceae;f_Mallomonas;g_Mallomonas;s_Mallomonas_acaroides
KM817930	d_Eukaryota;k_Stramenopiles;p_Synurophyceae;c_Synurales;o_Mallomonadaceae;f_Mallomonas;g_Mallomonas;s_Mallomonas_adamas
KM817932	d_Eukaryota;k_Stramenopiles;p_Synurophyceae;c_Synurales;o_Mallomonadaceae;f_Mallomonas;g_Mallomonas;s_Mallomonas_akrokomos
KM817938	d_Eukaryota;k_Stramenopiles;p_Synurophyceae;c_Synurales;o_Mallomonadaceae;f_Mallomonas;g_Mallomonas;s_Mallomonas_annulata
KM817939	d_Eukaryota;k_Stramenopiles;p_Synurophyceae;c_Synurales;o_Mallomonadaceae;f_Mallomonas;g_Mallomonas;s_Mallomonas_aerolata
KM817941	d_Eukaryota;k_Stramenopiles;p_Synurophyceae;c_Synurales;o_Mallomonadaceae;f_Mallomonas;g_Mallomonas;s_Mallomonas_bangladeshica
KM817943	d_Eukaryota;k_Stramenopiles;p_Synurophyceae;c_Synurales;o_Mallomonadaceae;f_Mallomonas;g_Mallomonas;s_Mallomonas_bronchartiana
KM817945	d_Eukaryota;k_Stramenopiles;p_Synurophyceae;c_Synurales;o_Mallomonadaceae;f_Mallomonas;g_Mallomonas;s_Mallomonas_caudata
KM817947	d_Eukaryota;k_Stramenopiles;p_Synurophyceae;c_Synurales;o_Mallomonadaceae;f_Mallomonas;g_Mallomonas;s_Mallomonas_corymbosa
KM817951	d_Eukaryota;k_Stramenopiles;p_Synurophyceae;c_Synurales;o_Mallomonadaceae;f_Mallomonas;g_Mallomonas;s_Mallomonas_cratis
KM817952	d_Eukaryota;k_Stramenopiles;p_Synurophyceae;c_Synurales;o_Mallomonadaceae;f_Mallomonas;g_Mallomonas;s_Mallomonas_sp_1_BYJ2013
KM817955	d_Eukaryota;k_Stramenopiles;p_Synurophyceae;c_Synurales;o_Mallomonadaceae;f_Mallomonas;g_Mallomonas;s_Mallomonas_elongata
KM817960	d_Eukaryota;k_Stramenopiles;p_Synurophyceae;c_Synurales;o_Mallomonadaceae;f_Mallomonas;g_Mallomonas;s_Mallomonas_heterospina
KM817961	d_Eukaryota;k_Stramenopiles;p_Synurophyceae;c_Synurales;o_Mallomonadaceae;f_Mallomonas;g_Mallomonas;s_Mallomonas_hexareticulata
KM817963	d_Eukaryota;k_Stramenopiles;p_Synurophyceae;c_Synurales;o_Mallomonadaceae;f_Mallomonas;g_Mallomonas;s_Mallomonas_insignis
KM817964	d_Eukaryota;k_Stramenopiles;p_Synurophyceae;c_Synurales;o_Mallomonadaceae;f_Mallomonas;g_Mallomonas;s_Mallomonas_kalinae
KM817966	d_Eukaryota;k_Stramenopiles;p_Synurophyceae;c_Synurales;o_Mallomonadaceae;f_Mallomonas;g_Mallomonas;s_Mallomonas_lacuna
KM817968	d_Eukaryota;k_Stramenopiles;p_Synurophyceae;c_Synurales;o_Mallomonadaceae;f_Mallomonas;g_Mallomonas;s_Mallomonas_lelymene
KM817970	d_Eukaryota;k_Stramenopiles;p_Synurophyceae;c_Synurales;o_Mallomonadaceae;f_Mallomonas;g_Mallomonas;s_Mallomonas_mangofera_var_foveata
KM817972	d_Eukaryota;k_Stramenopiles;p_Synurophyceae;c_Synurales;o_Mallomonadaceae;f_Mallomonas;g_Mallomonas;s_Mallomonas_matvienkoae
KM817974	d_Eukaryota;k_Stramenopiles;p_Synurophyceae;c_Synurales;o_Mallomonadaceae;f_Mallomonas;g_Mallomonas;s_Mallomonas_morrisonensis
KM817977	d_Eukaryota;k_Stramenopiles;p_Synurophyceae;c_Synurales;o_Mallomonadaceae;f_Mallomonas;g_Mallomonas;s_Mallomonas_oviformis
KM817978	d_Eukaryota;k_Stramenopiles;p_Synurophyceae;c_Synurales;o_Mallomonadaceae;f_Mallomonas;g_Mallomonas;s_Mallomonas_papillosa
KM817979	d_Eukaryota;k_Stramenopiles;p_Synurophyceae;c_Synurales;o_Mallomonadaceae;f_Mallomonas;g_Mallomonas;s_Mallomonas_peroneides
KM817983	d_Eukaryota;k_Stramenopiles;p_Synurophyceae;c_Synurales;o_Mallomonadaceae;f_Mallomonas;g_Mallomonas;s_Mallomonas_pseudocratis
KM817985	d_Eukaryota;k_Stramenopiles;p_Synurophyceae;c_Synurales;o_Mallomonadaceae;f_Mallomonas;g_Mallomonas;s_Mallomonas_pseudomatvienkoae
KM817988	d_Eukaryota;k_Stramenopiles;p_Synurophyceae;c_Synurales;o_Mallomonadaceae;f_Mallomonas;g_Mallomonas;s_Mallomonas_punctifera
KM817992	d_Eukaryota;k_Stramenopiles;p_Synurophyceae;c_Synurales;o_Mallomonadaceae;f_Mallomonas;g_Mallomonas;s_Mallomonas_sorohexareticulata
KM817994	d_Eukaryota;k_Stramenopiles;p_Synurophyceae;c_Synurales;o_Mallomonadaceae;f_Mallomonas;g_Mallomonas;s_Mallomonas_splendens
KM817999	d_Eukaryota;k_Stramenopiles;p_Synurophyceae;c_Synurales;o_Mallomonadaceae;f_Mallomonas;g_Mallomonas;s_Mallomonas_torquata
KM818000	d_Eukaryota;k_Stramenopiles;p_Synurophyceae;c_Synurales;o_Mallomonadaceae;f_Mallomonas;g_Mallomonas;s_Mallomonas_sp_M19
KM818001	d_Eukaryota;k_Stramenopiles;p_Synurophyceae;c_Ochromonadales;o_Ochromonadaceae;f_Poterioochromonas;g_Poterioochromonas;s_Poterioochromonas_malhamensis
NC_027589	d_Eukaryota;k_Cryptophyta;p_Pyrenomonadales;c_Geminigeraceae;o_Teleaulax;f_x;g_Teleaulax;s_Teleaulax_amphioxeia
KR709240	d_Eukaryota;k_Stramenopiles;p_Bacillariophyta;c_Bacillariophyceae;o_Bacillariophycidae;f_Bacillariales;g_Pseudonitzschia;s_Pseudonitzschia_multiseries
AP014625	d_Eukaryota;k_Stramenopiles;p_Synurophyceae;c_Parmales;o_Triparmaceae;f_Triparma;g_Triparma;s_Triparma_laevis
Ost_HV05042	d_Eukaryota;k_Viridiplantae;p_Chlorophyta;c_Ulvophyceae;o_Bryopsidales;f_Ostreobiaceae;g_Ostreobium_C3;s_Ostreobium_HV05042
Ost_SAG699	d_Eukaryota;k_Viridiplantae;p_Chlorophyta;c_Ulvophyceae;o_Bryopsidales;f_Ostreobiaceae;g_Ostreobium_C4;s_Ostreobium_SAG699
